# Supplementary material for: Ubiquitin proteolysis of a CDK-related kinase regulates titan cell formation and virulence in the fungal pathogen Cryptococcus neoformans
Source: Nat Commun. 2022 Oct 27;13:6397. doi: 10.1038/s41467-022-34151-6 (PMC9613880; doi:10.1038/s41467-022-34151-6)
Supplement: Supplementary file 4 — Supplementary Dataset 1 [file 41467_2022_34151_MOESM4_ESM.xlsx]

## Sheet: 1_Functional category of DEG
Functional category of differentially expressed genes.
Gene ID	Gene description	fbp1∆vsWT_log2foldchange	fbp1∆vsWT_FDR	CRK1OEvsWT_log2foldchange	CRK1OEvsWT_FDR	CRK1∆PESTvsWT_log2foldchange	CRK1∆PESTvsWT_FDR	GO_term	pathway
Metabolic process
CNAG_07976	Probable glycosidase	2.38207	1.42e-13	4.58743	2.58193e-45	3.50697	8.63e-13	carbohydrate metabolic process,metabolic process,biological_process,primary metabolic process,organic substance metabolic process,hydrolase activity, hydrolyzing O-glycosyl compounds,molecular_function,catalytic activity,hydrolase activity,hydrolase activity, acting on glycosyl bonds
CNAG_07796	Uroporphyrin-III C-methyltransferase	2.49561	8.14e-41	2.578	5.47371e-13	3.25227	2.46e-27	methyltransferase activity,molecular_function,catalytic activity,transferase activity,transferase activity, transferring one-carbon groups	Porphyrin and chlorophyll metabolism,Metabolic pathways,Biosynthesis of secondary metabolites,Biosynthesis of cofactors
CNAG_07434	HAD hydrolase, family IIID	1.29679	2.36e-12	2.21188	8.8866e-10	2.31683	3.68e-06	nucleus,phosphoprotein phosphatase activity
CNAG_07389	Flavin-containing monooxygenase	-1.00033	5.06e-10	-1.55848	3.25281e-08	-1.62708	1.01e-06	monooxygenase activity
CNAG_06628	Aldehyde dehydrogenase	2.82508	4.53e-77	3.44087	2.59142e-48	2.66678	2.01e-12	oxidation-reduction process,metabolic process,biological_process,oxidoreductase activity,molecular_function,catalytic activity	Glycolysis / Gluconeogenesis,Ascorbate and aldarate metabolism,Fatty acid degradation,Valine, leucine and isoleucine degradation,Lysine degradation,Arginine and proline metabolism,Histidine metabolism,Tryptophan metabolism,beta-Alanine metabolism,Glycerolipid metabolism,Pyruvate metabolism,Pantothenate and CoA biosynthesis,Metabolic pathways,Biosynthesis of secondary metabolites,Biosynthesis of c…
CNAG_06560	Esterase	-1.11009	6.56e-14	-1.82192	4.08509e-11	-1.53169	2.52e-06	hydrolase activity,molecular_function,catalytic activity
CNAG_06250	Conserved hypothetical protein	1.48093	1.85e-16	2.10935	5.54297e-17	2.1095	0.00187405	oxidation-reduction process,metabolic process,biological_process,oxidoreductase activity,molecular_function,catalytic activity
CNAG_06134	Conserved hypothetical protein	-1.34847	1.54e-34	-1.96771	8.83007e-21	-1.63206	6.57e-07	regulation of transcription, DNA-templated,metabolic process,nucleobase-containing compound metabolic process,transcription, DNA-templated,cellular aromatic compound metabolic process,nitrogen compound metabolic process,biological_process,biosynthetic process,macromolecule biosynthetic process,regulation of biosynthetic process,cellular process,gene expression,regulation of gene expression,regula…
CNAG_06080	Inositol/phosphatidylinositol phosphatase	1.20323	4.71e-18	2.29962	1.08904e-28	1.83877	4.24e-10	phosphoric ester hydrolase activity,molecular_function,catalytic activity,hydrolase activity,hydrolase activity, acting on ester bonds	Inositol phosphate metabolism,Metabolic pathways,Phosphatidylinositol signaling system
CNAG_05839	Cytochrome c oxidase subunit VIb	1.65926	3.07e-27	2.86002	4.07723e-39	3.06575	3.96e-28	mitochondrion,intracellular,cellular_component,cell,cytoplasm,intracellular membrane-bounded organelle,organelle,membrane-bounded organelle,intracellular organelle,intracellular part,cytoplasmic part,cell part	Oxidative phosphorylation,Metabolic pathways
CNAG_05548	Conserved hypothetical protein	1.60061	4.37e-21	2.93128	1.602e-21	2.29589	1.57e-11	racemase and epimerase activity, acting on carbohydrates and derivatives,molecular_function,catalytic activity,isomerase activity,racemase and epimerase activity
CNAG_04981	Catalase A	-1.07058	5.93e-11	-2.48928	8.62778e-12	-1.87812	1.67e-06	oxidation-reduction process,metabolic process,biological_process,catalase activity,heme binding,molecular_function,catalytic activity,peroxidase activity,oxidoreductase activity,antioxidant activity,oxidoreductase activity, acting on peroxide as acceptor,binding,tetrapyrrole binding,cofactor binding,organic cyclic compound binding,heterocyclic compound binding	Tryptophan metabolism,Glyoxylate and dicarboxylate metabolism,Metabolic pathways,Biosynthesis of secondary metabolites,Carbon metabolism,MAPK signaling pathway - yeast,Peroxisome
CNAG_04807	Conserved hypothetical protein	-1.13803	3.31e-10	-1.74121	2.80088e-09	-1.5349	1.58e-05	regulation of transcription, DNA-templated,metabolic process,nucleobase-containing compound metabolic process,transcription, DNA-templated,cellular aromatic compound metabolic process,nitrogen compound metabolic process,biological_process,biosynthetic process,macromolecule biosynthetic process,regulation of biosynthetic process,cellular process,gene expression,regulation of gene expression,regula…
CNAG_04652	Enoyl reductase	1.70806	4.16e-34	2.33209	3.13219e-14	2.71984	1.24e-18	oxidation-reduction process,metabolic process,biological_process
CNAG_04625	Serine-type endopeptidase	-1.46509	7.42e-38	-2.31582	4.62475e-23	-2.0079	9.11e-10	proteolysis,metabolic process,nitrogen compound metabolic process,biological_process,protein metabolic process,macromolecule metabolic process,primary metabolic process,organic substance metabolic process,organonitrogen compound metabolic process,serine-type endopeptidase activity,molecular_function,catalytic activity,endopeptidase activity,serine-type peptidase activity,peptidase activity,peptid…
CNAG_04523	Glyceraldehyde 3-phosphate dehydrogenase	3.97138	3.76e-98	5.0293	1.73649e-23	3.11905	4.44e-08	oxidation-reduction process,metabolic process,biological_process,oxidoreductase activity, acting on the aldehyde or oxo group of donors, NAD or NADP as acceptor,molecular_function,catalytic activity,oxidoreductase activity,oxidoreductase activity, acting on the aldehyde or oxo group of donors	Glycolysis / Gluconeogenesis,Metabolic pathways,Biosynthesis of secondary metabolites,Carbon metabolism,Biosynthesis of amino acids
CNAG_04325	Extradiol ring-cleavage dioxygenase	2.26132	2.94e-51	3.47392	5.98959e-46	2.20693	2.04e-07	cellular aromatic compound metabolic process,metabolic process,biological_process,cellular process,cellular metabolic process,ferrous iron binding,oxidoreductase activity,molecular_function,binding,metal ion binding,iron ion binding,ion binding,cation binding,transition metal ion binding,catalytic activity
CNAG_04219	Lactoylglutathione lyase	1.83614	1.72e-49	2.63762	1.00455e-36	2.24956	2.71e-14	lactoylglutathione lyase activity,metal ion binding	Pyruvate metabolism,Metabolic pathways
CNAG_04112	Oxidoreductase	1.76116	1.33e-29	2.68312	1.85512e-33	2.61441	5.96e-18	oxidation-reduction process,oxidoreductase activity
CNAG_04065	UDP-N-acetylglucosamine transferase subunit ALG13	1.26057	1.17e-11	2.4925	4.58928e-22	1.72014	7.53e-07	transferase activity, transferring hexosyl groups,molecular_function,catalytic activity,transferase activity,transferase activity, transferring glycosyl groups
CNAG_04023	Conserved hypothetical protein	1.29388	2.79e-20	2.2293	3.70813e-07	2.14015	7.06e-13	regulation of transcription, D-templated,metabolic process,nucleobase-containing compound metabolic process,transcription, D-templated,cellular aromatic compound metabolic process,nitrogen compound metabolic process,biological_process,biosynthetic process,macromolecule biosynthetic process,regulation of biosynthetic process,cellular process,gene expression,regulation of gene expression,regulation…
CNAG_04010	GTP cyclohydrolase I	-1.01668	4.74e-12	-2.09804	1.42146e-09	-1.95317	1.95e-06	7,8-dihydroneopterin 3'-triphosphate biosynthetic process,tetrahydrofolate biosynthetic process,GTP cyclohydrolase I activity	Folate biosynthesis,Metabolic pathways,Biosynthesis of cofactors
CNAG_03663	L-lactate dehydrogenase	1.7789	5.98e-45	3.31998	1.24933e-39	1.53369	1.78e-05	oxidoreductase activity,molecular_function,catalytic activity	Pyruvate metabolism,Metabolic pathways
CNAG_03560	Conserved hypothetical protein	-1.55093	1.09e-20	-1.7771	1.57712e-08	-1.6404	2.52e-06	hydrolase activity
CNAG_03243	2-nitropropane dioxygenase	2.54791	8.35e-07	2.83859	6.96661e-36	3.1815	4.63e-10	oxidation-reduction process,metabolic process,biological_process,nitronate monooxygenase activity,molecular_function,catalytic activity,monooxygenase activity,oxidoreductase activity,oxidoreductase activity, acting on single donors with incorporation of molecular oxygen,oxidoreductase activity, acting on single donors with incorporation of molecular oxygen, incorporation of one atom of oxygen (in…
CNAG_03176	Endoplasmic oxidoreductin 1	1.66052	2.33e-40	2.83519	2.42919e-26	1.98678	1.1e-09	oxidation-reduction process,metabolic process,biological_process,endoplasmic reticulum,intracellular,cellular_component,cell,cytoplasm,intracellular membrane-bounded organelle,endomembrane system,organelle,membrane-bounded organelle,intracellular organelle,intracellular part,cytoplasmic part,cell part,protein disulfide isomerase activity,oxidoreductase activity, acting on a sulfur group of donors…
CNAG_03059	Conserved hypothetical protein	1.85579	3.36e-06	2.28313	7.08199e-15	2.46898	6.48e-15	regulation of transcription, DNA-templated,metabolic process,nucleobase-containing compound metabolic process,transcription, DNA-templated,cellular aromatic compound metabolic process,nitrogen compound metabolic process,biological_process,biosynthetic process,macromolecule biosynthetic process,regulation of biosynthetic process,cellular process,gene expression,regulation of gene expression,regula…
CNAG_03050	Conserved hypothetical protein	1.10486	1.69e-12	2.10625	3.71498e-21	2.11622	2.25e-08	oxidation-reduction process,metabolic process,biological_process,oxidoreductase activity,molecular_function,catalytic activity
CNAG_02986	Phosphoribosyl-ATP diphosphatase	1.48856	1.6e-16	2.21541	2.27886e-11	2.4913	8.24e-19	hydrolase activity,molecular_function,catalytic activity	Purine metabolism,Metabolic pathways
CNAG_02903	Zinc-type alcohol dehydrogenase	1.67292	1.78e-31	3.14103	3.12202e-43	1.95951	4.47e-11	oxidation-reduction process,metabolic process,biological_process	Glycolysis / Gluconeogenesis,Pentose and glucuronate interconversions,Ascorbate and aldarate metabolism,Glycerolipid metabolism,Pyruvate metabolism,Metabolic pathways,Biosynthesis of secondary metabolites,Biosynthesis of cofactors
CNAG_02790	Galactinol synthase	-1.15111	6.6e-14	-2.69862	3.81971e-22	-2.59957	2.89e-15	transferase activity, transferring glycosyl groups,molecular_function,catalytic activity,transferase activity
CNAG_02356	Phosphatidylinositol glycan, class F	-1.05764	6.81e-10	-2.31992	2.98679e-10	-1.72644	8.02e-05	GPI anchor biosynthetic process,metabolic process,cellular protein modification process,protein lipidation,GPI anchor metabolic process,lipid metabolic process,membrane lipid metabolic process,phospholipid metabolic process,glycerophospholipid metabolic process,phosphatidylinositol biosynthetic process,glycolipid metabolic process,phosphorus metabolic process,phosphate-containing compound metabol…	Glycosylphosphatidylinositol (GPI)-anchor biosynthesis,Metabolic pathways
CNAG_02348	Conserved hypothetical protein	1.14314	3.28e-14	2.70763	1.3572e-34	1.50111	0.00267128	mitochondrial respiratory chain complex I assembly,nucleus,mitochondrial inner membrane
CNAG_02066	Conserved hypothetical protein	1.52942	1.99e-15	2.62144	5.15226e-18	2.03083	4.49e-10	regulation of transcription, DNA-templated,metabolic process,nucleobase-containing compound metabolic process,transcription, DNA-templated,cellular aromatic compound metabolic process,nitrogen compound metabolic process,biological_process,biosynthetic process,macromolecule biosynthetic process,regulation of biosynthetic process,cellular process,gene expression,regulation of gene expression,regula…
CNAG_02048	Proline dehydrogenase	-1.50832	2.13e-27	-2.02827	2.06972e-08	-1.64751	0.000106279	proline catabolic process,carbon utilization,nitrogen utilization,proline dehydrogenase activity	Arginine and proline metabolism,Metabolic pathways,Biosynthesis of secondary metabolites
CNAG_02030	Glyoxal oxidase	-1.20815	1.62e-23	-2.69221	3.53056e-22	-1.53691	1.74e-05	extracellular region,integral component of membrane
CNAG_01915	Ribonucleotide reductase small subunit	-1.78894	8.45e-33	-2.17523	2.13107e-19	-1.83676	2.55e-05	oxidation-reduction process,metabolic process,biological_process	Purine metabolism,Pyrimidine metabolism,Glutathione metabolism,Metabolic pathways
CNAG_01542	Taurine catabolism dioxygenase TauD	-2.52221	3.6e-56	-1.76087	1.11855e-08	-2.26383	1.47e-10	oxidation-reduction process,metabolic process,biological_process,oxidoreductase activity,molecular_function,catalytic activity
CNAG_01464	Flavohemoglobin	2.76398	5.38e-68	2.4666	8.3009e-23	3.8137	1.46e-37	oxidation-reduction process,metabolic process,biological_process,oxidoreductase activity,heme binding,molecular_function,catalytic activity,binding,tetrapyrrole binding,cofactor binding,organic cyclic compound binding,heterocyclic compound binding
CNAG_01230	Chitin deacetylase 2	-1.38083	3.42e-24	-2.47079	5.51438e-27	-2.47313	1.08e-09	carbohydrate metabolic process,metabolic process,biological_process,primary metabolic process,organic substance metabolic process,catalytic activity,hydrolase activity, acting on carbon-nitrogen (but not peptide) bonds,molecular_function,hydrolase activity
CNAG_01129	Lanosterol synthase	1.90894	1.35e-45	2.68425	3.71479e-24	2.39542	3.63e-06	triterpenoid biosynthetic process,lipid droplet,lanosterol synthase activity,intramolecular transferase activity,beta-amyrin synthase activity	Steroid biosynthesis,Metabolic pathways,Biosynthesis of secondary metabolites
CNAG_00897	Glucosidase	1.56818	1.51e-33	2.68924	3.62114e-17	2.2145	2.49e-07	carbohydrate metabolic process,(1->6)-beta-D-glucan biosynthetic process,integral component of membrane,hydrolase activity, hydrolyzing O-glycosyl compounds
CNAG_00407	Glyoxal oxidase	-2.29719	1.17e-95	-2.45772	3.45801e-28	-2.13706	1.93e-14	cellular response to heat,cellular response to salt stress,extracellular region
CNAG_00308	Gly-X carboxypeptidase	-1.42074	4.5e-20	-1.7304	8.41598e-10	-1.60422	6.92e-06	hydrolase activity,molecular_function,catalytic activity
CNAG_00178	DNA repair protein REV1	1.34038	2.86e-18	2.34757	3.64989e-13	2.52258	6.97e-14	DNA repair,metabolic process,nucleobase-containing compound metabolic process,DNA metabolic process,cellular aromatic compound metabolic process,nitrogen compound metabolic process,response to stress,cellular response to DNA damage stimulus,biological_process,cellular process,cellular response to stress,cellular nitrogen compound metabolic process,macromolecule metabolic process,cellular metaboli…
CNAG_00057	Fructose-bisphosphatase	2.63511	1.83e-53	4.2468	1.91991e-31	2.31629	7.01e-11	carbohydrate metabolic process,regulation of urease activity,regulation of urease activity,fructose 1,6-bisphosphate 1-phosphatase activity,phosphoric ester hydrolase activity,metal ion binding	Glycolysis / Gluconeogenesis,Pentose phosphate pathway,Fructose and mannose metabolism,Methane metabolism,Metabolic pathways,Biosynthesis of secondary metabolites,Carbon metabolism
CNAG_07429	Asparagine-tRNA ligase	1.01836	1.02e-12	2.36781	1.47345e-27	2.01091	3.8e-08	tR aminoacylation for protein translation,metabolic process,organic acid metabolic process,nucleobase-containing compound metabolic process,tR metabolic process,translation,peptide metabolic process,cellular amino acid metabolic process,cellular aromatic compound metabolic process,nitrogen compound metabolic process,biological_process,biosynthetic process,macromolecule biosynthetic process,cellul…	Aminoacyl-tR biosynthesis
CNAG_05653	Malate synthase A	2.92226	1.88e-101	2.03561	0.00112939	2.43346	3.24e-08	glyoxylate cycle,metabolic process,carbohydrate metabolic process,cellular aldehyde metabolic process,organic acid metabolic process,biological_process,cellular process,carboxylic acid metabolic process,monocarboxylic acid metabolic process,oxoacid metabolic process,cellular metabolic process,primary metabolic process,cellular carbohydrate metabolic process,small molecule metabolic process,glyoxy…	Pyruvate metabolism,Glyoxylate and dicarboxylate metabolism,Metabolic pathways,Biosynthesis of secondary metabolites,Carbon metabolism
CNAG_04531	Enoyl-CoA hydratase	1.69527	6.21e-05	1.9877	1.05541e-06	2.83576	1.37e-06	catalytic activity,molecular_function	Fatty acid elongation,Fatty acid degradation,Valine, leucine and isoleucine degradation,Lysine degradation,Tryptophan metabolism,beta-Alanine metabolism,Propanoate metabolism,Butanoate metabolism,Metabolic pathways,Biosynthesis of secondary metabolites,Carbon metabolism,Fatty acid metabolism
CNAG_04359	Conserved hypothetical protein	1.09019	6.39e-17	1.70809	8.31709e-08	1.56004	2.78e-05	transcription, DNA-templated,regulation of transcription, DNA-templated,metabolic process,nucleobase-containing compound metabolic process,cellular aromatic compound metabolic process,nitrogen compound metabolic process,biological_process,biosynthetic process,macromolecule biosynthetic process,cellular process,gene expression,RNA metabolic process,heterocycle biosynthetic process,aromatic compoun…
CNAG_02401	G patch domain-containing protein 1	1.11684	7.05e-15	1.9363	4.75408e-08	2.40955	5.15e-17	mRNA processing,metabolic process,nucleobase-containing compound metabolic process,RNA processing,cellular aromatic compound metabolic process,nitrogen compound metabolic process,biological_process,cellular process,gene expression,RNA metabolic process,mRNA metabolic process,cellular nitrogen compound metabolic process,macromolecule metabolic process,cellular metabolic process,primary metabolic p…
CNAG_00484	2-oxoisovalerate dehydrogenase E2 component (dihydrolipoyl transacylase)	1.26694	2.2e-14	1.83978	6.40115e-11	1.84793	1.45e-06	transferase activity, transferring acyl groups,molecular_function,catalytic activity,transferase activity	Valine, leucine and isoleucine degradation,Propanoate metabolism,Metabolic pathways,Biosynthesis of secondary metabolites
Transporters and membrane proteins
CNAG_07823	Solute carrier family 35 (UDP-galactose transporter), member B1	1.38402	2.87e-13	3.22118	1.53579e-24	2.57646	6.54e-08	intrinsic to membrane,organelle membrane,intracellular membranebounded organelle
CNAG_07695	Gamma-aminobutyric acid transporter	2.18757	1.06e-66	3.15397	4.46222e-25	2.997	2.95e-26	transmembrane transport,transport,biological_process,localization,establishment of localization,membrane,cellular_component,transmembrane transporter activity,molecular_function,transporter activity
CNAG_07557	ATP-binding cassette transporter	2.17822	1.03e-42	3.6413	4.67098e-48	2.98867	1.33e-15	ATP binding,ATPase activity,nucleotide binding,molecular_function,binding,drug binding,purine nucleotide binding,adenyl nucleotide binding,ribonucleotide binding,purine ribonucleotide binding,adenyl ribonucleotide binding,purine ribonucleoside triphosphate binding,small molecule binding,ion binding,anion binding,organic cyclic compound binding,carbohydrate derivative binding,nucleoside phosphate …
CNAG_05654	Conserved hypothetical protein	-2.54354	6.75e-64	-2.37973	9.81324e-21	-2.66582	5.34e-11	plasma membrane,cellular_component,membrane,cell,cell part,cell periphery
CNAG_05387	Galactose transporter	3.02143	1.23e-76	3.37891	1.47446e-43	2.72787	3.24e-08	transmembrane transport,transport,biological_process,localization,establishment of localization,integral component of membrane,cellular_component,membrane,intrinsic component of membrane,membrane part,transmembrane transporter activity,molecular_function,transporter activity
CNAG_05283	Coenzyme A transporter	1.64288	5.45e-26	3.30025	8.86174e-26	1.67166	2.83e-07	transmembrane transport,mitochondrial inner membrane,integral component of membrane,ATP transmembrane transporter activity
CNAG_05130	MFS antiporter QDR3	2.17403	4.66e-49	3.18928	8.02773e-34	2.50286	1.31e-08	transmembrane transport,transport,biological_process,localization,establishment of localization,integral component of membrane,cellular_component,membrane,intrinsic component of membrane,membrane part
CNAG_04953	Conserved hypothetical protein	-1.53195	3.71e-30	-2.90604	9.7812e-23	-1.64356	0.00502437	plasma membrane,cellular_component,membrane,cell,cell part,cell periphery
CNAG_04834	MFS transporter	1.7382	2.42e-20	2.56782	5.81382e-23	1.77011	5.49e-05	transmembrane transport,transport,biological_process,localization,establishment of localization,integral component of membrane,cellular_component,membrane,intrinsic component of membrane,membrane part
CNAG_04757	Mitochondrial protein	2.97349	7.81e-66	3.15649	6.75852e-43	2.74456	1.63e-08	integral component of membrane
CNAG_04745	Conserved hypothetical protein	2.25582	6.42e-37	2.54938	1.59073e-19	3.35215	1.13e-29	poly(A)+ mRNA export from nucleus,metabolic process,protein localization,RNA localization,RNA export from nucleus,mRNA export from nucleus,protein export from nucleus,transport,intracellular protein transport,nucleocytoplasmic transport,biological_process,gene expression,protein transport,peptide transport,nucleobase-containing compound transport,protein-containing complex localization,macromolec…	RNA transport,mRNA surveillance pathway
CNAG_04556	Endoplasmic reticulum receptor	2.45876	2.49e-26	4.6019	4.54914e-49	2.98868	6.39e-14	protein transport,protein localization,transport,biological_process,peptide transport,macromolecule localization,amide transport,establishment of protein localization,localization,establishment of localization,organic substance transport,nitrogen compound transport,integral component of endoplasmic reticulum membrane,intracellular,cellular_component,integral component of membrane,membrane,cell,cy…	Protein export,Protein processing in endoplasmic reticulum
CNAG_04396	Aycl012	-1.24448	1.58e-17	-1.65568	3.79497e-09	-1.68153	3.23e-07	integral component of membrane
CNAG_04210	Sugar transporter	2.45808	1.67e-62	3.37061	3.41588e-45	2.84044	1.82e-12	transmembrane transport,transport,biological_process,localization,establishment of localization,integral component of membrane,cellular_component,membrane,intrinsic component of membrane,membrane part,transmembrane transporter activity,molecular_function,transporter activity
CNAG_04209	Voltage-gated potassium channel beta-2 subunit	1.4509	1.49e-29	2.74015	4.47151e-32	1.64866	5.82e-05	potassium ion transport,regulation of ion transmembrane transport,voltage-gated ion channel activity
CNAG_04142	Tartrate transporter	1.80677	3.76e-19	2.56933	4.37561e-22	1.7053	1.69e-06	transmembrane transport,transport,biological_process,localization,establishment of localization,integral component of membrane,cellular_component,membrane,intrinsic component of membrane,membrane part
CNAG_03978	Conserved hypothetical protein	-1.27747	4.7e-20	-2.2082	1.83816e-15	-1.73517	3.99e-05	integral component of membrane
CNAG_03772	Glucose transporter	4.02403	1.09e-118	2.9309	2.2677e-32	3.28152	1.21e-07	transmembrane transport,transport,biological_process,localization,establishment of localization,integral component of membrane,cellular_component,membrane,intrinsic component of membrane,membrane part,transmembrane transporter activity,molecular_function,transporter activity	Meiosis - yeast
CNAG_03760	Conserved hypothetical protein	-1.07804	7.98e-11	-1.59265	5.26001e-08	-2.09114	2.77e-09	Golgi vesicle transport,vesicle-mediated transport,transport,biological_process,localization,establishment of localization,endoplasmic reticulum,intracellular,cellular_component,cell,cytoplasm,intracellular membrane-bounded organelle,endomembrane system,organelle,membrane-bounded organelle,intracellular organelle,intracellular part,cytoplasmic part,cell part
CNAG_02472	Endosomal P24A protein	-1.26363	1.07e-21	-2.29113	6.71889e-13	-1.61004	1.42e-06	integral component of membrane,cellular_component,membrane,intrinsic component of membrane,membrane part
CNAG_02455	Choline transporter	-2.03608	1.59e-50	-1.64626	3.60499e-10	-2.21708	9.15e-11	transmembrane transport,transport,biological_process,localization,establishment of localization,membrane,cellular_component,transmembrane transporter activity,molecular_function,transporter activity
CNAG_02167	Vacuolar protein sorting-associated protein vps27	1.26956	1.1e-19	2.10838	1.57832e-10	1.50387	7.16e-07	intracellular protein transport,protein localization,transport,biological_process,protein transport,peptide transport,macromolecule localization,cellular protein localization,amide transport,establishment of protein localization,intracellular transport,localization,establishment of localization,cellular localization,establishment of localization in cell,cellular macromolecule localization,organic…	Endocytosis,Phagosome
CNAG_02087	Sphingosine N-acyltransferase	1.32864	1.39e-23	2.77576	3.01702e-39	2.61519	1.01e-12	integral component of membrane,cellular_component,membrane,intrinsic component of membrane,membrane part	Sphingolipid metabolism,Metabolic pathways
CNAG_01354	Conserved hypothetical protein	2.05525	1.08e-61	2.74165	2.51387e-23	1.60027	1.92e-06	transmembrane transport,transport,biological_process,localization,establishment of localization,integral component of membrane,cellular_component,membrane,intrinsic component of membrane,membrane part
CNAG_00539	Membrane transport protein	-1.59642	1.71e-27	-2.60494	1.93704e-38	-3.14917	7.09e-32	transmembrane transport,transport,biological_process,localization,establishment of localization,integral component of membrane,cellular_component,membrane,intrinsic component of membrane,membrane part
CNAG_00516	Peroxisome targeting signal receptor	2.13815	4.32e-27	3.57577	4.75483e-33	2.59101	5.04e-12	protein binding,molecular_function,binding	Peroxisome
CNAG_00421	Charged multivesicular body protein 3	1.01142	4.11e-09	2.90499	1.45116e-16	1.96117	2.24e-06	vacuolar transport,transport,biological_process,localization,establishment of localization
CNAG_00067	Protein translocase SEC61 complex gamma subunit	1.18516	6.94e-13	2.07868	1.75182e-16	1.53474	1.13e-06	protein targeting,intracellular protein transport,protein transport,endoplasmic reticulum membrane,membrane,integral component of membraneP-P-bond-hydrolysis-driven protein transmembrane transporter activity	Protein export,Protein processing in endoplasmic reticulum,Phagosome
CNAG_06825	Hypothetical protein	1.72531	2.01e-22	1.9242	4.39333e-13	1.52583	0.00011578	retrograde vesicle-mediated transport, Golgi to ER,vesicle-mediated transport,transport,biological_process,Golgi vesicle transport,localization,establishment of localization,integral component of membrane,cellular_component,membrane,intrinsic component of membrane,membrane part
CNAG_05248	Clathrin assembly protein complex beta large chain B	1.64774	1.88e-26	1.67945	3.56633e-14	1.60388	1.5e-06	intracellular protein transport,vesicle-mediated transport,protein localization,transport,biological_process,protein transport,peptide transport,macromolecule localization,cellular protein localization,amide transport,establishment of protein localization,intracellular transport,localization,establishment of localization,cellular localization,establishment of localization in cell,cellular macromo…
CNAG_00869	ATP-binding cassette transporter	1.3593	4.2e-24	1.50246	2.22806e-11	1.69122	0.000478233	transmembrane transport,transport,biological_process,localization,establishment of localization,membrane,integral component of membrane,cellular_component,intrinsic component of membrane,membrane part,ATP binding,ATPase activity,ATPase activity, coupled to transmembrane movement of substances,nucleotide binding,molecular_function,binding,drug binding,purine nucleotide binding,adenyl nucleotide bi…	ABC transporters
CNAG_00574	amino acid/metabolite permease	1.11488	1.34e-16	1.96184	3.43519e-19	1.51315	1.8e-06	transmembrane transport,transport,biological_process,localization,establishment of localization,membrane,cellular_component,transmembrane transporter activity,molecular_function,transporter activity
Ion binding
CNAG_07532	Conserved hypothetical protein	-1.18559	7.5e-13	-2.23284	2.62781e-13	-2.19758	4.65e-08	metal ion binding
CNAG_04202	Iron hydrogenase	1.69019	4.7e-39	2.79591	6.42526e-38	2.18821	5.59e-10	4 iron, 4 sulfur cluster binding
CNAG_03913	Conserved hypothetical protein	2.5289	4.35e-62	4.8479	3.70626e-70	2.84853	1.9e-16	zinc ion binding,molecular_function,binding,metal ion binding,ion binding,cation binding,transition metal ion binding
CNAG_03543	Conserved hypothetical protein	1.49886	1.34e-31	2.77411	1.86268e-16	2.48593	2.59e-14	zinc ion binding
CNAG_01479	Conserved hypothetical protein	2.97992	4.42e-15	5.00384	1.58683e-66	3.33995	1.24e-22	response to cadmium ion,response to diamide
CNAG_00520	Conserved hypothetical protein	1.82018	8.34e-37	2.85558	6.65632e-22	2.53797	1.19e-13	nucleic acid binding,zinc ion binding,molecular_function,binding,organic cyclic compound binding,heterocyclic compound binding,metal ion binding,ion binding,cation binding,transition metal ion binding
CNAG_04204	Transcription initiation protein spt4	1.53922	2.26e-17	3.28517	1.04038e-44	1.91117	1.08e-08	regulation of transcription, DNA-templated,positive regulation of DNA-templated transcription, elongation,chromosome, centromeric region,nucleus,elongation factor activity,zinc ion binding
CNAG_01769	Solute carrier family 25 (mitochondrial aspartate/glutamate transporter)	1.88761	3.53e-31	1.88706	7.06495e-16	1.87184	4.38e-10	calcium ion binding,molecular_function,binding,metal ion binding,ion binding,cation binding
CNAG_02730	Sorting nexin-41	-1.1229	6.81e-18	-1.51339	4.36412e-08	-1.80928	1.96e-09	phosphatidylinositol binding,molecular_function,binding,phospholipid binding,lipid binding,ion binding,anion binding
Signaling regulation, meiosis and cell cycle
CNAG_05222	Transcriptional regulator NRG1	-1.07395	1.23e-12	-1.75065	3.92957e-08	-1.75595	3.8e-08	reproduction,response to stress
CNAG_03902	Regulator of drug sensitivity 2, putative	-1.69081	1.94e-39	-2.50719	1.19688e-24	-3.09283	5.04e-10	regulation of transcription, DNA-templated,DNA-binding transcription factor activity, RNA polymerase II-specific,zinc ion binding
CNAG_02953	Tuberin	1.43756	1.84e-18	2.34447	2.05717e-14	2.38241	5.49e-12	positive regulation of GTPase activity,regulation of small GTPase mediated signal transduction,biological_process,regulation of GTPase activity,positive regulation of catalytic activity,positive regulation of molecular function,regulation of catalytic activity,regulation of hydrolase activity,positive regulation of hydrolase activity,biological regulation,regulation of molecular function,signal t…
CNAG_00612	General RNA polymerase II transcription factor Rad25	1.81682	2.94e-37	2.1614	1.34499e-07	2.33483	5.24e-16	DNA binding,ATP binding,hydrolase activity,molecular_function,nucleic acid binding,binding,organic cyclic compound binding,heterocyclic compound binding,nucleotide binding,drug binding,purine nucleotide binding,adenyl nucleotide binding,ribonucleotide binding,purine ribonucleotide binding,adenyl ribonucleotide binding,purine ribonucleoside triphosphate binding,small molecule binding,ion binding,a…
CNAG_00292	Zinc-finger protein zpr1	2.00521	6.5e-55	2.89881	3.13452e-39	1.96158	5.43e-11	zinc ion binding,molecular_function,binding,metal ion binding,ion binding,cation binding,transition metal ion binding
CNAG_04697	ARF GAP effector protein 2	1.1018	1.42e-13	1.57726	6.57331e-11	1.92748	6.6e-08	GTPase activator activity,molecular_function,enzyme activator activity,enzyme regulator activity,GTPase regulator activity,nucleoside-triphosphatase regulator activity,molecular function regulator
CNAG_03998	Myocyte-specific enhancer factor 2D	1.07815	1.13e-14	1.62473	8.66341e-09	1.78234	4e-07	DNA binding,protein dimerization activity,molecular_function,nucleic acid binding,binding,organic cyclic compound binding,heterocyclic compound binding,protein binding	MAPK signaling pathway - yeast
CNAG_03202	Adenylyl cyclase	1.13089	1.08e-15	1.63838	7.66042e-08	2.57576	2.16e-15	cyclic nucleotide biosynthetic process,intracellular signal transduction,metabolic process,nucleobase-containing compound metabolic process,cellular aromatic compound metabolic process,nucleoside phosphate metabolic process,phosphorus metabolic process,phosphate-containing compound metabolic process,nitrogen compound metabolic process,biological_process,biosynthetic process,nucleotide metabolic p…	Purine metabolism,Metabolic pathways,Meiosis - yeast
CNAG_02767	Conserved hypothetical protein	1.42376	7.11e-24	1.81575	1.17626e-11	1.59559	5.13e-07	NA	Basal transcription factors
CNAG_06826	Conserved hypothetical protein	1.08788	2.26e-12	2.12707	2.16953e-19	2.06897	7.14e-11	chromatin remodeling,regulation of transcription, DNA-templated,histone exchange,chromosome organization,chromatin organization,organelle organization,biological_process,cellular process,cellular component organization,cellular component organization or biogenesis,metabolic process,nucleobase-containing compound metabolic process,transcription, DNA-templated,cellular aromatic compound metabolic p…
CNAG_06819	DNA helicase INO80	2.21177	4.79e-53	2.09833	1.24873e-09	2.82456	1.73e-20	ATP binding,DNA binding,nucleotide binding,molecular_function,binding,drug binding,purine nucleotide binding,adenyl nucleotide binding,ribonucleotide binding,purine ribonucleotide binding,adenyl ribonucleotide binding,purine ribonucleoside triphosphate binding,small molecule binding,ion binding,anion binding,organic cyclic compound binding,carbohydrate derivative binding,nucleoside phosphate bind…
CNAG_06642	Phosphatidylinositol 3-kinase TOR1	1.23648	1.64e-17	2.12877	1.52363e-09	2.41878	1.18e-13	protein binding,protein-containing complex binding,molecular_function,binding	Meiosis - yeast,Autophagy - other,Autophagy - yeast,Mitophagy - yeast
CNAG_06568	Serine/threonine protein kinase	-1.53352	3.17e-21	-3.42761	1.64204e-11	-3.40429	1.56e-23	protein phosphorylation,metabolic process,cellular protein modification process,phosphorus metabolic process,phosphate-containing compound metabolic process,nitrogen compound metabolic process,biological_process,cellular process,phosphorylation,protein metabolic process,protein modification process,macromolecule metabolic process,macromolecule modification,cellular metabolic process,primary metab…
CNAG_06552	CAMK/CAMKL/AMPK protein kinase SNF1	3.04041	6.25e-96	4.20814	2.08396e-39	3.27227	1.36e-20	protein phosphorylation,metabolic process,cellular protein modification process,phosphorus metabolic process,phosphate-containing compound metabolic process,nitrogen compound metabolic process,biological_process,cellular process,phosphorylation,protein metabolic process,protein modification process,macromolecule metabolic process,macromolecule modification,cellular metabolic process,primary metab…	Meiosis - yeast,Autophagy - yeast
CNAG_04733	DNA repair protein RAD5	1.68426	8.27e-37	2.23665	7.38432e-11	2.13972	6.96e-13	ATP binding,nucleotide binding,molecular_function,binding,drug binding,purine nucleotide binding,adenyl nucleotide binding,ribonucleotide binding,purine ribonucleotide binding,adenyl ribonucleotide binding,purine ribonucleoside triphosphate binding,small molecule binding,ion binding,anion binding,organic cyclic compound binding,carbohydrate derivative binding,nucleoside phosphate binding,heterocy…
CNAG_02512	DNA repair protein rad16	1.10786	3.2e-18	2.22839	1.83327e-22	1.88785	3.46e-08	ATP binding,metal ion binding,nucleotide binding,molecular_function,binding,drug binding,purine nucleotide binding,adenyl nucleotide binding,ribonucleotide binding,purine ribonucleotide binding,adenyl ribonucleotide binding,purine ribonucleoside triphosphate binding,small molecule binding,ion binding,anion binding,organic cyclic compound binding,carbohydrate derivative binding,nucleoside phosphat…
CNAG_02396	Conserved hypothetical protein	1.50259	2.52e-25	2.80881	1.31751e-20	2.30268	2.26e-13	chromatin binding,molecular_function,binding
Protein processing
CNAG_07857	Conserved hypothetical protein	1.76045	1.44e-38	2.75739	1.2173e-33	2.07406	9.63e-09	protein binding,molecular_function,binding
CNAG_07824	Denticleless protein homolog	-1.19921	2.36e-10	-1.77235	7.61167e-07	-3.45947	1.32e-16	protein binding,molecular_function,binding
CNAG_07347	Heat shock protein	3.48652	1.67e-98	4.68547	3.99427e-55	3.3517	1.72e-22	protein metabolic process,metabolic process,nitrogen compound metabolic process,biological_process,macromolecule metabolic process,primary metabolic process,organic substance metabolic process,organonitrogen compound metabolic process,ATP binding,nucleotide binding,molecular_function,binding,drug binding,purine nucleotide binding,adenyl nucleotide binding,ribonucleotide binding,purine ribonucleot…
CNAG_06625	UBX domain-containing protein 1	-1.098	2.49e-18	-1.56346	5.63214e-06	-1.95003	9.79e-11	protein binding,molecular_function,binding	Protein processing in endoplasmic reticulum
CNAG_06553	Conserved hypothetical protein	2.13025	1.89e-51	2.3676	4.36082e-10	1.63999	1.02e-07	protein binding,molecular_function,binding
CNAG_06106	Heat shock protein 40	4.18128	3.2e-157	5.99164	1.50307e-95	4.68975	2.56e-46	protein folding,biological_process,cellular process,unfolded protein binding,protein binding,molecular_function,binding
CNAG_05223	Conserved hypothetical protein	1.74805	6.37e-21	3.07152	2.83827e-34	2.65038	8.21e-11	protein binding,molecular_function,binding
CNAG_05199	Heat shock 70 kDa protein	1.47844	4.47e-26	2.41716	5.62688e-23	1.62648	7.93e-05	protein folding,ATP binding,unfolded protein binding	R degradation
CNAG_04748	Protein OS-9	-1.48196	8.05e-16	-2.51758	5.25467e-13	-2.08256	2.31e-08	binding,endoplasmic reticulum membrane,carbohydrate binding	Protein processing in endoplasmic reticulum
CNAG_04269	Peptidase	-1.52932	2.11e-34	-1.60523	4.41712e-13	-1.56907	1.1e-07	aminopeptidase activity,metal ion binding
CNAG_04049	Serine/threonine protein phosphatase 5 phosphatase	-1.078	8.43e-09	-2.13702	1.91439e-10	-1.77635	7.46e-06	protein binding,molecular_function,binding
CNAG_03944	Chaperone regulator	1.54569	7.39e-24	2.40624	3.89358e-22	1.66124	1.63e-05	protein folding,biological_process,cellular process,heat shock protein binding,unfolded protein binding,protein binding,molecular_function,binding	Protein processing in endoplasmic reticulum
CNAG_03892	Hsp10-like protein	1.28103	1.19e-20	3.27848	6.00053e-39	1.76577	7.59e-07	protein folding,biological_process,cellular process
CNAG_03891	Heat shock protein	1.08359	5.4e-12	2.69345	6.4441e-22	1.73504	5.95e-05	ATP binding,nucleotide binding,molecular_function,binding,drug binding,purine nucleotide binding,adenyl nucleotide binding,ribonucleotide binding,purine ribonucleotide binding,adenyl ribonucleotide binding,purine ribonucleoside triphosphate binding,small molecule binding,ion binding,anion binding,organic cyclic compound binding,carbohydrate derivative binding,nucleoside phosphate binding,heterocy…	R degradation
CNAG_03890	Conserved hypothetical protein	1.08728	1.36e-15	3.01876	1.47265e-25	2.50225	5.08e-18	protein binding,molecular_function,binding
CNAG_03347	Chaperone	2.17988	1.33e-43	3.1168	9.54364e-36	2.90595	8.23e-20	ATP binding,nucleotide binding,molecular_function,binding,drug binding,purine nucleotide binding,adenyl nucleotide binding,ribonucleotide binding,purine ribonucleotide binding,adenyl ribonucleotide binding,purine ribonucleoside triphosphate binding,small molecule binding,ion binding,anion binding,organic cyclic compound binding,carbohydrate derivative binding,nucleoside phosphate binding,heterocy…
CNAG_03223	Hypothetical protein	-3.2026	1.36e-127	-2.66256	5.45309e-36	-3.00616	2.96e-18	cellular response to heat,extracellular region
CNAG_02710	Chaperonin-containing T-complex gamma subunit Cct3	1.25444	5.52e-18	2.81272	1.88566e-37	1.89213	1.65e-07	ATP binding,nucleotide binding,molecular_function,binding,drug binding,purine nucleotide binding,adenyl nucleotide binding,ribonucleotide binding,purine ribonucleotide binding,adenyl ribonucleotide binding,purine ribonucleoside triphosphate binding,small molecule binding,ion binding,anion binding,organic cyclic compound binding,carbohydrate derivative binding,nucleoside phosphate binding,heterocy…
CNAG_02691	Conserved hypothetical protein	3.49602	1.3e-104	4.69715	3.32732e-67	3.63522	2e-29	chaperone binding,protein binding,molecular_function,binding
CNAG_02585	Phosphotyrosyl phosphatase activator 1	-1.29119	1.93e-26	-1.61489	7.88056e-11	-1.69581	2.36e-05	phosphatase activator activity,molecular_function,enzyme activator activity,phosphatase regulator activity,enzyme regulator activity,molecular function regulator
CNAG_02500	Calnexin	1.75567	7.1e-33	2.82339	6.83343e-36	2.02737	4.9e-08	protein folding,biological_process,cellular process,endoplasmic reticulum,intracellular,cellular_component,cell,cytoplasm,intracellular membrane-bounded organelle,endomembrane system,organelle,membrane-bounded organelle,intracellular organelle,intracellular part,cytoplasmic part,cell part,calcium ion binding,protein binding,unfolded protein binding,molecular_function,binding,metal ion binding,ion…	Protein processing in endoplasmic reticulum,Phagosome
CNAG_02440	Cation-transporting ATPase	1.62705	3.57e-19	2.45703	4.64517e-20	2.22268	1.33e-07	protein folding,biological_process,cellular process,ATP binding,unfolded protein binding,nucleotide binding,molecular_function,binding,drug binding,purine nucleotide binding,adenyl nucleotide binding,ribonucleotide binding,purine ribonucleotide binding,adenyl ribonucleotide binding,purine ribonucleoside triphosphate binding,small molecule binding,ion binding,anion binding,organic cyclic compound …	Protein processing in endoplasmic reticulum
CNAG_01956	Conserved hypothetical protein	1.66835	1.68e-17	2.27668	1.14484e-10	1.77229	1.43e-06	transferase activity, transferring alkyl or aryl (other than methyl) groups,molecular_function,catalytic activity,transferase activity
CNAG_01696	Chaperone DnaJ	2.86715	6.38e-84	3.96029	9.70137e-64	3.14863	2.92e-26	protein folding,biological_process,cellular process,unfolded protein binding,heat shock protein binding,protein binding,molecular_function,binding
CNAG_01185	Hsp70-like protein	1.84641	1.44e-38	2.90622	4.15679e-39	2.08036	9.28e-10	NA	Protein processing in endoplasmic reticulum
CNAG_01013	Chromatin binding protein	1.27972	3.44e-14	2.678	4.00046e-33	1.62502	0.00154363	protein binding,molecular_function,binding
CNAG_00588	Conserved hypothetical protein	-3.03729	2.48e-98	-3.60077	2.22626e-42	-3.30478	4.12e-13	cellular response to heat,cellular response to salt stress
CNAG_00581	Endopeptidase	-1.39161	9.19e-36	-2.48513	3.37837e-30	-2.11911	6.33e-09	proteolysis,fungal-type vacuole,extracellular region,aspartic-type endopeptidase activity	Autophagy - yeast
CNAG_00100	Chaperone	1.97639	4.75e-36	3.22174	2.65901e-33	2.65247	3.85e-14	protein binding,molecular_function,binding
CNAG_00060	Chaperone regulator	1.02778	8.61e-15	2.41886	6.25171e-23	1.58532	1.31e-06	protein folding,biological_process,cellular process,unfolded protein binding,heat shock protein binding,protein binding,molecular_function,binding	Protein processing in endoplasmic reticulum
CNAG_07717	Ubiquitin-specific-processing protease 12	1.51347	8.56e-26	1.93901	3.06984e-09	1.72687	5.92e-09	protein deubiquitination,metabolic process,cellular protein modification process,proteolysis,nitrogen compound metabolic process,biological_process,cellular process,protein metabolic process,protein modification process,macromolecule metabolic process,macromolecule modification,cellular metabolic process,primary metabolic process,cellular macromolecule metabolic process,cellular protein metabolic…
CNAG_02728	Peroxin-13	1.4108	4.29e-15	1.87389	4.99745e-14	1.72722	5.38e-06	protein import into peroxisome matrix, docking,protein localization,protein targeting to peroxisome,protein targeting,transport,intracellular protein transport,organelle organization,peroxisome organization,biological_process,cellular process,protein transport,peptide transport,peroxisomal membrane transport,cellular component organization,protein import into peroxisome matrix,protein import,macr…	Peroxisome
Spliceosome and nucleic acid binding
CNAG_06627	pre-mRNA-processing factor 40	1.47635	7.78e-26	2.67394	1.63597e-22	2.00987	3.3e-09	protein binding,molecular_function,binding	Spliceosome
CNAG_04402	Splicing factor	3.9504	5.74e-144	5.49846	1.56199e-100	3.74288	1.99e-36	nucleic acid binding,metal ion binding,molecular_function,binding,organic cyclic compound binding,heterocyclic compound binding,ion binding,cation binding	Spliceosome
CNAG_01159	Pre-mRNA-splicing factor SLU7	2.50913	1.25e-86	4.03052	2.58264e-58	2.82326	3.41e-23	mRNA splicing, via spliceosome,spliceosomal complex,second spliceosomal transesterification activity,pre-mRNA 3'-splice site binding	Spliceosome
CNAG_05363	Pre-mRNA-splicing factor syf2	1.40787	1.42e-27	3.04616	6.03091e-36	1.55948	2.4e-06	mRNA processing,nucleus	Spliceosome
CNAG_03027	U1 snRNP-associated protein usp107	1.06427	1.33e-17	2.21908	1.8601e-18	1.51518	4.13e-06	mRNA processing,metabolic process,nucleobase-containing compound metabolic process,RNA processing,cellular aromatic compound metabolic process,nitrogen compound metabolic process,biological_process,cellular process,gene expression,RNA metabolic process,mRNA metabolic process,cellular nitrogen compound metabolic process,macromolecule metabolic process,cellular metabolic process,primary metabolic p…	Spliceosome
CNAG_02671	Pre-mRNA-splicing factor CEF1	1.16584	1.12e-16	2.41832	4.67257e-15	1.80315	9.28e-10	DNA binding,molecular_function,nucleic acid binding,binding,organic cyclic compound binding,heterocyclic compound binding	Spliceosome
CNAG_02303	pre-mRNA-splicing factor ATP-dependent RNA helicase prp16	1.02332	6.32e-14	1.93913	4.01707e-14	2.01596	1.12e-09	helicase activity,nucleic acid binding,ATP binding,molecular_function,catalytic activity,nucleoside-triphosphatase activity,pyrophosphatase activity,hydrolase activity,hydrolase activity, acting on acid anhydrides,hydrolase activity, acting on acid anhydrides, in phosphorus-containing anhydrides,binding,organic cyclic compound binding,heterocyclic compound binding,nucleotide binding,drug binding,…	Spliceosome
CNAG_03017	Conserved hypothetical protein	1.68605	5.49e-38	2.80731	4.1123e-26	2.75877	1.58e-22	transcription initiation from RNA polymerase II promoter,metabolic process,transcription by RNA polymerase II,nucleobase-containing compound metabolic process,transcription, DNA-templated,DNA-templated transcription, initiation,cellular aromatic compound metabolic process,nitrogen compound metabolic process,biological_process,biosynthetic process,macromolecule biosynthetic process,cellular proces…	Basal transcription factors
CNAG_02995	RNA binding protein	2.49977	2.05e-75	3.9077	1.78204e-63	2.29354	5.77e-12	nucleic acid binding,molecular_function,binding,organic cyclic compound binding,heterocyclic compound binding	RNA transport,mRNA surveillance pathway
CNAG_02175	Exonuclease II Exo2	1.55395	8.94e-32	2.07816	1.97203e-09	2.12576	8.33e-14	nucleic acid binding,exonuclease activity,molecular_function,binding,organic cyclic compound binding,heterocyclic compound binding,catalytic activity,nuclease activity,hydrolase activity,hydrolase activity, acting on ester bonds	Ribosome biogenesis in eukaryotes,RNA degradation
CNAG_01885	DNA polymerase	1.93093	8.33e-28	3.69417	2.99205e-62	2.93726	7.21e-16	nucleotidyltransferase activity,molecular_function,catalytic activity,transferase activity,transferase activity, transferring phosphorus-containing groups	RNA degradation
CNAG_01235	DNA-directed RNA polymerase II subunit RPB2	1.19096	8.52e-21	1.81664	3.08648e-10	1.68348	2.59e-08	transcription, DNA-templated,metabolic process,nucleobase-containing compound metabolic process,cellular aromatic compound metabolic process,nitrogen compound metabolic process,biological_process,biosynthetic process,macromolecule biosynthetic process,cellular process,gene expression,RNA metabolic process,heterocycle biosynthetic process,aromatic compound biosynthetic process,RNA biosynthetic pro…	RNA polymerase
CNAG_00140	U1 small nuclear ribonucleoprotein 70kDa	1.03969	1.39e-17	1.69049	1.68793e-12	2.16998	6.51e-14	nucleic acid binding,molecular_function,binding,organic cyclic compound binding,heterocyclic compound binding	Spliceosome
CNAG_07413	Nucleolar GTP-binding protein 2	1.84182	2.42e-40	2.75859	1.35182e-24	2.23529	9.31e-12	GTP binding,nucleotide binding,nucleoside binding,purine nucleoside binding,molecular_function,binding,purine nucleotide binding,guanyl nucleotide binding,ribonucleoside binding,purine ribonucleoside binding,ribonucleotide binding,purine ribonucleotide binding,guanyl ribonucleotide binding,purine ribonucleoside triphosphate binding,small molecule binding,ion binding,anion binding,organic cyclic c…	Ribosome biogenesis in eukaryotes
CNAG_05103	Transcription initiation factor TFIIF subunit beta	1.61866	1.96e-26	3.39434	2.09163e-47	1.97288	4.65e-08	transcription initiation from RNA polymerase II promoter,metabolic process,transcription by RNA polymerase II,nucleobase-containing compound metabolic process,transcription, DNA-templated,DNA-templated transcription, initiation,cellular aromatic compound metabolic process,nitrogen compound metabolic process,biological_process,biosynthetic process,macromolecule biosynthetic process,cellular proces…	Basal transcription factors
Other
CNAG_04863	ESCRT-II complex subunit VPS25	1.23059	6.05e-09	1.94647	2.17277e-10	2.46386	1.22e-12	multivesicular body sorting pathway,vesicle-mediated transport,transport,biological_process,localization,establishment of localization,ESCRT II complex,intracellular,cellular_component,membrane,cell,cytoplasm,endosome,endosome membrane,endomembrane system,organelle membrane,cytoplasmic vesicle,vesicle,protein-containing complex,ESCRT complex,organelle,membrane-bounded organelle,intracellular orga…
CNAG_04368	CD2 antigen cytoplasmic tail-binding protein 2	1.36728	2.56e-25	2.14933	8.00786e-23	1.93204	7.57e-08	U5 snRNP,protein binding
CNAG_04240	Conserved hypothetical protein	1.65017	4.76e-26	3.1204	4.70877e-39	2.28465	3.96e-10	cytoplasm
CNAG_03342	TRNA-methyltransferase	-1.45375	1.95e-17	-1.61545	1.25868e-07	-1.80887	5.29e-07	protein binding,molecular_function,binding
CNAG_02905	Conserved hypothetical protein	1.53989	1.41e-27	3.26341	1.97693e-45	1.89538	3.56e-09	mitochondrion,intracellular,cellular_component,cell,cytoplasm,intracellular membrane-bounded organelle,organelle,membrane-bounded organelle,intracellular organelle,intracellular part,cytoplasmic part,cell part
CNAG_02498	Hypothetical protein	1.09309	3.28e-16	1.7616	1.1564e-07	1.53739	4.25e-06	protein binding,molecular_function,binding
CNAG_02439	Isochorismatase family protein 1A	1.23718	4.75e-10	1.58347	5.06985e-11	2.25761	2.42e-07	catalytic activity,molecular_function
CNAG_02289	Rab4	2.49392	3e-52	4.30842	1.10052e-88	3.25133	2.89e-25	GTPase activity,GTP binding,molecular_function,catalytic activity,nucleoside-triphosphatase activity,pyrophosphatase activity,hydrolase activity,hydrolase activity, acting on acid anhydrides,hydrolase activity, acting on acid anhydrides, in phosphorus-containing anhydrides,nucleotide binding,nucleoside binding,purine nucleoside binding,binding,purine nucleotide binding,guanyl nucleotide binding,r…
CNAG_01840	Beta-tubulin	2.16704	5.91e-45	1.93364	1.60195e-15	2.36822	1.43e-13	GTPase activity,molecular_function,catalytic activity,nucleoside-triphosphatase activity,pyrophosphatase activity,hydrolase activity,hydrolase activity, acting on acid anhydrides,hydrolase activity, acting on acid anhydrides, in phosphorus-containing anhydrides	Phagosome
CNAG_00819	Small subunit ribosomal protein S30	1.8116	3.94e-51	3.66323	1.03759e-54	2.23314	1.68e-13	translation,ribosome,structural constituent of ribosome	Ribosome
Notes:
1. Genes shown are those with FPKM values equal to or higher than 20 at least in one sample.
2. Genes shown are those with expression differences equal to or greater than 2 fold at least in one comparable group.
3. Genes with no conserved functional domains or clear category are not shown.
4. Functional category of differentially expressed genes.

## Sheet: 2 C DEG fbp1-CRK1OE-CRK1PEST_WT
Common differentially expressed genes in the fbp1∆ vs WT, CRK1OE vs WT, and CRK1∆PEST vs WT.
Gene ID	Gene description	Gene size (nt)	GO_ID	GO_term	pathway	WT_1_fpkm	WT_2_fpkm	fbp1∆_1_fpkm	fbp1∆_2_fpkm	CRK1OE_1_fpkm	CRK1OE_2_fpkm	CRK1∆PEST_1_fpkm	CRK1∆PEST_2_fpkm	fbp1∆vsWT_log2foldchange	fbp1∆vsWT_FDR	CRK1OEvsWT_log2foldchange	CRK1OEvsWT_FDR	CRK1∆PESTvsWT_log2foldchange	CRK1∆PESTvsWT_FDR
CNAG_08014	Hypothetical protein	668	NA	NA	NA	4.76241	7.51967	23.1887	23.2762	26.2779	33.0082	19.1928	36.1505	1.97187	9.31e-10	3.09568	7.14248e-13	2.72275	6.62e-06
CNAG_08009	Hypothetical protein	1182	NA	NA	NA	13.6184	12.4515	33.356	23.9287	62.1771	72.3663	49.5464	29.5364	1.20119	1.05e-07	3.20164	2.70343e-37	2.05578	5.98e-09
CNAG_07996	Jumonji domain-containing protein 4	1604	NA	NA	NA	103.77	101.447	636.622	561.558	691.351	591.814	483.976	1044.31	2.60497	6.15e-92	3.48271	2.74924e-53	3.47089	4.13e-13
CNAG_07980	Hypothetical protein	1136	NA	NA	NA	13.6249	13.774	43.7562	39.762	48.7904	57.7121	50.834	31.9244	1.66661	7.17e-20	2.7906	4.46872e-26	2.05228	3.49e-09
CNAG_07976	Probable glycosidase	1439	GO:0005975,GO:0008152,GO:0008150,GO:0044238,GO:0071704,GO:0004553,GO:0003674,GO:0003824,GO:0016787,GO:0016798	carbohydrate metabolic process,metabolic process,biological_process,primary metabolic process,organic substance metabolic process,hydrolase activity, hydrolyzing O-glycosyl compounds,molecular_function,catalytic activity,hydrolase activity,hydrolase activity, acting on glycosyl bonds	NA	4.30239	2.61974	22.178	12.0278	40.7446	52.38	20.727	32.8121	2.38207	1.42e-13	4.58743	2.58193e-45	3.50697	8.63e-13
CNAG_07953	Hypothetical protein	1214	NA	NA	NA	75.2414	83.3319	344.588	271.032	559.005	559.222	363.237	400.04	2.01589	1.33e-36	3.65056	4.79432e-61	2.77681	7.03e-17
CNAG_07857	Conserved hypothetical protein	2736	GO:0005515,GO:0003674,GO:0005488	protein binding,molecular_function,binding	NA	58.7817	61.2672	208.083	182.639	241.435	213.241	156.319	195.342	1.76045	1.44e-38	2.75739	1.2173e-33	2.07406	9.63e-09
CNAG_07845	Predicted protein	1340	NA	NA	NA	48.5544	39.9239	126.042	106.794	143.624	127.134	69.5983	147.25	1.45999	3.64e-21	2.45504	4.63284e-24	1.86978	0.000209419
CNAG_07824	Denticleless protein homolog	2402	GO:0005515,GO:0003674,GO:0005488	protein binding,molecular_function,binding	NA	24.9422	18.9623	7.99542	10.3942	4.19764	2.94943	1.99401	0.93139	-1.19921	2.36e-10	-1.77235	7.61167e-07	-3.45947	1.32e-16
CNAG_07823	Solute carrier family 35 (UDP-galactose transporter), member B1	1550	GO:0031224,GO:0031090,GO:0043231	intrinsic to membrane,organelle membrane,intracellular membranebounded organelle		17.4212	12.3939	39.4668	34.9	91.2203	63.1651	42.5235	77.5233	1.38402	2.87e-13	3.22118	1.53579e-24	2.57646	6.54e-08
CNAG_07809	Hypothetical protein	330	NA	NA	NA	84.2803	93.267	224.229	238.302	207.872	255.156	340.583	211.588	1.43458	1.77e-19	2.21205	7.2425e-17	2.09088	2.33e-10
CNAG_07796	Uroporphyrin-III C-methyltransferase	2717	GO:0008168,GO:0003674,GO:0003824,GO:0016740,GO:0016741	methyltransferase activity,molecular_function,catalytic activity,transferase activity,transferase activity, transferring one-carbon groups	Porphyrin and chlorophyll metabolism,Metabolic pathways,Biosynthesis of secondary metabolites,Biosynthesis of cofactors	8.34342	9.29426	55.0092	40.3301	37.2385	21.501	68.1093	52.7847	2.49561	8.14e-41	2.578	5.47371e-13	3.25227	2.46e-27
CNAG_07717	Ubiquitin-specific-processing protease 12	4563	GO:0016579,GO:0008152,GO:0006464,GO:0006508,GO:0006807,GO:0008150,GO:0009987,GO:0019538,GO:0036211,GO:0043170,GO:0043412,GO:0044237,GO:0044238,GO:0044260,GO:0044267,GO:0070646,GO:0070647,GO:0071704,GO:1901564,GO:0036459,GO:0003674,GO:0003824,GO:0008234,GO:0008233,GO:0070011,GO:0016787,GO:0019783,GO:0101005,GO:0140096	protein deubiquitination,metabolic process,cellular protein modification process,proteolysis,nitrogen compound metabolic process,biological_process,cellular process,protein metabolic process,protein modification process,macromolecule metabolic process,macromolecule modification,cellular metabolic process,primary metabolic process,cellular macromolecule metabolic process,cellular protein metabolic…	NA	35.4754	39.2826	109.938	95.264	100.048	59.9025	103.356	75.4145	1.51347	8.56e-26	1.93901	3.06984e-09	1.72687	5.92e-09
CNAG_07708	Conserved hypothetical protein	1848	NA	NA	NA	82.6206	74.1642	29.0985	31.2628	15.3589	13.3862	17.4061	11.5326	-1.32017	2.11e-23	-1.6078	4.6923e-10	-1.972	2.18e-10
CNAG_07695	Gamma-aminobutyric acid transporter	2881	GO:0055085,GO:0006810,GO:0008150,GO:0051179,GO:0051234,GO:0016020,GO:0005575,GO:0022857,GO:0003674,GO:0005215	transmembrane transport,transport,biological_process,localization,establishment of localization,membrane,cellular_component,transmembrane transporter activity,molecular_function,transporter activity	NA	398.862	404.973	1867.9	1648.89	2474.78	1513.02	2844.47	1825.41	2.18757	1.06e-66	3.15397	4.46222e-25	2.997	2.95e-26
CNAG_07596	Predicted protein	495	NA	NA	NA	68.0207	93.9973	488.512	343.199	684.192	530.958	278.624	228.596	2.4157	1.6e-08	3.73937	4.19826e-36	2.12196	1.08e-09
CNAG_07558	p21	1032	NA	NA	NA	253.442	255.003	678.754	666.527	894.444	814.498	762.721	625.475	1.45997	5.54e-35	2.58535	3.4374e-32	1.93201	9.67e-12
CNAG_07557	ATP-binding cassette transporter	842	GO:0005524,GO:0016887,GO:0000166,GO:0003674,GO:0005488,GO:0008144,GO:0017076,GO:0030554,GO:0032553,GO:0032555,GO:0032559,GO:0035639,GO:0036094,GO:0043167,GO:0043168,GO:0097159,GO:0097367,GO:1901265,GO:1901363,GO:0003824,GO:0017111,GO:0016462,GO:0016787,GO:0016817,GO:0016818	ATP binding,ATPase activity,nucleotide binding,molecular_function,binding,drug binding,purine nucleotide binding,adenyl nucleotide binding,ribonucleotide binding,purine ribonucleotide binding,adenyl ribonucleotide binding,purine ribonucleoside triphosphate binding,small molecule binding,ion binding,anion binding,organic cyclic compound binding,carbohydrate derivative binding,nucleoside phosphate …	NA	264.648	318.74	1403.14	1136.66	2202.87	1882.38	1390.35	1828.09	2.17822	1.03e-42	3.6413	4.67098e-48	2.98867	1.33e-15
CNAG_07532	Conserved hypothetical protein	1701	GO:0046872	metal ion binding		37.6289	35.6721	13.8806	17.195	4.69406	4.02837	8.1273	3.7034	-1.18559	7.5e-13	-2.23284	2.62781e-13	-2.19758	4.65e-08
CNAG_07493	Conserved hypothetical protein	1090	NA	NA	NA	475.28	716.864	10404.5	8622.4	17177	9434.92	8988.1	10571.5	4.04608	1.39e-25	5.31644	6.75693e-48	4.54483	8.3e-34
CNAG_07492	Conserved hypothetical protein	451	NA	NA	NA	339.388	500.152	5749.6	4777.86	18944.4	13641.3	5675.04	6808.45	3.69867	1.07e-22	6.1104	5.38511e-86	4.40541	8.26e-32
CNAG_07434	HAD hydrolase, family IIID	1681	GO:0005634,GO:0004721	nucleus,phosphoprotein phosphatase activity		70.7063	72.2514	200.404	135.555	242.989	125.447	148.546	329.519	1.29679	2.36e-12	2.21188	8.8866e-10	2.31683	3.68e-06
CNAG_07429	Asparagine-tRNA ligase	2445	GO:0006418,GO:0008152,GO:0006082,GO:0006139,GO:0006399,GO:0006412,GO:0006518,GO:0006520,GO:0006725,GO:0006807,GO:0008150,GO:0009058,GO:0009059,GO:0009987,GO:0010467,GO:0016070,GO:0019538,GO:0019752,GO:0034641,GO:0034645,GO:0034660,GO:0043038,GO:0043039,GO:0043043,GO:0043170,GO:0043436,GO:0043603,GO:0043604,GO:0044237,GO:0044238,GO:0044249,GO:0044260,GO:0044267,GO:0044271,GO:0044281,GO:0046483,GO:…	tR aminoacylation for protein translation,metabolic process,organic acid metabolic process,nucleobase-containing compound metabolic process,tR metabolic process,translation,peptide metabolic process,cellular amino acid metabolic process,cellular aromatic compound metabolic process,nitrogen compound metabolic process,biological_process,biosynthetic process,macromolecule biosynthetic process,cellul…	Aminoacyl-tR biosynthesis	85.4312	91.8346	184.796	160.275	245.928	268.214	219.401	277.489	1.01836	1.02e-12	2.36781	1.47345e-27	2.01091	3.8e-08
CNAG_07413	Nucleolar GTP-binding protein 2	2309	GO:0005525,GO:0000166,GO:0001882,GO:0001883,GO:0003674,GO:0005488,GO:0017076,GO:0019001,GO:0032549,GO:0032550,GO:0032553,GO:0032555,GO:0032561,GO:0035639,GO:0036094,GO:0043167,GO:0043168,GO:0097159,GO:0097367,GO:1901265,GO:1901363	GTP binding,nucleotide binding,nucleoside binding,purine nucleoside binding,molecular_function,binding,purine nucleotide binding,guanyl nucleotide binding,ribonucleoside binding,purine ribonucleoside binding,ribonucleotide binding,purine ribonucleotide binding,guanyl ribonucleotide binding,purine ribonucleoside triphosphate binding,small molecule binding,ion binding,anion binding,organic cyclic c…	Ribosome biogenesis in eukaryotes	70.9721	67.8558	259.651	217.38	305.645	218.473	217.615	240.263	1.84182	2.42e-40	2.75859	1.35182e-24	2.23529	9.31e-12
CNAG_07389	Flavin-containing monooxygenase	2379	GO:0004497	monooxygenase activity		31.1689	27.5463	12.6314	15.6407	5.16917	6.00471	7.84724	5.8156	-1.00033	5.06e-10	-1.55848	3.25281e-08	-1.62708	1.01e-06
CNAG_07347	Heat shock protein	3060	GO:0019538,GO:0008152,GO:0006807,GO:0008150,GO:0043170,GO:0044238,GO:0071704,GO:1901564,GO:0005524,GO:0000166,GO:0003674,GO:0005488,GO:0008144,GO:0017076,GO:0030554,GO:0032553,GO:0032555,GO:0032559,GO:0035639,GO:0036094,GO:0043167,GO:0043168,GO:0097159,GO:0097367,GO:1901265,GO:1901363	protein metabolic process,metabolic process,nitrogen compound metabolic process,biological_process,macromolecule metabolic process,primary metabolic process,organic substance metabolic process,organonitrogen compound metabolic process,ATP binding,nucleotide binding,molecular_function,binding,drug binding,purine nucleotide binding,adenyl nucleotide binding,ribonucleotide binding,purine ribonucleot…		426.967	607.543	5677.77	5542.17	8558.08	6396.4	3768.19	3734.92	3.48652	1.67e-98	4.68547	3.99427e-55	3.3517	1.72e-22
CNAG_07335	L-cystine transporter	1918	NA	NA	NA	46.7799	46.0139	137.885	137.844	398.522	317.871	170.064	166.584	1.62766	1.74e-39	3.78804	9.89798e-55	2.36024	1.65e-14
CNAG_07312	Conserved hypothetical protein	2310	NA	NA	NA	38.9446	41.7376	186.328	140.324	188.974	179.212	188.611	249.996	2.07814	9.23e-37	3.0244	1.54584e-41	2.97108	9.04e-16
CNAG_07309	mRNA surveillance protein pelota	1472	NA	NA	mRNA surveillance pathway	49.1447	52.7287	197.622	255.279	366.082	307.984	398.074	176.101	2.20125	2.85e-54	3.56259	1.58714e-49	2.91736	1.87e-15
CNAG_06949	Hypothetical protein	471	NA	NA	NA	74.2168	88.4806	387.242	289.753	583.065	779.197	931.274	519.613	2.11586	1.19e-30	3.89158	3.36093e-50	3.59827	4.91e-28
CNAG_06826	Conserved hypothetical protein	1996	GO:0006338,GO:0006355,GO:0043486,GO:0051276,GO:0006325,GO:0006996,GO:0008150,GO:0009987,GO:0016043,GO:0071840,GO:0008152,GO:0006139,GO:0006351,GO:0006725,GO:0006807,GO:0009058,GO:0009059,GO:0009889,GO:0010467,GO:0010468,GO:0010556,GO:0016070,GO:0018130,GO:0019219,GO:0019222,GO:0019438,GO:0031323,GO:0031326,GO:0032774,GO:0034641,GO:0034645,GO:0034654,GO:0043170,GO:0044237,GO:0044238,GO:0044249,GO:…	chromatin remodeling,regulation of transcription, DNA-templated,histone exchange,chromosome organization,chromatin organization,organelle organization,biological_process,cellular process,cellular component organization,cellular component organization or biogenesis,metabolic process,nucleobase-containing compound metabolic process,transcription, DNA-templated,cellular aromatic compound metabolic p…	NA	54.0901	59.8944	126.526	106.292	145.091	134.236	171.081	167.536	1.08788	2.26e-12	2.12707	2.16953e-19	2.06897	7.14e-11
CNAG_06825	Hypothetical protein	2355	GO:0006890,GO:0016192,GO:0006810,GO:0008150,GO:0048193,GO:0051179,GO:0051234,GO:0016021,GO:0005575,GO:0016020,GO:0031224,GO:0044425	retrograde vesicle-mediated transport, Golgi to ER,vesicle-mediated transport,transport,biological_process,Golgi vesicle transport,localization,establishment of localization,integral component of membrane,cellular_component,membrane,intrinsic component of membrane,membrane part	NA	10.8393	9.18795	34.8746	28.476	21.2091	21.3046	18.2118	21.8995	1.72531	2.01e-22	1.9242	4.39333e-13	1.52583	0.00011578
CNAG_06819	DNA helicase INO80	6063	GO:0005524,GO:0003677,GO:0000166,GO:0003674,GO:0005488,GO:0008144,GO:0017076,GO:0030554,GO:0032553,GO:0032555,GO:0032559,GO:0035639,GO:0036094,GO:0043167,GO:0043168,GO:0097159,GO:0097367,GO:1901265,GO:1901363,GO:0003676	ATP binding,DNA binding,nucleotide binding,molecular_function,binding,drug binding,purine nucleotide binding,adenyl nucleotide binding,ribonucleotide binding,purine ribonucleotide binding,adenyl ribonucleotide binding,purine ribonucleoside triphosphate binding,small molecule binding,ion binding,anion binding,organic cyclic compound binding,carbohydrate derivative binding,nucleoside phosphate bind…	NA	83.8351	94.4156	431.274	362.595	275.086	150.495	455.85	439.392	2.21177	4.79e-53	2.09833	1.24873e-09	2.82456	1.73e-20
CNAG_06642	Phosphatidylinositol 3-kinase TOR1	7405	GO:0005515,GO:0044877,GO:0003674,GO:0005488	protein binding,protein-containing complex binding,molecular_function,binding	Meiosis - yeast,Autophagy - other,Autophagy - yeast,Mitophagy - yeast	93.0937	109.287	243.02	216.175	321.089	172.641	374.7	389.162	1.23648	1.64e-17	2.12877	1.52363e-09	2.41878	1.18e-13
CNAG_06628	Aldehyde dehydrogenase	1919	GO:0055114,GO:0008152,GO:0008150,GO:0016491,GO:0003674,GO:0003824	oxidation-reduction process,metabolic process,biological_process,oxidoreductase activity,molecular_function,catalytic activity	Glycolysis / Gluconeogenesis,Ascorbate and aldarate metabolism,Fatty acid degradation,Valine, leucine and isoleucine degradation,Lysine degradation,Arginine and proline metabolism,Histidine metabolism,Tryptophan metabolism,beta-Alanine metabolism,Glycerolipid metabolism,Pyruvate metabolism,Pantothenate and CoA biosynthesis,Metabolic pathways,Biosynthesis of secondary metabolites,Biosynthesis of c…	21.2683	23.3313	164.952	138.589	123.792	148.73	84.9452	111.611	2.82508	4.53e-77	3.44087	2.59142e-48	2.66678	2.01e-12
CNAG_06627	pre-mRNA-processing factor 40	2320	GO:0005515,GO:0003674,GO:0005488	protein binding,molecular_function,binding	Spliceosome	57.4774	60.8341	168.945	147.335	245.487	176.437	157.3	176.672	1.47635	7.78e-26	2.67394	1.63597e-22	2.00987	3.3e-09
CNAG_06625	UBX domain-containing protein 1	1568	GO:0005515,GO:0003674,GO:0005488	protein binding,molecular_function,binding	Protein processing in endoplasmic reticulum	147.216	147.348	63.3298	69.2294	19.2166	37.1085	33.184	22.1152	-1.098	2.49e-18	-1.56346	5.63214e-06	-1.95003	9.79e-11
CNAG_06568	Serine/threonine protein kinase	1968	GO:0006468,GO:0008152,GO:0006464,GO:0006793,GO:0006796,GO:0006807,GO:0008150,GO:0009987,GO:0016310,GO:0019538,GO:0036211,GO:0043170,GO:0043412,GO:0044237,GO:0044238,GO:0044260,GO:0044267,GO:0071704,GO:1901564,GO:0004672,GO:0005524,GO:0003674,GO:0003824,GO:0016301,GO:0016740,GO:0016772,GO:0016773,GO:0140096,GO:0000166,GO:0005488,GO:0008144,GO:0017076,GO:0030554,GO:0032553,GO:0032555,GO:0032559,GO:…	protein phosphorylation,metabolic process,cellular protein modification process,phosphorus metabolic process,phosphate-containing compound metabolic process,nitrogen compound metabolic process,biological_process,cellular process,phosphorylation,protein metabolic process,protein modification process,macromolecule metabolic process,macromolecule modification,cellular metabolic process,primary metab…	NA	56.481	43.4016	17.0489	15.9653	3.93876	1.18028	3.5953	3.11121	-1.53352	3.17e-21	-3.42761	1.64204e-11	-3.40429	1.56e-23
CNAG_06565	Conserved hypothetical protein	2150	NA	NA	NA	73.6291	87.0453	254.893	214.944	590.109	459.13	269.074	299.817	1.60373	4.48e-25	3.5427	5.16983e-41	2.33327	1.1e-11
CNAG_06560	Esterase	2685	GO:0016787,GO:0003674,GO:0003824	hydrolase activity,molecular_function,catalytic activity	NA	36.2192	35.3891	14.5368	17.4518	6.0778	5.25549	9.42596	8.22257	-1.11009	6.56e-14	-1.82192	4.08509e-11	-1.53169	2.52e-06
CNAG_06553	Conserved hypothetical protein	1850	GO:0005515,GO:0003674,GO:0005488	protein binding,molecular_function,binding	NA	24.4299	23.6153	106.559	95.2843	92.0537	45.7026	58.5756	48.4355	2.13025	1.89e-51	2.3676	4.36082e-10	1.63999	1.02e-07
CNAG_06552	CAMK/CAMKL/AMPK protein kinase SNF1	2661	GO:0006468,GO:0008152,GO:0006464,GO:0006793,GO:0006796,GO:0006807,GO:0008150,GO:0009987,GO:0016310,GO:0019538,GO:0036211,GO:0043170,GO:0043412,GO:0044237,GO:0044238,GO:0044260,GO:0044267,GO:0071704,GO:1901564,GO:0004672,GO:0005524,GO:0003674,GO:0003824,GO:0016301,GO:0016740,GO:0016772,GO:0016773,GO:0140096,GO:0000166,GO:0005488,GO:0008144,GO:0017076,GO:0030554,GO:0032553,GO:0032555,GO:0032559,GO:…	protein phosphorylation,metabolic process,cellular protein modification process,phosphorus metabolic process,phosphate-containing compound metabolic process,nitrogen compound metabolic process,biological_process,cellular process,phosphorylation,protein metabolic process,protein modification process,macromolecule metabolic process,macromolecule modification,cellular metabolic process,primary metab…	Meiosis - yeast,Autophagy - yeast	20.2058	21.6772	179.793	151.072	271.872	159.741	126.547	155.426	3.04041	6.25e-96	4.20814	2.08396e-39	3.27227	1.36e-20
CNAG_06551	Carnitine O-acetyltransferase	2596	NA	NA	Peroxisome	36.6353	36.483	112.274	95.1524	165.371	130.367	80.9072	92.8688	1.56417	1.31e-27	2.85532	3.84895e-30	1.7652	3.9e-07
CNAG_06403	Conserved hypothetical protein	2408	NA	NA	NA	48.5339	40.2964	15.0596	19.1338	2.46875	4.70251	10.3068	4.93873	-1.32238	1.64e-17	-2.80188	2.54544e-15	-2.10347	2.25e-08
CNAG_06250	Conserved hypothetical protein	2073	GO:0055114,GO:0008152,GO:0008150,GO:0016491,GO:0003674,GO:0003824	oxidation-reduction process,metabolic process,biological_process,oxidoreductase activity,molecular_function,catalytic activity	NA	13.1409	12.6549	38.4743	30.4878	29.2674	33.1948	13.8103	58.5896	1.48093	1.85e-16	2.10935	5.54297e-17	2.1095	0.00187405
CNAG_06245	Conserved hypothetical protein	857	NA	NA	NA	29.8415	31.8765	113.498	81.5581	62.5662	120.205	82.9429	151.684	1.72243	1.38e-18	2.38816	2.01793e-11	2.48416	1.17e-07
CNAG_06229	Protein SGT1 homolog A	1220	NA	NA	Cell cycle	63.1215	75.3029	405.768	326.792	665.128	471.461	197.946	315.987	2.46065	5.38e-52	3.87466	7.0063e-42	2.43554	1.35e-08
CNAG_06208	Heat shock protein hsp88	2657	NA	NA	NA	478.41	562.144	1720.92	1607.24	2428.09	1787.51	1396.12	1513.7	1.73066	3.84e-36	2.85501	1.97107e-25	1.99032	3.69e-09
CNAG_06197	Hypothetical protein	3464	NA	NA	NA	14.3395	14.3265	29.5472	31.7549	40.1276	25.9336	43.7587	27.7372	1.15128	1.54e-16	2.04719	8.74713e-11	1.77667	1.49e-08
CNAG_06157	Conserved hypothetical protein	3286	NA	NA	NA	71.6391	88.8868	386.837	302.395	620.33	453.249	552.837	381.281	2.15823	5.28e-38	3.57709	1.00067e-36	3.00145	4.76e-23
CNAG_06134	Conserved hypothetical protein	1877	GO:0006355,GO:0008152,GO:0006139,GO:0006351,GO:0006725,GO:0006807,GO:0008150,GO:0009058,GO:0009059,GO:0009889,GO:0009987,GO:0010467,GO:0010468,GO:0010556,GO:0016070,GO:0018130,GO:0019219,GO:0019222,GO:0019438,GO:0031323,GO:0031326,GO:0032774,GO:0034641,GO:0034645,GO:0034654,GO:0043170,GO:0044237,GO:0044238,GO:0044249,GO:0044260,GO:0044271,GO:0046483,GO:0050789,GO:0050794,GO:0051171,GO:0051252,GO:…	regulation of transcription, DNA-templated,metabolic process,nucleobase-containing compound metabolic process,transcription, DNA-templated,cellular aromatic compound metabolic process,nitrogen compound metabolic process,biological_process,biosynthetic process,macromolecule biosynthetic process,regulation of biosynthetic process,cellular process,gene expression,regulation of gene expression,regula…	NA	1402.69	1388.67	510.805	544.622	203.443	196.423	433.911	229.535	-1.34847	1.54e-34	-1.96771	8.83007e-21	-1.63206	6.57e-07
CNAG_06106	Heat shock protein 40	1374	GO:0006457,GO:0008150,GO:0009987,GO:0051082,GO:0005515,GO:0003674,GO:0005488	protein folding,biological_process,cellular process,unfolded protein binding,protein binding,molecular_function,binding	NA	350.803	460.786	7488.62	6719.57	16785.8	12177.3	7337.11	7493.1	4.18128	3.2e-157	5.99164	1.50307e-95	4.68975	2.56e-46
CNAG_06105	Conserved hypothetical protein	3830	NA	NA	NA	11.4397	13.0519	119.298	105.182	130.792	35.6152	213.659	134.195	3.25264	1.06e-109	3.61715	1.82831e-12	4.28201	2.02e-46
CNAG_06080	Inositol/phosphatidylinositol phosphatase	2733	GO:0042578,GO:0003674,GO:0003824,GO:0016787,GO:0016788	phosphoric ester hydrolase activity,molecular_function,catalytic activity,hydrolase activity,hydrolase activity, acting on ester bonds	Inositol phosphate metabolism,Metabolic pathways,Phosphatidylinositol signaling system	97.6355	95.8941	232.018	195.373	257.95	276.56	257.639	234.008	1.20323	4.71e-18	2.29962	1.08904e-28	1.83877	4.24e-10
CNAG_06027	Aryl-alcohol dehydrogenase	1806	NA	NA	NA	8.51749	11.2375	31.5267	33.2921	25.2038	36.2053	21.337	29.828	1.76476	3.66e-20	2.45903	6.96601e-14	1.90081	2.29e-05
CNAG_05937	Conserved hypothetical protein	1432	NA	NA	NA	118.065	120.601	553.585	458.288	651.456	713.886	449.357	571.608	2.14369	4.06e-51	3.34888	1.8526e-57	2.6226	2.92e-13
CNAG_05855	Conserved hypothetical protein	2843	NA	NA	NA	51.1754	54.1478	163.595	135.165	215.435	93.5083	167.513	179.334	1.56306	2.97e-26	2.40054	2.42305e-09	2.22755	8.74e-12
CNAG_05839	Cytochrome c oxidase subunit VIb	940	GO:0005739,GO:0005622,GO:0005575,GO:0005623,GO:0005737,GO:0043231,GO:0043226,GO:0043227,GO:0043229,GO:0044424,GO:0044444,GO:0044464	mitochondrion,intracellular,cellular_component,cell,cytoplasm,intracellular membrane-bounded organelle,organelle,membrane-bounded organelle,intracellular organelle,intracellular part,cytoplasmic part,cell part	Oxidative phosphorylation,Metabolic pathways	191.298	201	660.517	528.241	810.842	786.583	1349.78	1016.02	1.65926	3.07e-27	2.86002	4.07723e-39	3.06575	3.96e-28
CNAG_05720	GTPase inhibitor	1053	NA	NA	NA	33.6037	38.645	190.966	153.315	216.19	171.949	188.196	146.094	2.31083	6.69e-43	3.26162	5.58497e-34	2.68455	1.1e-18
CNAG_05719	Conserved hypothetical protein	1915	NA	NA	NA	14.4738	16.1261	131.494	104.3	210.119	128.087	229.021	153.963	3.00542	1.28e-73	4.3078	1.17752e-41	4.10693	1.16e-44
CNAG_05654	Conserved hypothetical protein	1351	GO:0005886,GO:0005575,GO:0016020,GO:0005623,GO:0044464,GO:0071944	plasma membrane,cellular_component,membrane,cell,cell part,cell periphery	NA	116.328	98.6189	15.6369	19.8641	11.8634	11.2185	18.129	7.14676	-2.54354	6.75e-64	-2.37973	9.81324e-21	-2.66582	5.34e-11
CNAG_05653	Malate synthase A	2026	GO:0006097,GO:0008152,GO:0005975,GO:0006081,GO:0006082,GO:0008150,GO:0009987,GO:0019752,GO:0032787,GO:0043436,GO:0044237,GO:0044238,GO:0044262,GO:0044281,GO:0046487,GO:0071704,GO:0003824,GO:0004474,GO:0003674,GO:0016740,GO:0016746,GO:0046912	glyoxylate cycle,metabolic process,carbohydrate metabolic process,cellular aldehyde metabolic process,organic acid metabolic process,biological_process,cellular process,carboxylic acid metabolic process,monocarboxylic acid metabolic process,oxoacid metabolic process,cellular metabolic process,primary metabolic process,cellular carbohydrate metabolic process,small molecule metabolic process,glyoxy…	Pyruvate metabolism,Glyoxylate and dicarboxylate metabolism,Metabolic pathways,Biosynthesis of secondary metabolites,Carbon metabolism	19.3693	16.0837	133.044	124.542	66.9694	12.8981	107.189	37.1084	2.92226	1.88e-101	2.03561	0.00112939	2.43346	3.24e-08
CNAG_05548	Conserved hypothetical protein	1444	GO:0016857,GO:0003674,GO:0003824,GO:0016853,GO:0016854	racemase and epimerase activity, acting on carbohydrates and derivatives,molecular_function,catalytic activity,isomerase activity,racemase and epimerase activity	NA	16.6882	14.162	47.2927	42.3482	77.857	53.1235	70.5972	40.1596	1.60061	4.37e-21	2.93128	1.602e-21	2.29589	1.57e-11
CNAG_05539	Uncharacterized protein	4040	NA	NA	NA	14.9945	14.687	31.0529	27.0484	31.5789	33.5483	25.8665	36.898	1.02872	1.15e-11	1.96795	3.96837e-18	1.61764	7.37e-05
CNAG_05435	Conserved hypothetical protein	1849	NA	NA	NA	23.3613	33.0123	128.031	110.502	421.715	283.911	250.03	177.608	2.13281	4.96e-31	4.48015	3.28505e-44	3.38402	1.95e-24
CNAG_05387	Galactose transporter	2662	GO:0055085,GO:0006810,GO:0008150,GO:0051179,GO:0051234,GO:0016021,GO:0005575,GO:0016020,GO:0031224,GO:0044425,GO:0022857,GO:0003674,GO:0005215	transmembrane transport,transport,biological_process,localization,establishment of localization,integral component of membrane,cellular_component,membrane,intrinsic component of membrane,membrane part,transmembrane transporter activity,molecular_function,transporter activity	NA	58.0721	71.9717	564.768	451.144	388.246	372.415	185.67	395.771	3.02143	1.23e-76	3.37891	1.47446e-43	2.72787	3.24e-08
CNAG_05378	3-hydroxyacyl-CoA dehydrogenase	1146	NA	NA	NA	39.6868	42.6195	16.0495	20.1022	6.20268	9.56171	9.50839	6.38389	-1.13738	3.09e-09	-1.55803	1.87744e-05	-1.90904	4.34e-07
CNAG_05363	Pre-mRNA-splicing factor syf2	1278	GO:0006397,GO:0005634	mRNA processing,nucleus	Spliceosome	98.0431	90.6346	250.781	229.523	483.948	386.224	189.346	201.036	1.40787	1.42e-27	3.04616	6.03091e-36	1.55948	2.4e-06
CNAG_05283	Coenzyme A transporter	1316	GO:0055085,GO:0005743,GO:0016021,GO:0005347	transmembrane transport,mitochondrial inner membrane,integral component of membrane,ATP transmembrane transporter activity		22.4731	18.9534	63.4816	60.5815	138.618	88.2963	51.8218	42.3658	1.64288	5.45e-26	3.30025	8.86174e-26	1.67166	2.83e-07
CNAG_05265	Hypothetical protein	1068				31.3481	34.2824	237.259	273.243	92.6069	72.4786	106.205	66.9219	3.0112	1.95e-108	2.16818	1.93578e-14	1.85494	1.56e-08
CNAG_05248	Clathrin assembly protein complex beta large chain B	2796	GO:0006886,GO:0016192,GO:0008104,GO:0006810,GO:0008150,GO:0015031,GO:0015833,GO:0033036,GO:0034613,GO:0042886,GO:0045184,GO:0046907,GO:0051179,GO:0051234,GO:0051641,GO:0051649,GO:0070727,GO:0071702,GO:0071705,GO:0030117,GO:0005622,GO:0005575,GO:0016020,GO:0005623,GO:0005737,GO:0032991,GO:0044424,GO:0044425,GO:0044444,GO:0044464,GO:0048475,GO:0098796	intracellular protein transport,vesicle-mediated transport,protein localization,transport,biological_process,protein transport,peptide transport,macromolecule localization,cellular protein localization,amide transport,establishment of protein localization,intracellular transport,localization,establishment of localization,cellular localization,establishment of localization in cell,cellular macromo…	NA	39.2269	39.2849	132.142	103.617	67.5993	73.5428	81.1349	86.5628	1.64774	1.88e-26	1.67945	3.56633e-14	1.60388	1.5e-06
CNAG_05223	Conserved hypothetical protein	1319	GO:0005515,GO:0003674,GO:0005488	protein binding,molecular_function,binding		36.4673	40.6786	145.26	103.102	197.115	166.285	133.819	199.653	1.74805	6.37e-21	3.07152	2.83827e-34	2.65038	8.21e-11
CNAG_05222	Transcriptional regulator NRG1	2644	GO:0007618,GO:0009408,GO:0009651	reproduction,response to stress		36.4026	34.5511	14.4845	18.019	4.56291	7.31365	8.76931	6.36833	-1.07395	1.23e-12	-1.75065	3.92957e-08	-1.75595	3.8e-08
CNAG_05199	Heat shock 70 kDa protein	2356	GO:0006457,GO:0005524,GO:0051082	protein folding,ATP binding,unfolded protein binding	R degradation	897.096	1100.6	2623.81	2754.77	2735.78	3280.48	1733.38	2526.27	1.47844	4.47e-26	2.41716	5.62688e-23	1.62648	7.93e-05
CNAG_05130	MFS antiporter QDR3	2583	GO:0055085,GO:0006810,GO:0008150,GO:0051179,GO:0051234,GO:0016021,GO:0005575,GO:0016020,GO:0031224,GO:0044425	transmembrane transport,transport,biological_process,localization,establishment of localization,integral component of membrane,cellular_component,membrane,intrinsic component of membrane,membrane part		52.5285	59.6182	263.401	223.202	324.013	248.736	159.131	274.63	2.17403	4.66e-49	3.18928	8.02773e-34	2.50286	1.31e-08
CNAG_05116	Beta DNA polymerase	1782	NA	NA	Non-homologous end-joining	43.6421	46.3959	191.581	147.45	217.984	164.629	249.016	338.507	1.9733	3.33e-34	2.92588	2.49511e-28	3.23712	3.86e-18
CNAG_05103	Transcription initiation factor TFIIF subunit beta	1153	GO:0006367,GO:0008152,GO:0006366,GO:0006139,GO:0006351,GO:0006352,GO:0006725,GO:0006807,GO:0008150,GO:0009058,GO:0009059,GO:0009987,GO:0010467,GO:0016070,GO:0018130,GO:0019438,GO:0032774,GO:0034641,GO:0034645,GO:0034654,GO:0043170,GO:0044237,GO:0044238,GO:0044249,GO:0044260,GO:0044271,GO:0046483,GO:0071704,GO:0090304,GO:0097659,GO:1901360,GO:1901362,GO:1901576	transcription initiation from RNA polymerase II promoter,metabolic process,transcription by RNA polymerase II,nucleobase-containing compound metabolic process,transcription, DNA-templated,DNA-templated transcription, initiation,cellular aromatic compound metabolic process,nitrogen compound metabolic process,biological_process,biosynthetic process,macromolecule biosynthetic process,cellular proces…	Basal transcription factors	40.0654	41.6085	128.794	112.035	255.419	225.531	102.907	121.066	1.61866	1.96e-26	3.39434	2.09163e-47	1.97288	4.65e-08
CNAG_04981	Catalase A	2402	GO:0055114,GO:0008152,GO:0008150,GO:0004096,GO:0020037,GO:0003674,GO:0003824,GO:0004601,GO:0016491,GO:0016209,GO:0016684,GO:0005488,GO:0046906,GO:0048037,GO:0097159,GO:1901363	oxidation-reduction process,metabolic process,biological_process,catalase activity,heme binding,molecular_function,catalytic activity,peroxidase activity,oxidoreductase activity,antioxidant activity,oxidoreductase activity, acting on peroxide as acceptor,binding,tetrapyrrole binding,cofactor binding,organic cyclic compound binding,heterocyclic compound binding	Tryptophan metabolism,Glyoxylate and dicarboxylate metabolism,Metabolic pathways,Biosynthesis of secondary metabolites,Carbon metabolism,MAPK signaling pathway - yeast,Peroxisome	68.8983	61.4018	24.386	35.5261	8.41955	4.4725	18.4899	7.8923	-1.07058	5.93e-11	-2.48928	8.62778e-12	-1.87812	1.67e-06
CNAG_04953	Conserved hypothetical protein	1733	GO:0005886,GO:0005575,GO:0016020,GO:0005623,GO:0044464,GO:0071944	plasma membrane,cellular_component,membrane,cell,cell part,cell periphery	NA	331.83	307.612	91.8497	121.518	28.855	18.6641	133.32	25.6489	-1.53195	3.71e-30	-2.90604	9.7812e-23	-1.64356	0.00502437
CNAG_04932	Conserved hypothetical protein	2276	NA	NA	NA	47.8961	56.2924	104.508	110.306	168.546	109.404	200.013	139.502	1.09495	2.54e-14	2.25455	5.38787e-13	2.16748	1.13e-12
CNAG_04889	Conserved hypothetical protein	2339	NA	NA	NA	39.7241	42.7656	257.698	218.176	283.585	244.519	269.321	227.415	2.58639	6.6e-73	3.51446	2.28942e-50	3.07443	7.46e-27
CNAG_04863	ESCRT-II complex subunit VPS25	1013	GO:0071985,GO:0016192,GO:0006810,GO:0008150,GO:0051179,GO:0051234,GO:0000814,GO:0005622,GO:0005575,GO:0016020,GO:0005623,GO:0005737,GO:0005768,GO:0010008,GO:0012505,GO:0031090,GO:0031410,GO:0031982,GO:0032991,GO:0036452,GO:0043226,GO:0043227,GO:0043229,GO:0044422,GO:0044424,GO:0044425,GO:0044433,GO:0044440,GO:0044444,GO:0044446,GO:0044464,GO:0097708,GO:0098588,GO:0098796,GO:0098805	multivesicular body sorting pathway,vesicle-mediated transport,transport,biological_process,localization,establishment of localization,ESCRT II complex,intracellular,cellular_component,membrane,cell,cytoplasm,endosome,endosome membrane,endomembrane system,organelle membrane,cytoplasmic vesicle,vesicle,protein-containing complex,ESCRT complex,organelle,membrane-bounded organelle,intracellular orga…	NA	16.4075	12.5407	35.0175	29.9449	29.2272	33.191	58.8868	54.0498	1.23059	6.05e-09	1.94647	2.17277e-10	2.46386	1.22e-12
CNAG_04834	MFS transporter	2612	GO:0055085,GO:0006810,GO:0008150,GO:0051179,GO:0051234,GO:0016021,GO:0005575,GO:0016020,GO:0031224,GO:0044425	transmembrane transport,transport,biological_process,localization,establishment of localization,integral component of membrane,cellular_component,membrane,intrinsic component of membrane,membrane part	NA	11.2132	9.80628	38.6444	28.3524	37.6198	31.9696	19.4205	29.6848	1.7382	2.42e-20	2.56782	5.81382e-23	1.77011	5.49e-05
CNAG_04810	Conserved hypothetical protein	818	NA	NA	NA	19.7949	19.2549	45.9202	40.6959	40.9682	71.984	29.9417	55.1311	1.20904	6.18e-10	2.35791	1.75677e-11	1.68276	0.000957302
CNAG_04807	Conserved hypothetical protein	1926	GO:0006355,GO:0008152,GO:0006139,GO:0006351,GO:0006725,GO:0006807,GO:0008150,GO:0009058,GO:0009059,GO:0009889,GO:0009987,GO:0010467,GO:0010468,GO:0010556,GO:0016070,GO:0018130,GO:0019219,GO:0019222,GO:0019438,GO:0031323,GO:0031326,GO:0032774,GO:0034641,GO:0034645,GO:0034654,GO:0043170,GO:0044237,GO:0044238,GO:0044249,GO:0044260,GO:0044271,GO:0046483,GO:0050789,GO:0050794,GO:0051171,GO:0051252,GO:…	regulation of transcription, DNA-templated,metabolic process,nucleobase-containing compound metabolic process,transcription, DNA-templated,cellular aromatic compound metabolic process,nitrogen compound metabolic process,biological_process,biosynthetic process,macromolecule biosynthetic process,regulation of biosynthetic process,cellular process,gene expression,regulation of gene expression,regula…	NA	31.4774	31.1026	15.0745	12.1803	4.87194	5.63815	7.85607	7.45855	-1.13803	3.31e-10	-1.74121	2.80088e-09	-1.5349	1.58e-05
CNAG_04757	Mitochondrial protein	1320	GO:0016021	integral component of membrane		35.4655	39.4742	327.016	237.251	183.897	191.499	110.751	228.269	2.97349	7.81e-66	3.15649	6.75852e-43	2.74456	1.63e-08
CNAG_04748	Protein OS-9	2273	GO:0005488,GO:0005789,GO:0030246	binding,endoplasmic reticulum membrane,carbohydrate binding	Protein processing in endoplasmic reticulum	31.2396	28.9899	8.39948	12.4434	3.56408	2.29929	6.87226	3.57438	-1.48196	8.05e-16	-2.51758	5.25467e-13	-2.08256	2.31e-08
CNAG_04745	Conserved hypothetical protein	2524	GO:0016973,GO:0008152,GO:0008104,GO:0006403,GO:0006405,GO:0006406,GO:0006611,GO:0006810,GO:0006886,GO:0006913,GO:0008150,GO:0010467,GO:0015031,GO:0015833,GO:0015931,GO:0031503,GO:0033036,GO:0034613,GO:0042886,GO:0043170,GO:0045184,GO:0046907,GO:0050657,GO:0050658,GO:0051028,GO:0051168,GO:0051169,GO:0051179,GO:0051234,GO:0051236,GO:0051641,GO:0051649,GO:0070727,GO:0071166,GO:0071426,GO:0071427,GO:…	poly(A)+ mRNA export from nucleus,metabolic process,protein localization,RNA localization,RNA export from nucleus,mRNA export from nucleus,protein export from nucleus,transport,intracellular protein transport,nucleocytoplasmic transport,biological_process,gene expression,protein transport,peptide transport,nucleobase-containing compound transport,protein-containing complex localization,macromolec…	RNA transport,mRNA surveillance pathway	13.6797	13.831	72.7326	53.043	51.6315	38.3298	104.607	95.0049	2.25582	6.42e-37	2.54938	1.59073e-19	3.35215	1.13e-29
CNAG_04740	Conserved hypothetical protein	3200	NA	NA	NA	57.6103	58.8225	159.253	136.896	123.266	90.0991	281.576	233.747	1.40568	2.73e-24	1.71388	3.7009e-10	2.6298	6.14e-21
CNAG_04733	DNA repair protein RAD5	4524	GO:0005524,GO:0000166,GO:0003674,GO:0005488,GO:0008144,GO:0017076,GO:0030554,GO:0032553,GO:0032555,GO:0032559,GO:0035639,GO:0036094,GO:0043167,GO:0043168,GO:0097159,GO:0097367,GO:1901265,GO:1901363	ATP binding,nucleotide binding,molecular_function,binding,drug binding,purine nucleotide binding,adenyl nucleotide binding,ribonucleotide binding,purine ribonucleotide binding,adenyl ribonucleotide binding,purine ribonucleoside triphosphate binding,small molecule binding,ion binding,anion binding,organic cyclic compound binding,carbohydrate derivative binding,nucleoside phosphate binding,heterocy…	NA	33.0969	35.3178	110.386	101.044	115.791	63.8461	113.282	101.363	1.68426	8.27e-37	2.23665	7.38432e-11	2.13972	6.96e-13
CNAG_04698	Cytoplasmic protein	722	NA	NA	NA	273.806	315.712	2054.44	1656.68	2526.46	1989.82	1287.11	1223.87	2.71149	7e-70	3.77343	1.00683e-48	2.58491	6.97e-17
CNAG_04697	ARF GAP effector protein 2	4212	GO:0005096,GO:0003674,GO:0008047,GO:0030234,GO:0030695,GO:0060589,GO:0098772	GTPase activator activity,molecular_function,enzyme activator activity,enzyme regulator activity,GTPase regulator activity,nucleoside-triphosphatase regulator activity,molecular function regulator	NA	17.7742	18.0842	39.6014	34.2768	31.3686	28.5662	43.4566	51.7171	1.1018	1.42e-13	1.57726	6.57331e-11	1.92748	6.6e-08
CNAG_04652	Enoyl reductase	1913	GO:0055114,GO:0008152,GO:0008150	oxidation-reduction process,metabolic process,biological_process	NA	48.7444	53.9357	168.511	154.25	108.003	184.288	243.885	235.495	1.70806	4.16e-34	2.33209	3.13219e-14	2.71984	1.24e-18
CNAG_04634	Conserved hypothetical protein	3695	NA	NA	NA	149.987	139.354	42.3143	47.625	23.707	14.4428	31.861	25.8757	-1.63067	2.45e-45	-2.07771	4.70675e-11	-1.84133	1.05e-10
CNAG_04633	Conserved hypothetical protein	1966	NA	NA	NA	25.1444	28.2371	9.36633	14.9999	2.8459	2.33343	4.90012	2.99459	-1.08856	3.31e-07	-2.5306	8.74208e-14	-2.3025	7.62e-10
CNAG_04625	Serine-type endopeptidase	2012	GO:0006508,GO:0008152,GO:0006807,GO:0008150,GO:0019538,GO:0043170,GO:0044238,GO:0071704,GO:1901564,GO:0004252,GO:0003674,GO:0003824,GO:0004175,GO:0008236,GO:0008233,GO:0070011,GO:0016787,GO:0017171,GO:0140096	proteolysis,metabolic process,nitrogen compound metabolic process,biological_process,protein metabolic process,macromolecule metabolic process,primary metabolic process,organic substance metabolic process,organonitrogen compound metabolic process,serine-type endopeptidase activity,molecular_function,catalytic activity,endopeptidase activity,serine-type peptidase activity,peptidase activity,peptid…	NA	843.719	808.24	265.919	310.675	101.327	84.1321	199.287	103.468	-1.46509	7.42e-38	-2.31582	4.62475e-23	-2.0079	9.11e-10
CNAG_04623	Conserved hypothetical protein	1552	NA	NA	NA	16.2941	17.4355	53.7193	41.383	37.102	20.5415	39.067	42.0689	1.5563	1.07e-16	1.61691	2.93821e-05	1.77426	1.06e-06
CNAG_04582	Conserved hypothetical protein	1777	NA	NA	NA	81.8213	75.3257	175.464	151.564	297.083	203	273.086	294.965	1.11854	7.17e-16	2.51373	6.15823e-19	2.36632	2.26e-13
CNAG_04556	Endoplasmic reticulum receptor	946	GO:0015031,GO:0008104,GO:0006810,GO:0008150,GO:0015833,GO:0033036,GO:0042886,GO:0045184,GO:0051179,GO:0051234,GO:0071702,GO:0071705,GO:0030176,GO:0005622,GO:0005575,GO:0016021,GO:0016020,GO:0005623,GO:0005737,GO:0005783,GO:0005789,GO:0043231,GO:0012505,GO:0031224,GO:0031227,GO:0031984,GO:0042175,GO:0043226,GO:0043227,GO:0043229,GO:0044422,GO:0044424,GO:0044425,GO:0044432,GO:0044444,GO:0044446,GO:…	protein transport,protein localization,transport,biological_process,peptide transport,macromolecule localization,amide transport,establishment of protein localization,localization,establishment of localization,organic substance transport,nitrogen compound transport,integral component of endoplasmic reticulum membrane,intracellular,cellular_component,integral component of membrane,membrane,cell,cy…	Protein export,Protein processing in endoplasmic reticulum	5.99077	8.89799	38.6918	40.2894	106.583	96.6809	50.6301	35.2868	2.45876	2.49e-26	4.6019	4.54914e-49	2.98868	6.39e-14
CNAG_04531	Enoyl-CoA hydratase	1081	GO:0003824,GO:0003674	catalytic activity,molecular_function	Fatty acid elongation,Fatty acid degradation,Valine, leucine and isoleucine degradation,Lysine degradation,Tryptophan metabolism,beta-Alanine metabolism,Propanoate metabolism,Butanoate metabolism,Metabolic pathways,Biosynthesis of secondary metabolites,Carbon metabolism,Fatty acid metabolism	263.453	285.913	1049.86	651.712	345.755	891.462	598.801	1983.08	1.69527	6.21e-05	1.9877	1.05541e-06	2.83576	1.37e-06
CNAG_04523	Glyceraldehyde 3-phosphate dehydrogenase	1398	GO:0055114,GO:0008152,GO:0008150,GO:0016620,GO:0003674,GO:0003824,GO:0016491,GO:0016903	oxidation-reduction process,metabolic process,biological_process,oxidoreductase activity, acting on the aldehyde or oxo group of donors, NAD or NADP as acceptor,molecular_function,catalytic activity,oxidoreductase activity,oxidoreductase activity, acting on the aldehyde or oxo group of donors	Glycolysis / Gluconeogenesis,Metabolic pathways,Biosynthesis of secondary metabolites,Carbon metabolism,Biosynthesis of amino acids	7.46043	7.83113	132.89	96.6716	214.909	61.3099	23.9434	64.3904	3.97138	3.76e-98	5.0293	1.73649e-23	3.11905	4.44e-08
CNAG_04409	Conserved hypothetical protein	1560	NA	NA	NA	96.3167	101.859	427.623	338.451	340.388	260.272	367.698	253.76	2.01055	6.03e-40	2.43822	7.64037e-21	2.11363	3.28e-13
CNAG_04402	Splicing factor	806	GO:0003676,GO:0046872,GO:0003674,GO:0005488,GO:0097159,GO:1901363,GO:0043167,GO:0043169	nucleic acid binding,metal ion binding,molecular_function,binding,organic cyclic compound binding,heterocyclic compound binding,ion binding,cation binding	Spliceosome	119.474	145.569	2148.96	1794.01	3711.3	3009.12	1501.95	1069.88	3.9504	5.74e-144	5.49846	1.56199e-100	3.74288	1.99e-36
CNAG_04396	Aycl012	717	GO:0016021	integral component of membrane		157.751	137.71	54.7521	65.269	28.7751	23.5681	41.219	25.7008	-1.24448	1.58e-17	-1.65568	3.79497e-09	-1.68153	3.23e-07
CNAG_04368	CD2 antigen cytoplasmic tail-binding protein 2	1482	GO:0005682,GO:0005515	U5 snRNP,protein binding		60.5103	60.5616	154.325	145.843	145.586	155.794	145.213	176.581	1.36728	2.56e-25	2.14933	8.00786e-23	1.93204	7.57e-08
CNAG_04359	Conserved hypothetical protein	3536	GO:0006351,GO:0006355,GO:0008152,GO:0006139,GO:0006725,GO:0006807,GO:0008150,GO:0009058,GO:0009059,GO:0009987,GO:0010467,GO:0016070,GO:0018130,GO:0019438,GO:0032774,GO:0034641,GO:0034645,GO:0034654,GO:0043170,GO:0044237,GO:0044238,GO:0044249,GO:0044260,GO:0044271,GO:0046483,GO:0071704,GO:0090304,GO:0097659,GO:1901360,GO:1901362,GO:1901576,GO:0009889,GO:0010468,GO:0010556,GO:0019219,GO:0019222,GO:…	transcription, DNA-templated,regulation of transcription, DNA-templated,metabolic process,nucleobase-containing compound metabolic process,cellular aromatic compound metabolic process,nitrogen compound metabolic process,biological_process,biosynthetic process,macromolecule biosynthetic process,cellular process,gene expression,RNA metabolic process,heterocycle biosynthetic process,aromatic compoun…	NA	64.3922	67.37	139.999	129.738	148.918	91.1448	118.49	151.413	1.09019	6.39e-17	1.70809	8.31709e-08	1.56004	2.78e-05
CNAG_04325	Extradiol ring-cleavage dioxygenase	1460	GO:0006725,GO:0008152,GO:0008150,GO:0009987,GO:0044237,GO:0008198,GO:0016491,GO:0003674,GO:0005488,GO:0046872,GO:0005506,GO:0043167,GO:0043169,GO:0046914,GO:0003824	cellular aromatic compound metabolic process,metabolic process,biological_process,cellular process,cellular metabolic process,ferrous iron binding,oxidoreductase activity,molecular_function,binding,metal ion binding,iron ion binding,ion binding,cation binding,transition metal ion binding,catalytic activity		22.3768	26.5633	110.727	115.574	153.169	152.414	122.611	47.5425	2.26132	2.94e-51	3.47392	5.98959e-46	2.20693	2.04e-07
CNAG_04294	Predicted protein	1390			Autophagy - yeast	242.746	245.685	47.3014	48.6357	19.7068	28.9096	49.846	28.4626	-2.29298	1.49e-76	-2.5008	8.89349e-21	-2.19256	5.06e-12
CNAG_04269	Peptidase	1522	GO:0004177,GO:0046872	aminopeptidase activity,metal ion binding		267.221	257.595	79.1611	96.1655	45.3388	51.4693	76.8491	51.3694	-1.52932	2.11e-34	-1.60523	4.41712e-13	-1.56907	1.1e-07
CNAG_04240	Conserved hypothetical protein	3254	GO:0005737	cytoplasm		17.6944	18.441	59.7314	49.094	94.6048	81.3407	54.5946	67.9381	1.65017	4.76e-26	3.1204	4.70877e-39	2.28465	3.96e-10
CNAG_04219	Lactoylglutathione lyase	756	GO:0004462,GO:0046872	lactoylglutathione lyase activity,metal ion binding	Pyruvate metabolism,Metabolic pathways	444.619	448.493	1596.95	1467.04	1481.01	1639.52	1915.75	1182.47	1.83614	1.72e-49	2.63762	1.00455e-36	2.24956	2.71e-14
CNAG_04210	Sugar transporter	2470	GO:0055085,GO:0006810,GO:0008150,GO:0051179,GO:0051234,GO:0016021,GO:0005575,GO:0016020,GO:0031224,GO:0044425,GO:0022857,GO:0003674,GO:0005215	transmembrane transport,transport,biological_process,localization,establishment of localization,integral component of membrane,cellular_component,membrane,intrinsic component of membrane,membrane part,transmembrane transporter activity,molecular_function,transporter activity		211.146	250.658	1313.45	1129.27	1407.4	1274.67	911.493	1367.23	2.45808	1.67e-62	3.37061	3.41588e-45	2.84044	1.82e-12
CNAG_04209	Voltage-gated potassium channel beta-2 subunit	1403	GO:0006813,GO:0034765,GO:0005244	potassium ion transport,regulation of ion transmembrane transport,voltage-gated ion channel activity		228.107	257.175	629.35	650.133	955.272	863.764	423.121	625.244	1.4509	1.49e-29	2.74015	4.47151e-32	1.64866	5.82e-05
CNAG_04204	Transcription initiation protein spt4	1077	GO:0006355,GO:0032786,GO:0000775,GO:0005634,GO:0003746,GO:0008270	regulation of transcription, DNA-templated,positive regulation of DNA-templated transcription, elongation,chromosome, centromeric region,nucleus,elongation factor activity,zinc ion binding		21.8001	19.0358	62.4118	51.1794	107.202	115.762	57.1563	51.7673	1.53922	2.26e-17	3.28517	1.04038e-44	1.91117	1.08e-08
CNAG_04202	Iron hydrogenase	3905	GO:0051539	4 iron, 4 sulfur cluster binding		62.2955	60.0783	201.568	177.321	249.694	225.885	173.373	214.357	1.69019	4.7e-39	2.79591	6.42526e-38	2.18821	5.59e-10
CNAG_04142	Tartrate transporter	1727	GO:0055085,GO:0006810,GO:0008150,GO:0051179,GO:0051234,GO:0016021,GO:0005575,GO:0016020,GO:0031224,GO:0044425	transmembrane transport,transport,biological_process,localization,establishment of localization,integral component of membrane,cellular_component,membrane,intrinsic component of membrane,membrane part		9.23803	8.1334	32.9361	25.1772	28.1791	29.5561	21.5881	18.7155	1.80677	3.76e-19	2.56933	4.37561e-22	1.7053	1.69e-06
CNAG_04112	Oxidoreductase	1490	GO:0055114,GO:0016491	oxidation-reduction process,oxidoreductase activity		40.1769	37.7431	140.303	112.64	143.475	136.64	172.633	164.846	1.76116	1.33e-29	2.68312	1.85512e-33	2.61441	5.96e-18
CNAG_04107	Conserved hypothetical protein	1174	NA	NA	NA	44.5817	45.219	19.5341	19.4173	7.09905	5.63882	8.15946	12.6874	-1.14905	1.32e-11	-1.97967	1.45026e-09	-1.56673	0.000726729
CNAG_04101	Conserved hypothetical protein	1661	NA	NA	NA	53.7886	57.1752	222.745	154.379	118.178	129.565	114.622	250.027	1.82762	2.8e-24	1.99056	1.76334e-18	2.28925	4.56e-06
CNAG_04077	Conserved hypothetical protein	896	NA	NA	NA	58.095	47.3761	145.311	128.555	227.858	255.935	126.531	145.147	1.43977	8.53e-21	3.03471	3.89733e-40	1.88593	1.49e-07
CNAG_04065	UDP-N-acetylglucosamine transferase subunit ALG13	930	GO:0016758,GO:0003674,GO:0003824,GO:0016740,GO:0016757	transferase activity, transferring hexosyl groups,molecular_function,catalytic activity,transferase activity,transferase activity, transferring glycosyl groups		19.7666	18.9906	47.0103	42.0849	58.1564	64.1891	47.7556	42.9841	1.26057	1.17e-11	2.4925	4.58928e-22	1.72014	7.53e-07
CNAG_04049	Serine/threonine protein phosphatase 5 phosphatase	2603	GO:0005515,GO:0003674,GO:0005488	protein binding,molecular_function,binding		23.7663	18.986	8.22433	11.2829	2.23902	3.21247	4.05644	4.65923	-1.078	8.43e-09	-2.13702	1.91439e-10	-1.77635	7.46e-06
CNAG_04023	Conserved hypothetical protein	3107	GO:0006355,GO:0008152,GO:0006139,GO:0006351,GO:0006725,GO:0006807,GO:0008150,GO:0009058,GO:0009059,GO:0009889,GO:0009987,GO:0010467,GO:0010468,GO:0010556,GO:0016070,GO:0018130,GO:0019219,GO:0019222,GO:0019438,GO:0031323,GO:0031326,GO:0032774,GO:0034641,GO:0034645,GO:0034654,GO:0043170,GO:0044237,GO:0044238,GO:0044249,GO:0044260,GO:0044271,GO:0046483,GO:0050789,GO:0050794,GO:0051171,GO:0051252,GO:…	regulation of transcription, D-templated,metabolic process,nucleobase-containing compound metabolic process,transcription, D-templated,cellular aromatic compound metabolic process,nitrogen compound metabolic process,biological_process,biosynthetic process,macromolecule biosynthetic process,regulation of biosynthetic process,cellular process,gene expression,regulation of gene expression,regulation…		34.9479	35.5189	88.4094	77.4843	132.677	50.5191	138.459	87.7515	1.29388	2.79e-20	2.2293	3.70813e-07	2.14015	7.06e-13
CNAG_04010	GTP cyclohydrolase I	1624	GO:0035998,GO:0046654,GO:0003934	7,8-dihydroneopterin 3'-triphosphate biosynthetic process,tetrahydrofolate biosynthetic process,GTP cyclohydrolase I activity	Folate biosynthesis,Metabolic pathways,Biosynthesis of cofactors	62.8146	58.1599	26.0514	31.5644	9.79736	5.93572	16.5226	6.77917	-1.01668	4.74e-12	-2.09804	1.42146e-09	-1.95317	1.95e-06
CNAG_03998	Myocyte-specific enhancer factor 2D	2182	GO:0003677,GO:0046983,GO:0003674,GO:0003676,GO:0005488,GO:0097159,GO:1901363,GO:0005515	DNA binding,protein dimerization activity,molecular_function,nucleic acid binding,binding,organic cyclic compound binding,heterocyclic compound binding,protein binding	MAPK signaling pathway - yeast	115.765	109.578	247.816	208.198	228.346	159.147	244.823	294.854	1.07815	1.13e-14	1.62473	8.66341e-09	1.78234	4e-07
CNAG_03978	Conserved hypothetical protein	2245	GO:0016021	integral component of membrane		86.6144	80.9696	29.312	37.3659	11.5525	8.69109	27.4925	10.3062	-1.27747	4.7e-20	-2.2082	1.83816e-15	-1.73517	3.99e-05
CNAG_03944	Chaperone regulator	1753	GO:0006457,GO:0008150,GO:0009987,GO:0031072,GO:0051082,GO:0005515,GO:0003674,GO:0005488	protein folding,biological_process,cellular process,heat shock protein binding,unfolded protein binding,protein binding,molecular_function,binding	Protein processing in endoplasmic reticulum	297.617	378.662	991.602	913.302	956.08	1064.47	656.947	834.575	1.54569	7.39e-24	2.40624	3.89358e-22	1.66124	1.63e-05
CNAG_03913	Conserved hypothetical protein	1224	GO:0008270,GO:0003674,GO:0005488,GO:0046872,GO:0043167,GO:0043169,GO:0046914	zinc ion binding,molecular_function,binding,metal ion binding,ion binding,cation binding,transition metal ion binding		240.071	283.829	1589.01	1319.62	4885.62	3562.12	1223.27	1420.48	2.5289	4.35e-62	4.8479	3.70626e-70	2.84853	1.9e-16
CNAG_03902	Regulator of drug sensitivity 2, putative	2200	GO:0006355,GO:0000981,GO:0008270	regulation of transcription, DNA-templated,DNA-binding transcription factor activity, RNA polymerase II-specific,zinc ion binding		91.8063	81.6164	25.3927	26.2059	7.78856	9.31758	12.3451	3.18453	-1.69081	1.94e-39	-2.50719	1.19688e-24	-3.09283	5.04e-10
CNAG_03892	Hsp10-like protein	774	GO:0006457,GO:0008150,GO:0009987	protein folding,biological_process,cellular process		993.154	1113.29	2597.08	2328.89	4811.48	6718.48	2272.8	2729.79	1.28103	1.19e-20	3.27848	6.00053e-39	1.76577	7.59e-07
CNAG_03891	Heat shock protein	1914	GO:0005524,GO:0000166,GO:0003674,GO:0005488,GO:0008144,GO:0017076,GO:0030554,GO:0032553,GO:0032555,GO:0032559,GO:0035639,GO:0036094,GO:0043167,GO:0043168,GO:0097159,GO:0097367,GO:1901265,GO:1901363	ATP binding,nucleotide binding,molecular_function,binding,drug binding,purine nucleotide binding,adenyl nucleotide binding,ribonucleotide binding,purine ribonucleotide binding,adenyl ribonucleotide binding,purine ribonucleoside triphosphate binding,small molecule binding,ion binding,anion binding,organic cyclic compound binding,carbohydrate derivative binding,nucleoside phosphate binding,heterocy…	R degradation	710.729	896.354	1744.26	1539.33	2383.92	3495.12	1427.59	2250.27	1.08359	5.4e-12	2.69345	6.4441e-22	1.73504	5.95e-05
CNAG_03890	Conserved hypothetical protein	1416	GO:0005515,GO:0003674,GO:0005488	protein binding,molecular_function,binding		50.6511	46.6083	101.562	96.8056	262.721	176.424	240.157	159.242	1.08728	1.36e-15	3.01876	1.47265e-25	2.50225	5.08e-18
CNAG_03772	Glucose transporter	2255	15.359	transmembrane transport,transport,biological_process,localization,establishment of localization,integral component of membrane,cellular_component,membrane,intrinsic component of membrane,membrane part,transmembrane transporter activity,molecular_function,transporter activity	Meiosis - yeast	8.61669	7.85495	148.064	108.097	35.6152	34.6874	22.5433	82.162	4.02403	1.09e-118	2.9309	2.2677e-32	3.28152	1.21e-07
CNAG_03760	Conserved hypothetical protein	2811	GO:0048193,GO:0016192,GO:0006810,GO:0008150,GO:0051179,GO:0051234,GO:0005783,GO:0005622,GO:0005575,GO:0005623,GO:0005737,GO:0043231,GO:0012505,GO:0043226,GO:0043227,GO:0043229,GO:0044424,GO:0044444,GO:0044464	Golgi vesicle transport,vesicle-mediated transport,transport,biological_process,localization,establishment of localization,endoplasmic reticulum,intracellular,cellular_component,cell,cytoplasm,intracellular membrane-bounded organelle,endomembrane system,organelle,membrane-bounded organelle,intracellular organelle,intracellular part,cytoplasmic part,cell part		22.8548	23.8089	9.60511	11.7352	4.51989	4.15228	4.91802	3.05783	-1.07804	7.98e-11	-1.59265	5.26001e-08	-2.09114	2.77e-09
CNAG_03663	L-lactate dehydrogenase	2281	GO:0016491,GO:0003674,GO:0003824	oxidoreductase activity,molecular_function,catalytic activity	Pyruvate metabolism,Metabolic pathways	47.5615	50.8487	161.383	163.867	307.685	242.208	91.9371	107.294	1.7789	5.98e-45	3.31998	1.24933e-39	1.53369	1.78e-05
CNAG_03560	Conserved hypothetical protein	2129	GO:0016787	hydrolase activity		27.9392	26.3663	8.41044	9.43263	4.90016	3.95497	6.5957	5.80717	-1.55093	1.09e-20	-1.7771	1.57712e-08	-1.6404	2.52e-06
CNAG_03543	Conserved hypothetical protein	3768	GO:0008270	zinc ion binding		135.549	151.07	394.929	385.501	703.418	389.716	771.605	412.871	1.49886	1.34e-31	2.77411	1.86268e-16	2.48593	2.59e-14
CNAG_03477	Predicted protein	1297	NA	NA	NA	57.5749	57.9718	148.682	111.639	209.041	240.07	101.259	129.731	1.2341	4.59e-13	2.7908	4.73303e-37	1.52584	6.23e-05
CNAG_03443	Predicted protein	885	NA	NA	NA	6.08082	4.31801	27.8278	25.1448	38.9862	18.0443	28.5974	22.8177	2.41088	1.56e-21	3.30984	4.73435e-12	2.79236	1.01e-11
CNAG_03361	Conserved hypothetical protein	1782	NA	NA	NA	10.9573	10.7513	24.6608	20.9482	39.8357	25.7111	19.0282	28.3796	1.13151	3.8e-09	2.4374	3.2582e-13	1.66739	0.000199948
CNAG_03347	Chaperone	2676	GO:0005524,GO:0000166,GO:0003674,GO:0005488,GO:0008144,GO:0017076,GO:0030554,GO:0032553,GO:0032555,GO:0032559,GO:0035639,GO:0036094,GO:0043167,GO:0043168,GO:0097159,GO:0097367,GO:1901265,GO:1901363	ATP binding,nucleotide binding,molecular_function,binding,drug binding,purine nucleotide binding,adenyl nucleotide binding,ribonucleotide binding,purine ribonucleotide binding,adenyl ribonucleotide binding,purine ribonucleoside triphosphate binding,small molecule binding,ion binding,anion binding,organic cyclic compound binding,carbohydrate derivative binding,nucleoside phosphate binding,heterocy…	NA	540.665	698.024	2881.66	2531.34	2838.03	3221.32	3442.39	3175.41	2.17988	1.33e-43	3.1168	9.54364e-36	2.90595	8.23e-20
CNAG_03342	TRNA-methyltransferase	1825	GO:0005515,GO:0003674,GO:0005488	protein binding,molecular_function,binding	NA	112.68	109.309	30.6413	47.8156	15.3928	25.4553	20.1307	24.0656	-1.45375	1.95e-17	-1.61545	1.25868e-07	-1.80887	5.29e-07
CNAG_03243	2-nitropropane dioxygenase	1416	GO:0055114,GO:0008152,GO:0008150,GO:0018580,GO:0003674,GO:0003824,GO:0004497,GO:0016491,GO:0016701,GO:0016703	oxidation-reduction process,metabolic process,biological_process,nitronate monooxygenase activity,molecular_function,catalytic activity,monooxygenase activity,oxidoreductase activity,oxidoreductase activity, acting on single donors with incorporation of molecular oxygen,oxidoreductase activity, acting on single donors with incorporation of molecular oxygen, incorporation of one atom of oxygen (in…	NA	25.7291	25.7476	187.806	99.0203	102.034	104.452	93.0953	219.238	2.54791	8.35e-07	2.83859	6.96661e-36	3.1815	4.63e-10
CNAG_03223	Hypothetical protein	1304	GO:0034605,GO:0005576	cellular response to heat,extracellular region		5888.23	6285.64	553.027	725.991	540.536	538.572	765.53	360.556	-3.2026	1.36e-127	-2.66256	5.45309e-36	-3.00616	2.96e-18
CNAG_03202	Adenylyl cyclase	7894	GO:0009190,GO:0035556,GO:0008152,GO:0006139,GO:0006725,GO:0006753,GO:0006793,GO:0006796,GO:0006807,GO:0008150,GO:0009058,GO:0009117,GO:0009165,GO:0009187,GO:0009987,GO:0018130,GO:0019438,GO:0019637,GO:0034641,GO:0034654,GO:0044237,GO:0044238,GO:0044249,GO:0044271,GO:0044281,GO:0046483,GO:0055086,GO:0071704,GO:0090407,GO:1901293,GO:1901360,GO:1901362,GO:1901576,GO:0007165,GO:0007154,GO:0023052,GO:…	cyclic nucleotide biosynthetic process,intracellular signal transduction,metabolic process,nucleobase-containing compound metabolic process,cellular aromatic compound metabolic process,nucleoside phosphate metabolic process,phosphorus metabolic process,phosphate-containing compound metabolic process,nitrogen compound metabolic process,biological_process,biosynthetic process,nucleotide metabolic p…	Purine metabolism,Metabolic pathways,Meiosis - yeast	43.5519	47.3889	102.552	88.8861	95.8319	62.2556	183.111	198.033	1.13089	1.08e-15	1.63838	7.66042e-08	2.57576	2.16e-15
CNAG_03176	Endoplasmic oxidoreductin 1	1969	GO:0055114,GO:0008152,GO:0008150,GO:0005783,GO:0005622,GO:0005575,GO:0005623,GO:0005737,GO:0043231,GO:0012505,GO:0043226,GO:0043227,GO:0043229,GO:0044424,GO:0044444,GO:0044464,GO:0003756,GO:0016671,GO:0003674,GO:0003824,GO:0016853,GO:0016860,GO:0016864,GO:0140096,GO:0016491,GO:0016667	oxidation-reduction process,metabolic process,biological_process,endoplasmic reticulum,intracellular,cellular_component,cell,cytoplasm,intracellular membrane-bounded organelle,endomembrane system,organelle,membrane-bounded organelle,intracellular organelle,intracellular part,cytoplasmic part,cell part,protein disulfide isomerase activity,oxidoreductase activity, acting on a sulfur group of donors…	NA	198.502	186.002	615.773	550.201	893.525	636.675	508.947	558.567	1.66052	2.33e-40	2.83519	2.42919e-26	1.98678	1.1e-09
CNAG_03059	Conserved hypothetical protein	3527	GO:0006355,GO:0008152,GO:0006139,GO:0006351,GO:0006725,GO:0006807,GO:0008150,GO:0009058,GO:0009059,GO:0009889,GO:0009987,GO:0010467,GO:0010468,GO:0010556,GO:0016070,GO:0018130,GO:0019219,GO:0019222,GO:0019438,GO:0031323,GO:0031326,GO:0032774,GO:0034641,GO:0034645,GO:0034654,GO:0043170,GO:0044237,GO:0044238,GO:0044249,GO:0044260,GO:0044271,GO:0046483,GO:0050789,GO:0050794,GO:0051171,GO:0051252,GO:…	regulation of transcription, DNA-templated,metabolic process,nucleobase-containing compound metabolic process,transcription, DNA-templated,cellular aromatic compound metabolic process,nitrogen compound metabolic process,biological_process,biosynthetic process,macromolecule biosynthetic process,regulation of biosynthetic process,cellular process,gene expression,regulation of gene expression,regula…	NA	37.5241	41.7141	166.925	107.652	128.131	87.4259	154.671	155.405	1.85579	3.36e-06	2.28313	7.08199e-15	2.46898	6.48e-15
CNAG_03050	Conserved hypothetical protein	2187	GO:0055114,GO:0008152,GO:0008150,GO:0016491,GO:0003674,GO:0003824	oxidation-reduction process,metabolic process,biological_process,oxidoreductase activity,molecular_function,catalytic activity	NA	82.8141	88.052	196.782	155.826	211.248	201.373	219.302	293.857	1.10486	1.69e-12	2.10625	3.71498e-21	2.11622	2.25e-08
CNAG_03027	U1 snRNP-associated protein usp107	2789	GO:0006397,GO:0008152,GO:0006139,GO:0006396,GO:0006725,GO:0006807,GO:0008150,GO:0009987,GO:0010467,GO:0016070,GO:0016071,GO:0034641,GO:0043170,GO:0044237,GO:0044238,GO:0046483,GO:0071704,GO:0090304,GO:1901360,GO:0003676,GO:0003674,GO:0005488,GO:0097159,GO:1901363	mRNA processing,metabolic process,nucleobase-containing compound metabolic process,RNA processing,cellular aromatic compound metabolic process,nitrogen compound metabolic process,biological_process,cellular process,gene expression,RNA metabolic process,mRNA metabolic process,cellular nitrogen compound metabolic process,macromolecule metabolic process,cellular metabolic process,primary metabolic p…	Spliceosome	77.1651	77.6376	159.309	151.88	226.753	176.084	150.812	160.219	1.06427	1.33e-17	2.21908	1.8601e-18	1.51518	4.13e-06
CNAG_03017	Conserved hypothetical protein	2595	GO:0006367,GO:0008152,GO:0006366,GO:0006139,GO:0006351,GO:0006352,GO:0006725,GO:0006807,GO:0008150,GO:0009058,GO:0009059,GO:0009987,GO:0010467,GO:0016070,GO:0018130,GO:0019438,GO:0032774,GO:0034641,GO:0034645,GO:0034654,GO:0043170,GO:0044237,GO:0044238,GO:0044249,GO:0044260,GO:0044271,GO:0046483,GO:0071704,GO:0090304,GO:0097659,GO:1901360,GO:1901362,GO:1901576	transcription initiation from RNA polymerase II promoter,metabolic process,transcription by RNA polymerase II,nucleobase-containing compound metabolic process,transcription, DNA-templated,DNA-templated transcription, initiation,cellular aromatic compound metabolic process,nitrogen compound metabolic process,biological_process,biosynthetic process,macromolecule biosynthetic process,cellular proces…	Basal transcription factors	48.6151	52.3575	160.161	152.498	226.097	169.175	281.617	210.97	1.68605	5.49e-38	2.80731	4.1123e-26	2.75877	1.58e-22
CNAG_02995	RNA binding protein	1696	GO:0003676,GO:0003674,GO:0005488,GO:0097159,GO:1901363	nucleic acid binding,molecular_function,binding,organic cyclic compound binding,heterocyclic compound binding	RNA transport,mRNA surveillance pathway	83.3422	90.8591	502.04	445.294	647.182	825.202	286.161	313.703	2.49977	2.05e-75	3.9077	1.78204e-63	2.29354	5.77e-12
CNAG_02986	Phosphoribosyl-ATP diphosphatase	978	GO:0016787,GO:0003674,GO:0003824	hydrolase activity,molecular_function,catalytic activity	Purine metabolism,Metabolic pathways	163.373	163.161	523.095	353.021	291.885	565.321	786.581	542.564	1.48856	1.6e-16	2.21541	2.27886e-11	2.4913	8.24e-19
CNAG_02953	Tuberin	4612	GO:0043547,GO:0051056,GO:0008150,GO:0043087,GO:0043085,GO:0044093,GO:0050790,GO:0051336,GO:0051345,GO:0065007,GO:0065009,GO:0007165,GO:0035556,GO:0007154,GO:0007264,GO:0009966,GO:0009987,GO:0010646,GO:0023052,GO:0023051,GO:0048583,GO:0050789,GO:0050794,GO:0050896,GO:0051716,GO:1902531,GO:0005096,GO:0003674,GO:0008047,GO:0030234,GO:0030695,GO:0060589,GO:0098772	positive regulation of GTPase activity,regulation of small GTPase mediated signal transduction,biological_process,regulation of GTPase activity,positive regulation of catalytic activity,positive regulation of molecular function,regulation of catalytic activity,regulation of hydrolase activity,positive regulation of hydrolase activity,biological regulation,regulation of molecular function,signal t…	NA	50.3744	57.2582	158.407	121.516	185.917	119.493	182.141	210.864	1.43756	1.84e-18	2.34447	2.05717e-14	2.38241	5.49e-12
CNAG_02910	Conserved hypothetical protein	1561	NA	NA	NA	44.8173	34.7031	14.7636	18.6985	5.48842	4.05485	10.0766	4.78985	-1.19232	2.29e-11	-2.21356	6.77889e-11	-1.97784	9.22e-07
CNAG_02905	Conserved hypothetical protein	691	GO:0005739,GO:0005622,GO:0005575,GO:0005623,GO:0005737,GO:0043231,GO:0043226,GO:0043227,GO:0043229,GO:0044424,GO:0044444,GO:0044464	mitochondrion,intracellular,cellular_component,cell,cytoplasm,intracellular membrane-bounded organelle,organelle,membrane-bounded organelle,intracellular organelle,intracellular part,cytoplasmic part,cell part	NA	111.996	114.119	335.478	295.86	649.028	566.497	296.318	297.435	1.53989	1.41e-27	3.26341	1.97693e-45	1.89538	3.56e-09
CNAG_02903	Zinc-type alcohol dehydrogenase	1349	GO:0055114,GO:0008152,GO:0008150	oxidation-reduction process,metabolic process,biological_process	Glycolysis / Gluconeogenesis,Pentose and glucuronate interconversions,Ascorbate and aldarate metabolism,Glycerolipid metabolism,Pyruvate metabolism,Metabolic pathways,Biosynthesis of secondary metabolites,Biosynthesis of cofactors	149.651	154.77	509.917	421.609	804.755	698.948	440.623	400.899	1.67292	1.78e-31	3.14103	3.12202e-43	1.95951	4.47e-11
CNAG_02790	Galactinol synthase	1580	GO:0016757,GO:0003674,GO:0003824,GO:0016740	transferase activity, transferring glycosyl groups,molecular_function,catalytic activity,transferase activity	NA	57.7216	51.1835	21.1999	26.031	4.68467	4.7044	6.92398	5.88736	-1.15111	6.6e-14	-2.69862	3.81971e-22	-2.59957	2.89e-15
CNAG_02789	Nitrogen permease regulator 2	2704	NA	NA	NA	91.0565	82.8473	33.5068	34.1455	15.9068	14.7322	27.5558	16.286	-1.30426	5.26e-26	-1.66655	1.81602e-12	-1.53375	1.51e-06
CNAG_02767	Conserved hypothetical protein	1580	NA	NA	Basal transcription factors	39.7571	41.4436	108.788	100.613	89.0825	70.8232	90.3907	83.839	1.42376	7.11e-24	1.81575	1.17626e-11	1.59559	5.13e-07
CNAG_02730	Sorting nexin-41	2055	GO:0035091,GO:0003674,GO:0005488,GO:0005543,GO:0008289,GO:0043167,GO:0043168	phosphatidylinositol binding,molecular_function,binding,phospholipid binding,lipid binding,ion binding,anion binding	NA	80.0919	76.2178	32.6268	36.4774	17.2151	13.366	18.4338	13.6656	-1.1229	6.81e-18	-1.51339	4.36412e-08	-1.80928	1.96e-09
CNAG_02728	Peroxin-13	1373	GO:0016560,GO:0008104,GO:0006625,GO:0006605,GO:0006810,GO:0006886,GO:0006996,GO:0007031,GO:0008150,GO:0009987,GO:0015031,GO:0015833,GO:0015919,GO:0016043,GO:0016558,GO:0017038,GO:0033036,GO:0033365,GO:0034613,GO:0042886,GO:0043574,GO:0044743,GO:0045184,GO:0046907,GO:0051179,GO:0051234,GO:0051641,GO:0051649,GO:0055085,GO:0065002,GO:0070727,GO:0071702,GO:0071705,GO:0071806,GO:0071840,GO:0072594,GO:…	protein import into peroxisome matrix, docking,protein localization,protein targeting to peroxisome,protein targeting,transport,intracellular protein transport,organelle organization,peroxisome organization,biological_process,cellular process,protein transport,peptide transport,peroxisomal membrane transport,cellular component organization,protein import into peroxisome matrix,protein import,macr…	Peroxisome	23.8294	22.1158	65.9475	50.9509	46.8631	47.4541	47.8073	58.0589	1.4108	4.29e-15	1.87389	4.99745e-14	1.72722	5.38e-06
CNAG_02710	Chaperonin-containing T-complex gamma subunit Cct3	1942	GO:0005524,GO:0000166,GO:0003674,GO:0005488,GO:0008144,GO:0017076,GO:0030554,GO:0032553,GO:0032555,GO:0032559,GO:0035639,GO:0036094,GO:0043167,GO:0043168,GO:0097159,GO:0097367,GO:1901265,GO:1901363	ATP binding,nucleotide binding,molecular_function,binding,drug binding,purine nucleotide binding,adenyl nucleotide binding,ribonucleotide binding,purine ribonucleotide binding,adenyl ribonucleotide binding,purine ribonucleoside triphosphate binding,small molecule binding,ion binding,anion binding,organic cyclic compound binding,carbohydrate derivative binding,nucleoside phosphate binding,heterocy…	NA	140.15	156.359	365.787	314.389	566.972	604.053	345.286	422.362	1.25444	5.52e-18	2.81272	1.88566e-37	1.89213	1.65e-07
CNAG_02691	Conserved hypothetical protein	1813	GO:0051087,GO:0005515,GO:0003674,GO:0005488	chaperone binding,protein binding,molecular_function,binding	NA	65.7491	91.319	848.214	866.378	1204.05	1089.3	830.069	588.152	3.49602	1.3e-104	4.69715	3.32732e-67	3.63522	2e-29
CNAG_02690	Pirin	1499	NA	NA	NA	16.5207	15.7094	72.7262	64.1285	75.3502	64.1132	72.2914	31.7344	2.14634	1.75e-42	2.95236	5.95567e-31	2.11609	8.83e-08
CNAG_02678	Conserved hypothetical protein	1313	NA	NA	NA	20.6746	17.9348	46.0314	44.6902	30.0508	38.6101	41.4112	56.5868	1.29206	2.37e-15	1.66399	4.76964e-09	1.87951	4.77e-06
CNAG_02671	Pre-mRNA-splicing factor CEF1	2766	GO:0003677,GO:0003674,GO:0003676,GO:0005488,GO:0097159,GO:1901363	DNA binding,molecular_function,nucleic acid binding,binding,organic cyclic compound binding,heterocyclic compound binding	Spliceosome	178.083	202.83	433.176	389.485	697.274	440.143	542.66	415.095	1.16584	1.12e-16	2.41832	4.67257e-15	1.80315	9.28e-10
CNAG_02585	Phosphotyrosyl phosphatase activator 1	2253	GO:0019211,GO:0003674,GO:0008047,GO:0019208,GO:0030234,GO:0098772	phosphatase activator activity,molecular_function,enzyme activator activity,phosphatase regulator activity,enzyme regulator activity,molecular function regulator	NA	131.838	122.811	47.0836	53.0794	25.2735	21.1866	41.9861	16.8285	-1.29119	1.93e-26	-1.61489	7.88056e-11	-1.69581	2.36e-05
CNAG_02528	Conserved hypothetical protein	3041	NA	NA	NA	355.321	357.421	1779.25	1528.08	2302.75	1129.14	2014.06	1385.05	2.27334	4.12e-68	3.11483	5.83058e-18	2.71928	6.87e-23
CNAG_02512	DNA repair protein rad16	3527	GO:0005524,GO:0046872,GO:0000166,GO:0003674,GO:0005488,GO:0008144,GO:0017076,GO:0030554,GO:0032553,GO:0032555,GO:0032559,GO:0035639,GO:0036094,GO:0043167,GO:0043168,GO:0097159,GO:0097367,GO:1901265,GO:1901363,GO:0043169	ATP binding,metal ion binding,nucleotide binding,molecular_function,binding,drug binding,purine nucleotide binding,adenyl nucleotide binding,ribonucleotide binding,purine ribonucleotide binding,adenyl ribonucleotide binding,purine ribonucleoside triphosphate binding,small molecule binding,ion binding,anion binding,organic cyclic compound binding,carbohydrate derivative binding,nucleoside phosphat…	NA	158.292	164.104	348.409	319.555	452.456	393.565	386.485	447.687	1.10786	3.2e-18	2.22839	1.83327e-22	1.88785	3.46e-08
CNAG_02510	Conserved hypothetical protein	2261	NA	NA	NA	140.412	132.962	42.3379	53.7418	23.1191	18.8834	33.6907	12.1386	-1.45666	6.71e-28	-1.86272	1.58919e-13	-2.16705	2.93e-07
CNAG_02500	Calnexin	2107	GO:0006457,GO:0008150,GO:0009987,GO:0005783,GO:0005622,GO:0005575,GO:0005623,GO:0005737,GO:0043231,GO:0012505,GO:0043226,GO:0043227,GO:0043229,GO:0044424,GO:0044444,GO:0044464,GO:0005509,GO:0005515,GO:0051082,GO:0003674,GO:0005488,GO:0046872,GO:0043167,GO:0043169	protein folding,biological_process,cellular process,endoplasmic reticulum,intracellular,cellular_component,cell,cytoplasm,intracellular membrane-bounded organelle,endomembrane system,organelle,membrane-bounded organelle,intracellular organelle,intracellular part,cytoplasmic part,cell part,calcium ion binding,protein binding,unfolded protein binding,molecular_function,binding,metal ion binding,ion…	Protein processing in endoplasmic reticulum,Phagosome	265.199	300.656	1001.19	835.905	1150.26	1098.59	700.813	902.971	1.75567	7.1e-33	2.82339	6.83343e-36	2.02737	4.9e-08
CNAG_02498	Hypothetical protein	4121	GO:0005515,GO:0003674,GO:0005488	protein binding,molecular_function,binding	NA	55.1358	57.8315	121.729	109.916	135.147	78.319	110.77	119.633	1.09309	3.28e-16	1.7616	1.1564e-07	1.53739	4.25e-06
CNAG_02472	Endosomal P24A protein	2216	GO:0016021,GO:0005575,GO:0016020,GO:0031224,GO:0044425	integral component of membrane,cellular_component,membrane,intrinsic component of membrane,membrane part	NA	90.2193	83.3575	31.6583	37.9909	12.1245	7.62561	26.8698	14.8247	-1.26363	1.07e-21	-2.29113	6.71889e-13	-1.61004	1.42e-06
CNAG_02455	Choline transporter	2226	GO:0055085,GO:0006810,GO:0008150,GO:0051179,GO:0051234,GO:0016020,GO:0005575,GO:0022857,GO:0003674,GO:0005215	transmembrane transport,transport,biological_process,localization,establishment of localization,membrane,cellular_component,transmembrane transporter activity,molecular_function,transporter activity	NA	138.187	113.838	26.5425	32.5644	19.0607	26.1132	17.8735	19.9948	-2.03608	1.59e-50	-1.64626	3.60499e-10	-2.21708	9.15e-11
CNAG_02440	Cation-transporting ATPase	3082	GO:0006457,GO:0008150,GO:0009987,GO:0005524,GO:0051082,GO:0000166,GO:0003674,GO:0005488,GO:0008144,GO:0017076,GO:0030554,GO:0032553,GO:0032555,GO:0032559,GO:0035639,GO:0036094,GO:0043167,GO:0043168,GO:0097159,GO:0097367,GO:1901265,GO:1901363,GO:0005515	protein folding,biological_process,cellular process,ATP binding,unfolded protein binding,nucleotide binding,molecular_function,binding,drug binding,purine nucleotide binding,adenyl nucleotide binding,ribonucleotide binding,purine ribonucleotide binding,adenyl ribonucleotide binding,purine ribonucleoside triphosphate binding,small molecule binding,ion binding,anion binding,organic cyclic compound …	Protein processing in endoplasmic reticulum	28.0615	37.4993	108.334	86.7224	102.702	99.9737	86.003	125.617	1.62705	3.57e-19	2.45703	4.64517e-20	2.22268	1.33e-07
CNAG_02439	Isochorismatase family protein 1A	1526	GO:0003824,GO:0003674	catalytic activity,molecular_function	NA	47.5778	43.8045	123.356	82.3055	73.249	80.2698	111.925	185.956	1.23718	4.75e-10	1.58347	5.06985e-11	2.25761	2.42e-07
CNAG_02401	G patch domain-containing protein 1	2833	GO:0006397,GO:0008152,GO:0006139,GO:0006396,GO:0006725,GO:0006807,GO:0008150,GO:0009987,GO:0010467,GO:0016070,GO:0016071,GO:0034641,GO:0043170,GO:0044237,GO:0044238,GO:0046483,GO:0071704,GO:0090304,GO:1901360,GO:0003676,GO:0003674,GO:0005488,GO:0097159,GO:1901363	mRNA processing,metabolic process,nucleobase-containing compound metabolic process,RNA processing,cellular aromatic compound metabolic process,nitrogen compound metabolic process,biological_process,cellular process,gene expression,RNA metabolic process,mRNA metabolic process,cellular nitrogen compound metabolic process,macromolecule metabolic process,cellular metabolic process,primary metabolic p…	NA	22.5429	22.7673	49.1879	45.2139	62.2728	34.2516	96.3861	76.2884	1.11684	7.05e-15	1.9363	4.75408e-08	2.40955	5.15e-17
CNAG_02396	Conserved hypothetical protein	1576	GO:0003682,GO:0003674,GO:0005488	chromatin binding,molecular_function,binding	NA	54.0908	52.5914	156.84	133.049	254.391	162.161	184.556	186.483	1.50259	2.52e-25	2.80881	1.31751e-20	2.30268	2.26e-13
CNAG_02362	Conserved hypothetical protein	1041	NA	NA	NA	29.7822	29.5163	84.321	73.399	89.6901	99.5166	91.3396	96.0302	1.47095	1.54e-19	2.50719	4.77251e-26	2.16743	1.79e-10
CNAG_02356	Phosphatidylinositol glycan, class F	1122	GO:0006506,GO:0008152,GO:0006464,GO:0006497,GO:0006505,GO:0006629,GO:0006643,GO:0006644,GO:0006650,GO:0006661,GO:0006664,GO:0006793,GO:0006796,GO:0006807,GO:0008150,GO:0008610,GO:0008654,GO:0009058,GO:0009059,GO:0009247,GO:0009987,GO:0019538,GO:0019637,GO:0034645,GO:0036211,GO:0042157,GO:0042158,GO:0043170,GO:0043412,GO:0044237,GO:0044238,GO:0044249,GO:0044255,GO:0044260,GO:0044267,GO:0045017,GO:…	GPI anchor biosynthetic process,metabolic process,cellular protein modification process,protein lipidation,GPI anchor metabolic process,lipid metabolic process,membrane lipid metabolic process,phospholipid metabolic process,glycerophospholipid metabolic process,phosphatidylinositol biosynthetic process,glycolipid metabolic process,phosphorus metabolic process,phosphate-containing compound metabol…	Glycosylphosphatidylinositol (GPI)-anchor biosynthesis,Metabolic pathways	43.5918	43.1723	19.9863	20.1022	3.63612	6.15893	13.8251	5.71945	-1.05764	6.81e-10	-2.31992	2.98679e-10	-1.72644	8.02e-05
CNAG_02348	Conserved hypothetical protein	961	GO:0032981,GO:0005634,GO:0005743	mitochondrial respiratory chain complex I assembly,nucleus,mitochondrial inner membrane		68.6858	70.9864	158.347	137.87	254.717	257.115	88.6922	178.275	1.14314	3.28e-14	2.70763	1.3572e-34	1.50111	0.00267128
CNAG_02303	pre-mRNA-splicing factor ATP-dependent RNA helicase prp16	4034	GO:0004386,GO:0003676,GO:0005524,GO:0003674,GO:0003824,GO:0017111,GO:0016462,GO:0016787,GO:0016817,GO:0016818,GO:0005488,GO:0097159,GO:1901363,GO:0000166,GO:0008144,GO:0017076,GO:0030554,GO:0032553,GO:0032555,GO:0032559,GO:0035639,GO:0036094,GO:0043167,GO:0043168,GO:0097367,GO:1901265	helicase activity,nucleic acid binding,ATP binding,molecular_function,catalytic activity,nucleoside-triphosphatase activity,pyrophosphatase activity,hydrolase activity,hydrolase activity, acting on acid anhydrides,hydrolase activity, acting on acid anhydrides, in phosphorus-containing anhydrides,binding,organic cyclic compound binding,heterocyclic compound binding,nucleotide binding,drug binding,…	Spliceosome	41.3907	45.266	87.4164	82.103	103.171	82.8871	118.974	127.584	1.02332	6.32e-14	1.93913	4.01707e-14	2.01596	1.12e-09
CNAG_02289	Rab4	1037	GO:0003924,GO:0005525,GO:0003674,GO:0003824,GO:0017111,GO:0016462,GO:0016787,GO:0016817,GO:0016818,GO:0000166,GO:0001882,GO:0001883,GO:0005488,GO:0017076,GO:0019001,GO:0032549,GO:0032550,GO:0032553,GO:0032555,GO:0032561,GO:0035639,GO:0036094,GO:0043167,GO:0043168,GO:0097159,GO:0097367,GO:1901265,GO:1901363	GTPase activity,GTP binding,molecular_function,catalytic activity,nucleoside-triphosphatase activity,pyrophosphatase activity,hydrolase activity,hydrolase activity, acting on acid anhydrides,hydrolase activity, acting on acid anhydrides, in phosphorus-containing anhydrides,nucleotide binding,nucleoside binding,purine nucleoside binding,binding,purine nucleotide binding,guanyl nucleotide binding,r…	NA	44.2716	39.2911	255.573	194.47	429.554	498.774	275.758	283.638	2.49392	3e-52	4.30842	1.10052e-88	3.25133	2.89e-25
CNAG_02175	Exonuclease II Exo2	4745	GO:0003676,GO:0004527,GO:0003674,GO:0005488,GO:0097159,GO:1901363,GO:0003824,GO:0004518,GO:0016787,GO:0016788	nucleic acid binding,exonuclease activity,molecular_function,binding,organic cyclic compound binding,heterocyclic compound binding,catalytic activity,nuclease activity,hydrolase activity,hydrolase activity, acting on ester bonds	Ribosome biogenesis in eukaryotes,RNA degradation	41.9032	43.0978	126.91	112.848	129.62	70.1857	145.985	119.571	1.55395	8.94e-32	2.07816	1.97203e-09	2.12576	8.33e-14
CNAG_02167	Vacuolar protein sorting-associated protein vps27	2745	GO:0006886,GO:0008104,GO:0006810,GO:0008150,GO:0015031,GO:0015833,GO:0033036,GO:0034613,GO:0042886,GO:0045184,GO:0046907,GO:0051179,GO:0051234,GO:0051641,GO:0051649,GO:0070727,GO:0071702,GO:0071705,GO:0046872,GO:0003674,GO:0005488,GO:0043167,GO:0043169	intracellular protein transport,protein localization,transport,biological_process,protein transport,peptide transport,macromolecule localization,cellular protein localization,amide transport,establishment of protein localization,intracellular transport,localization,establishment of localization,cellular localization,establishment of localization in cell,cellular macromolecule localization,organic…	Endocytosis,Phagosome	68.721	73.6333	175.753	154.095	216.269	125.956	152.674	135.013	1.26956	1.1e-19	2.10838	1.57832e-10	1.50387	7.16e-07
CNAG_02157	Conserved hypothetical protein	1686	NA	NA	NA	22.8799	21.1955	10.1178	10.8022	4.42471	4.27086	5.03598	2.96812	-1.01877	3.16e-08	-1.50465	5.07135e-06	-2.00424	3.26e-07
CNAG_02119	Conserved hypothetical protein	2114	NA	NA	NA	22.2351	22.6938	88.0679	80.732	135.559	86.6379	61.4303	57.7597	1.96744	1.98e-44	3.14863	7.3653e-25	1.90358	2.05e-09
CNAG_02087	Sphingosine N-acyltransferase	1766	GO:0016021,GO:0005575,GO:0016020,GO:0031224,GO:0044425	integral component of membrane,cellular_component,membrane,intrinsic component of membrane,membrane part	Sphingolipid metabolism,Metabolic pathways	47.4623	45.6465	116.105	108.456	174.086	183.417	171.388	223.793	1.32864	1.39e-23	2.77576	3.01702e-39	2.61519	1.01e-12
CNAG_02072	Conserved hypothetical protein	1361	NA	NA	NA	59.5914	54.0316	22.0795	26.6749	6.16647	6.10139	19.5155	6.66167	-1.16664	5.54e-14	-2.37424	3.0565e-17	-1.70937	0.000234451
CNAG_02066	Conserved hypothetical protein	2357	GO:0006355,GO:0008152,GO:0006139,GO:0006351,GO:0006725,GO:0006807,GO:0008150,GO:0009058,GO:0009059,GO:0009889,GO:0009987,GO:0010467,GO:0010468,GO:0010556,GO:0016070,GO:0018130,GO:0019219,GO:0019222,GO:0019438,GO:0031323,GO:0031326,GO:0032774,GO:0034641,GO:0034645,GO:0034654,GO:0043170,GO:0044237,GO:0044238,GO:0044249,GO:0044260,GO:0044271,GO:0046483,GO:0050789,GO:0050794,GO:0051171,GO:0051252,GO:…	regulation of transcription, DNA-templated,metabolic process,nucleobase-containing compound metabolic process,transcription, DNA-templated,cellular aromatic compound metabolic process,nitrogen compound metabolic process,biological_process,biosynthetic process,macromolecule biosynthetic process,regulation of biosynthetic process,cellular process,gene expression,regulation of gene expression,regula…	NA	9.3551	8.12849	27.1762	21.083	34.8652	25.0807	27.664	23.2547	1.52942	1.99e-15	2.62144	5.15226e-18	2.03083	4.49e-10
CNAG_02048	Proline dehydrogenase	2426	GO:0006562,GO:0015976,GO:0019740,GO:0004657	proline catabolic process,carbon utilization,nitrogen utilization,proline dehydrogenase activity	Arginine and proline metabolism,Metabolic pathways,Biosynthesis of secondary metabolites	55.4568	48.0437	16.601	18.3704	4.78074	9.52672	9.08618	13.59	-1.50832	2.13e-27	-2.02827	2.06972e-08	-1.64751	0.000106279
CNAG_02041	Conserved hypothetical protein	2298	NA	NA	NA	25.2628	23.8205	115.527	108.725	139.643	89.6824	50.1404	68.3016	2.25062	1.59e-67	3.06829	2.54887e-24	1.80477	4.4e-06
CNAG_02030	Glyoxal oxidase	4213	GO:0005576,GO:0016021	extracellular region,integral component of membrane		253.969	244.796	93.7846	114.401	25.4818	17.5602	86.7892	40.735	-1.20815	1.62e-23	-2.69221	3.53056e-22	-1.53691	1.74e-05
CNAG_02008	Conserved hypothetical protein	1263	NA	NA	NA	9.76615	12.389	34.4815	67.3256	20.627	28.0924	113.25	29.6932	2.23585	9.35e-06	1.96165	1.10246e-08	3.06721	4.69e-09
CNAG_01956	Conserved hypothetical protein	1368	GO:0016765,GO:0003674,GO:0003824,GO:0016740	transferase activity, transferring alkyl or aryl (other than methyl) groups,molecular_function,catalytic activity,transferase activity	NA	10.1654	10.0791	33.4452	28.2577	20.4923	34.8504	31.2718	19.1511	1.66835	1.68e-17	2.27668	1.14484e-10	1.77229	1.43e-06
CNAG_01915	Ribonucleotide reductase small subunit	1626	GO:0055114,GO:0008152,GO:0008150	oxidation-reduction process,metabolic process,biological_process	Purine metabolism,Pyrimidine metabolism,Glutathione metabolism,Metabolic pathways	196.296	180.268	43.4235	61.8272	20.4667	26.3565	59.1136	20.4211	-1.78894	8.45e-33	-2.17523	2.13107e-19	-1.83676	2.55e-05
CNAG_01910	Conserved hypothetical protein	1460	NA	NA	NA	68.7288	75.9054	144.231	135.524	179.596	143.425	214.019	159.927	1.00694	1.73e-12	1.9959	3.04015e-14	1.84194	5.95e-10
CNAG_01885	DNA polymerase sigma	2624	GO:0016779,GO:0003674,GO:0003824,GO:0016740,GO:0016772	nucleotidyltransferase activity,molecular_function,catalytic activity,transferase activity,transferase activity, transferring phosphorus-containing groups	RNA degradation	17.2964	15.4884	69.1643	50.2861	108.79	129.241	76.2895	97.6889	1.93093	8.33e-28	3.69417	2.99205e-62	2.93726	7.21e-16
CNAG_01840	Beta-tubulin	1796	GO:0003924,GO:0003674,GO:0003824,GO:0017111,GO:0016462,GO:0016787,GO:0016817,GO:0016818	GTPase activity,molecular_function,catalytic activity,nucleoside-triphosphatase activity,pyrophosphatase activity,hydrolase activity,hydrolase activity, acting on acid anhydrides,hydrolase activity, acting on acid anhydrides, in phosphorus-containing anhydrides	Phagosome	57.674	64.8389	222.828	310.162	119.03	144.496	295.168	169.344	2.16704	5.91e-45	1.93364	1.60195e-15	2.36822	1.43e-13
CNAG_01796	Conserved hypothetical protein	1797	NA	NA	NA	644.37	660.328	164.678	197.263	54.1952	39.7474	144.655	83.2159	-1.7987	1.03e-49	-2.95603	4.6564e-29	-2.06936	2.42e-11
CNAG_01787	Conserved hypothetical protein	1822	NA	NA	NA	71.6714	62.8083	200.644	178.106	144.905	185.174	141.266	259.761	1.55562	3.22e-31	2.12878	1.0403e-19	2.13964	2.67e-06
CNAG_01769	Solute carrier family 25 (mitochondrial aspartate/glutamate transporter)	2321	GO:0005509,GO:0003674,GO:0005488,GO:0046872,GO:0043167,GO:0043169	calcium ion binding,molecular_function,binding,metal ion binding,ion binding,cation binding	NA	20.9497	20.2693	81.9657	64.1001	41.0559	44.4594	59.5394	48.3976	1.88761	3.53e-31	1.88706	7.06495e-16	1.87184	4.38e-10
CNAG_01696	Chaperone DnaJ	2061	GO:0006457,GO:0008150,GO:0009987,GO:0051082,GO:0031072,GO:0005515,GO:0003674,GO:0005488	protein folding,biological_process,cellular process,unfolded protein binding,heat shock protein binding,protein binding,molecular_function,binding	NA	124.563	147.758	1029.02	883.395	1230.09	1150.95	931.71	796.222	2.86715	6.38e-84	3.96029	9.70137e-64	3.14863	2.92e-26
CNAG_01695	Conserved hypothetical protein	1871	NA	NA	NA	9.72336	12.1168	26.235	29.2346	32.9879	30.5402	29.3518	27.2814	1.39486	1.27e-13	2.37234	3.43444e-16	1.86488	3.21e-07
CNAG_01542	Taurine catabolism dioxygenase TauD	1569	GO:0055114,GO:0008152,GO:0008150,GO:0016491,GO:0003674,GO:0003824	oxidation-reduction process,metabolic process,biological_process,oxidoreductase activity,molecular_function,catalytic activity	NA	141.142	100.057	18.7924	21.4474	22.7704	16.7659	23.7274	12.9454	-2.52221	3.6e-56	-1.76087	1.11855e-08	-2.26383	1.47e-10
CNAG_01479	Conserved hypothetical protein	930	GO:0046686,GO:0072737	response to cadmium ion,response to diamide		38.2017	51.7522	390.842	292.325	918.282	701.709	326.915	320.07	2.97992	4.42e-15	5.00384	1.58683e-66	3.33995	1.24e-22
CNAG_01464	Flavohemoglobin	2466	GO:0055114,GO:0008152,GO:0008150,GO:0016491,GO:0020037,GO:0003674,GO:0003824,GO:0005488,GO:0046906,GO:0048037,GO:0097159,GO:1901363	oxidation-reduction process,metabolic process,biological_process,oxidoreductase activity,heme binding,molecular_function,catalytic activity,binding,tetrapyrrole binding,cofactor binding,organic cyclic compound binding,heterocyclic compound binding	NA	23.3872	28.522	183.68	155.633	80.4269	80.9352	301.668	225.587	2.76398	5.38e-68	2.4666	8.3009e-23	3.8137	1.46e-37
CNAG_01354	Conserved hypothetical protein	2085	GO:0055085,GO:0006810,GO:0008150,GO:0051179,GO:0051234,GO:0016021,GO:0005575,GO:0016020,GO:0031224,GO:0044425	transmembrane transport,transport,biological_process,localization,establishment of localization,integral component of membrane,cellular_component,membrane,intrinsic component of membrane,membrane part	NA	36.7517	37.5482	147.295	149.884	161.484	116.056	107.21	58.4783	2.05525	1.08e-61	2.74165	2.51387e-23	1.60027	1.92e-06
CNAG_01235	DNA-directed RNA polymerase II subunit RPB2	3942	GO:0006351,GO:0008152,GO:0006139,GO:0006725,GO:0006807,GO:0008150,GO:0009058,GO:0009059,GO:0009987,GO:0010467,GO:0016070,GO:0018130,GO:0019438,GO:0032774,GO:0034641,GO:0034645,GO:0034654,GO:0043170,GO:0044237,GO:0044238,GO:0044249,GO:0044260,GO:0044271,GO:0046483,GO:0071704,GO:0090304,GO:0097659,GO:1901360,GO:1901362,GO:1901576,GO:0003677,GO:0003899,GO:0003674,GO:0003676,GO:0005488,GO:0097159,GO:…	transcription, DNA-templated,metabolic process,nucleobase-containing compound metabolic process,cellular aromatic compound metabolic process,nitrogen compound metabolic process,biological_process,biosynthetic process,macromolecule biosynthetic process,cellular process,gene expression,RNA metabolic process,heterocycle biosynthetic process,aromatic compound biosynthetic process,RNA biosynthetic pro…	RNA polymerase	50.1625	54.3542	114.304	115.577	121.415	84.3193	126.896	112.353	1.19096	8.52e-21	1.81664	3.08648e-10	1.68348	2.59e-08
CNAG_01230	Chitin deacetylase 2	1886	GO:0005975,GO:0008152,GO:0008150,GO:0044238,GO:0071704,GO:0003824,GO:0016810,GO:0003674,GO:0016787	carbohydrate metabolic process,metabolic process,biological_process,primary metabolic process,organic substance metabolic process,catalytic activity,hydrolase activity, acting on carbon-nitrogen (but not peptide) bonds,molecular_function,hydrolase activity	NA	1767.07	1670.94	538.707	736.245	150.247	198.38	340.762	125.302	-1.38083	3.42e-24	-2.47079	5.51438e-27	-2.47313	1.08e-09
CNAG_01185	Hsp70-like protein	1675	NA	NA	Protein processing in endoplasmic reticulum	250.887	283.857	991.983	857.685	1122.59	1129.61	748.108	838.888	1.84641	1.44e-38	2.90622	4.15679e-39	2.08036	9.28e-10
CNAG_01159	Pre-mRNA-splicing factor SLU7	1885	GO:0000398,GO:0005681,GO:0000386,GO:0030628	mRNA splicing, via spliceosome,spliceosomal complex,second spliceosomal transesterification activity,pre-mRNA 3'-splice site binding	Spliceosome	100.958	103.008	587.237	528.234	1054.88	808.173	546.294	481.702	2.50913	1.25e-86	4.03052	2.58264e-58	2.82326	3.41e-23
CNAG_01156	CAP2p	2350	NA	NA	NA	42.0511	48.4108	197.747	138.423	148.457	136.427	192.511	216.029	1.95431	5.13e-27	2.4882	5.79086e-25	2.68572	3.2e-15
CNAG_01129	Lanosterol synthase	2406	GO:0016104,GO:0005811,GO:0000250,GO:0016866,GO:0042300	triterpenoid biosynthetic process,lipid droplet,lanosterol synthase activity,intramolecular transferase activity,beta-amyrin synthase activity	Steroid biosynthesis,Metabolic pathways,Biosynthesis of secondary metabolites	156.51	148.484	597.181	500.624	635.334	458.26	311.656	758.457	1.90894	1.35e-45	2.68425	3.71479e-24	2.39542	3.63e-06
CNAG_01124	Conserved hypothetical protein	989	NA	NA	NA	20.4654	16.6045	6.79651	9.02464	2.65185	0.234863	2.80667	0.535756	-1.17439	4.33e-06	-2.8166	0.00102052	-3.07538	3.53e-06
CNAG_01042	Conserved hypothetical protein	963	NA	NA	NA	57.5644	59.524	137.899	117.044	103.37	103.055	157.348	247.477	1.1817	5.54e-14	1.65223	5.38647e-12	2.33483	3.1e-08
CNAG_01013	Chromatin binding protein	1739	GO:0005515,GO:0003674,GO:0005488	protein binding,molecular_function,binding		102.56	112.013	287.071	212.512	357.499	414.938	138.713	306.15	1.27972	3.44e-14	2.678	4.00046e-33	1.62502	0.00154363
CNAG_00897	Glucosidase	2640	GO:0005975,GO:0006078,GO:0016021,GO:0004553	carbohydrate metabolic process,(1->6)-beta-D-glucan biosynthetic process,integral component of membrane,hydrolase activity, hydrolyzing O-glycosyl compounds		280.694	293.474	866.407	769.754	1301.4	762.52	678.692	1140.1	1.56818	1.51e-33	2.68924	3.62114e-17	2.2145	2.49e-07
CNAG_00869	ATP-binding cassette transporter	5023	GO:0055085,GO:0006810,GO:0008150,GO:0051179,GO:0051234,GO:0016020,GO:0016021,GO:0005575,GO:0031224,GO:0044425,GO:0005524,GO:0016887,GO:0042626,GO:0000166,GO:0003674,GO:0005488,GO:0008144,GO:0017076,GO:0030554,GO:0032553,GO:0032555,GO:0032559,GO:0035639,GO:0036094,GO:0043167,GO:0043168,GO:0097159,GO:0097367,GO:1901265,GO:1901363,GO:0003824,GO:0017111,GO:0016462,GO:0016787,GO:0016817,GO:0016818,GO:…	transmembrane transport,transport,biological_process,localization,establishment of localization,membrane,integral component of membrane,cellular_component,intrinsic component of membrane,membrane part,ATP binding,ATPase activity,ATPase activity, coupled to transmembrane movement of substances,nucleotide binding,molecular_function,binding,drug binding,purine nucleotide binding,adenyl nucleotide bi…	ABC transporters	24.6701	25.3322	64.6269	58.6377	37.9997	41.5495	36.5594	72.5284	1.3593	4.2e-24	1.50246	2.22806e-11	1.69122	0.000478233
CNAG_00819	Small subunit ribosomal protein S30	512	GO:0006412,GO:0005840,GO:0003735	translation,ribosome,structural constituent of ribosome	Ribosome	222.959	193.957	698.013	706.953	1609.58	1338.22	710.532	674.517	1.8116	3.94e-51	3.66323	1.03759e-54	2.23314	1.68e-13
CNAG_00712	Conserved hypothetical protein	1459	NA	NA	NA	81.1797	77.7271	197.757	187.409	282.501	185.951	217.747	210.799	1.33557	4.22e-26	2.40314	3.40744e-16	1.93186	3.39e-10
CNAG_00704	Conserved hypothetical protein	4959	NA	NA	NA	44.2149	48.6837	98.7211	89.9916	139.317	80.0262	261.139	119.101	1.07815	6.18e-15	2.08198	4.70417e-10	2.45775	9.96e-12
CNAG_00643	Conserved hypothetical protein	2856	NA	NA	NA	26.28	29.473	71.7735	62.9882	60.0367	39.0589	49.1675	69.5105	1.32972	2.6e-18	1.66973	1.65091e-07	1.62313	7.03e-05
CNAG_00612	General RNA polymerase II transcription factor Rad25	2931	GO:0003677,GO:0005524,GO:0016787,GO:0003674,GO:0003676,GO:0005488,GO:0097159,GO:1901363,GO:0000166,GO:0008144,GO:0017076,GO:0030554,GO:0032553,GO:0032555,GO:0032559,GO:0035639,GO:0036094,GO:0043167,GO:0043168,GO:0097367,GO:1901265,GO:0003824	DNA binding,ATP binding,hydrolase activity,molecular_function,nucleic acid binding,binding,organic cyclic compound binding,heterocyclic compound binding,nucleotide binding,drug binding,purine nucleotide binding,adenyl nucleotide binding,ribonucleotide binding,purine ribonucleotide binding,adenyl ribonucleotide binding,purine ribonucleoside triphosphate binding,small molecule binding,ion binding,a…	NA	30.7908	29.1065	109.829	92.4248	103.897	44.6768	115.855	99.4484	1.81682	2.94e-37	2.1614	1.34499e-07	2.33483	5.24e-16
CNAG_00588	Conserved hypothetical protein	1500	GO:0034605,GO:0071472	cellular response to heat,cellular response to salt stress		103.217	102.594	11.3347	12.8252	4.97338	4.52945	12.0466	3.72866	-3.03729	2.48e-98	-3.60077	2.22626e-42	-3.30478	4.12e-13
CNAG_00581	Endopeptidase	1922	GO:0006508,GO:0000324,GO:0005576,GO:0004190	proteolysis,fungal-type vacuole,extracellular region,aspartic-type endopeptidase activity	Autophagy - yeast	1409.67	1354.03	472.807	541.974	145.522	130.672	328.773	145.04	-1.39161	9.19e-36	-2.48513	3.37837e-30	-2.11911	6.33e-09
CNAG_00574	amino acid/metabolite permease	3120	GO:0055085,GO:0006810,GO:0008150,GO:0051179,GO:0051234,GO:0016020,GO:0005575,GO:0022857,GO:0003674,GO:0005215	transmembrane transport,transport,biological_process,localization,establishment of localization,membrane,cellular_component,transmembrane transporter activity,molecular_function,transporter activity	NA	46.2054	47.0829	101.503	92.6223	102.052	101.745	95.3429	92.9766	1.11488	1.34e-16	1.96184	3.43519e-19	1.51315	1.8e-06
CNAG_00539	Membrane transport protein	2408	GO:0055085,GO:0006810,GO:0008150,GO:0051179,GO:0051234,GO:0016021,GO:0005575,GO:0016020,GO:0031224,GO:0044425	transmembrane transport,transport,biological_process,localization,establishment of localization,integral component of membrane,cellular_component,membrane,intrinsic component of membrane,membrane part	NA	5238.69	4982.81	1328.41	1939.6	452.652	489.519	473.595	355.075	-1.59642	1.71e-27	-2.60494	1.93704e-38	-3.14917	7.09e-32
CNAG_00520	Conserved hypothetical protein	5599	GO:0003676,GO:0008270,GO:0003674,GO:0005488,GO:0097159,GO:1901363,GO:0046872,GO:0043167,GO:0043169,GO:0046914	nucleic acid binding,zinc ion binding,molecular_function,binding,organic cyclic compound binding,heterocyclic compound binding,metal ion binding,ion binding,cation binding,transition metal ion binding	NA	27.7715	32.4198	107.25	97.434	145.741	97.8964	115.601	129.819	1.82018	8.34e-37	2.85558	6.65632e-22	2.53797	1.19e-13
CNAG_00516	Peroxisome targeting signal receptor	1567	GO:0005515,GO:0003674,GO:0005488	protein binding,molecular_function,binding	Peroxisome	22.0037	22.9699	114.304	75.0079	180.238	119.03	82.353	105.837	2.13815	4.32e-27	3.57577	4.75483e-33	2.59101	5.04e-12
CNAG_00514	Conserved hypothetical protein	3018	NA	NA	NA	52.579	51.8978	185.271	170.469	394.049	176.557	101.461	121.805	1.82583	6.08e-48	3.29848	1.09369e-17	1.6165	5.62e-06
CNAG_00484	2-oxoisovalerate dehydrogenase E2 component (dihydrolipoyl transacylase)	2895	GO:0016746,GO:0003674,GO:0003824,GO:0016740	transferase activity, transferring acyl groups,molecular_function,catalytic activity,transferase activity	Valine, leucine and isoleucine degradation,Propanoate metabolism,Metabolic pathways,Biosynthesis of secondary metabolites	20.5466	18.3553	50.1636	39.3919	31.446	46.8772	41.9062	54.9691	1.26694	2.2e-14	1.83978	6.40115e-11	1.84793	1.45e-06
CNAG_00421	Charged multivesicular body protein 3	868	GO:0007034,GO:0006810,GO:0008150,GO:0051179,GO:0051234	vacuolar transport,transport,biological_process,localization,establishment of localization	NA	161.417	162.063	361.753	262.486	887.521	460.01	339.105	524.504	1.01142	4.11e-09	2.90499	1.45116e-16	1.96117	2.24e-06
CNAG_00407	Glyoxal oxidase	3038	GO:0034605,GO:0071472,GO:0005576	cellular response to heat,cellular response to salt stress,extracellular region		1175.33	1172.69	217.351	243.013	106.07	134.28	226.846	159.141	-2.29719	1.17e-95	-2.45772	3.45801e-28	-2.13706	1.93e-14
CNAG_00351	Predicted protein	755	NA	NA	NA	36.0177	26.3336	14.6637	15.1765	4.55447	2.46124	7.56936	3.43105	-1.00137	1.62e-05	-2.30137	2.61314e-06	-2.05977	2.44e-05
CNAG_00330	Transcription factor TFIIIB component b	4425	NA	NA	NA	31.6095	33.8439	83.0238	79.4411	179.073	129.591	101.45	106.465	1.367	1.66e-25	3.07666	6.07227e-30	2.17327	1.99e-11
CNAG_00322	Conserved hypothetical protein	1309	NA	NA	NA	35.7272	32.3891	13.3338	16.7237	2.27072	3.32715	7.4427	1.97895	-1.12714	5.46e-10	-2.77335	7.9661e-15	-2.45806	4.52e-06
CNAG_00308	Gly-X carboxypeptidase	1845	GO:0016787,GO:0003674,GO:0003824	hydrolase activity,molecular_function,catalytic activity	NA	45.5849	44.7276	16.7466	15.6568	8.14997	7.0817	14.0715	7.72218	-1.42074	4.5e-20	-1.7304	8.41598e-10	-1.60422	6.92e-06
CNAG_00292	Zinc-finger protein zpr1	1950	GO:0008270,GO:0003674,GO:0005488,GO:0046872,GO:0043167,GO:0043169,GO:0046914	zinc ion binding,molecular_function,binding,metal ion binding,ion binding,cation binding,transition metal ion binding	NA	98.6674	110.353	404.811	403.837	425.696	450.503	354.224	237.427	2.00521	6.5e-55	2.89881	3.13452e-39	1.96158	5.43e-11
CNAG_00178	DNA repair protein REV1	4452	GO:0006281,GO:0008152,GO:0006139,GO:0006259,GO:0006725,GO:0006807,GO:0006950,GO:0006974,GO:0008150,GO:0009987,GO:0033554,GO:0034641,GO:0043170,GO:0044237,GO:0044238,GO:0044260,GO:0046483,GO:0050896,GO:0051716,GO:0071704,GO:0090304,GO:1901360,GO:0003684,GO:0003674,GO:0003676,GO:0003677,GO:0005488,GO:0097159,GO:1901363	DNA repair,metabolic process,nucleobase-containing compound metabolic process,DNA metabolic process,cellular aromatic compound metabolic process,nitrogen compound metabolic process,response to stress,cellular response to DNA damage stimulus,biological_process,cellular process,cellular response to stress,cellular nitrogen compound metabolic process,macromolecule metabolic process,cellular metaboli…	NA	34.52	41.5031	98.4813	86.9108	133.556	82.7222	148.599	159.218	1.34038	2.86e-18	2.34757	3.64989e-13	2.52258	6.97e-14
CNAG_00140	U1 small nuclear ribonucleoprotein 70kDa	2660	GO:0003676,GO:0003674,GO:0005488,GO:0097159,GO:1901363	nucleic acid binding,molecular_function,binding,organic cyclic compound binding,heterocyclic compound binding	Spliceosome	119.221	119.939	241.209	231.5	235.296	196.543	404.747	360.9	1.03969	1.39e-17	1.69049	1.68793e-12	2.16998	6.51e-14
CNAG_00137	Conserved hypothetical protein	1582	NA	NA	NA	138.628	118.298	50.951	72.4288	10.3522	15.3801	24.0485	12.1692	-1.00629	1.92e-10	-2.48791	7.22195e-19	-2.38415	6.39e-12
CNAG_00100	Chaperone	1932	GO:0005515,GO:0003674,GO:0005488	protein binding,molecular_function,binding		405.914	527.771	1871.38	1673.32	2110.39	2812.12	1960.65	2172.17	1.97639	4.75e-36	3.22174	2.65901e-33	2.65247	3.85e-14
CNAG_00067	Protein translocase SEC61 complex gamma subunit	1824	GO:0006605,GO:0006886,GO:0015031,GO:0005789,GO:0016020,GO:0016021,GO:0015450	protein targeting,intracellular protein transport,protein transport,endoplasmic reticulum membrane,membrane,integral component of membraneP-P-bond-hydrolysis-driven protein transmembrane transporter activity	Protein export,Protein processing in endoplasmic reticulum,Phagosome	21.5144	18.5444	46.9472	40.2705	42.593	52.3075	46.9674	36.215	1.18516	6.94e-13	2.07868	1.75182e-16	1.53474	1.13e-06
CNAG_00060	Chaperone regulator	1387	GO:0006457,GO:0008150,GO:0009987,GO:0051082,GO:0031072,GO:0005515,GO:0003674,GO:0005488	protein folding,biological_process,cellular process,unfolded protein binding,heat shock protein binding,protein binding,molecular_function,binding	Protein processing in endoplasmic reticulum	69.8595	59.9265	124.862	129.214	210.913	176.379	136.299	137.688	1.02778	8.61e-15	2.41886	6.25171e-23	1.58532	1.31e-06
CNAG_00057	Fructose-bisphosphatase	1348	GO:0005975,GO:1905181,GO:0016791,GO:0042132,GO:0042578,GO:0046872	carbohydrate metabolic process,regulation of urease activity,regulation of urease activity,fructose 1,6-bisphosphate 1-phosphatase activity,phosphoric ester hydrolase activity,metal ion binding	Glycolysis / Gluconeogenesis,Pentose phosphate pathway,Fructose and mannose metabolism,Methane metabolism,Metabolic pathways,Biosynthesis of secondary metabolites,Carbon metabolism	54.372	54.8208	380.228	268.874	776.384	375.731	170.994	207.848	2.63511	1.83e-53	4.2468	1.91991e-31	2.31629	7.01e-11
CNAG_00014	Conserved hypothetical protein	2754				5.62013	5.83166	27.853	18.7007	40.3147	40.5688	29.1307	35.0163	2.0879	4.79e-22	3.65467	1.03835e-51	3.00543	4.62e-16

## Sheet: 3_Diff_fbp1vs WT
Differentially expressed genes between the fbp1∆ and WT.
Gene ID	WT_1_count	WT_2_count	fbp1∆_1_count	fbp1∆_2_count	WT_1_fpkm	WT_2_fpkm	fbp1∆_1_fpkm	fbp1∆_2_fpkm	fbp1∆vsWT_log2foldchange	fbp1∆vsWT_pvalue	fbp1∆vsWT_FDR	gene size (nt)	gene biotype	Gene description	GO_ID	GO_term	pathway
CNAG_00014	325	311	1358	854	5.62013	5.83166	27.853	18.7007	2.0879	1.96e-23	4.79e-22	2754	protein_coding	-	NA	NA	NA
CNAG_00057	1539	1431	9074	6010	54.372	54.8208	380.228	268.874	2.63511	1.54e-55	1.83e-53	1348	protein_coding	P14766.2 RecName: Full=Fructose-1,6-bisphosphatase, cytosolic; Short=FBPase; AltName: Full=D-fructose-1,6-bisphosphate 1-phosphohydrolase	NA	NA	Glycolysis / Gluconeogenesis,Pentose phosphate pathway,Fructose and mannose metabolism,Methane metabolism,Metabolic pathways,Biosynthesis of secondary metabolites,Carbon metabolism
CNAG_00060	1728	1367	2604	2524	69.8595	59.9265	124.862	129.214	1.02778	6.59e-16	8.61e-15	1387	protein_coding	Q54ED3.1 RecName: Full=DnaJ homolog subfamily A member 1 homolog; Flags: Precursor	GO:0006457,GO:0008150,GO:0009987,GO:0051082,GO:0031072,GO:0005515,GO:0003674,GO:0005488	protein folding,biological_process,cellular process,unfolded protein binding,heat shock protein binding,protein binding,molecular_function,binding	Protein processing in endoplasmic reticulum
CNAG_00062	3282	2973	1185	1048	86.4504	84.9165	37.0216	34.9564	-1.19373	1.67e-19	3.03e-18	1808	protein_coding	O43242.2 RecName: Full=26S proteasome non-ATPase regulatory subunit 3; AltName: Full=26S proteasome regulatory subunit RPN3; AltName: Full=26S proteasome regulatory subunit S3; AltName: Full=Proteasome subunit p58	GO:0042176,GO:0008152,GO:0006807,GO:0008150,GO:0009056,GO:0009057,GO:0009894,GO:0019222,GO:0019538,GO:0030163,GO:0043170,GO:0044238,GO:0050789,GO:0051171,GO:0051246,GO:0060255,GO:0065007,GO:0071704,GO:0080090,GO:1901564,GO:1901565,GO:1901575,GO:0000502,GO:0005622,GO:0005575,GO:0005623,GO:0032991,GO:0044424,GO:0044464,GO:1902494,GO:1905368,GO:1905369,GO:0030234,GO:0003674,GO:0098772	regulation of protein catabolic process,metabolic process,nitrogen compound metabolic process,biological_process,catabolic process,macromolecule catabolic process,regulation of catabolic process,regulation of metabolic process,protein metabolic process,protein catabolic process,macromolecule metabolic process,primary metabolic process,regulation of biological process,regulation of nitrogen compou…	Proteasome
CNAG_00067	824	655	1516	1218	21.5144	18.5444	46.9472	40.2705	1.18516	6.4e-14	6.94e-13	1824	protein_coding	Q9C2D4.2 RecName: Full=Probable protein transport protein Sec61 subunit gamma	NA	NA	Protein export,Protein processing in endoplasmic reticulum,Phagosome
CNAG_00081	5183	4592	8635	7992	83.6448	80.3579	165.283	163.324	1.05985	1.29e-20	2.56e-19	2951	protein_coding	Q12381.1 RecName: Full=Pre-mRNA-splicing factor prp1	GO:0000398,GO:0000375,GO:0000377,GO:0008152,GO:0006139,GO:0006396,GO:0006397,GO:0006725,GO:0006807,GO:0008150,GO:0008380,GO:0009987,GO:0010467,GO:0016070,GO:0016071,GO:0034641,GO:0043170,GO:0044237,GO:0044238,GO:0046483,GO:0071704,GO:0090304,GO:1901360,GO:0005634,GO:0005622,GO:0005575,GO:0005623,GO:0043231,GO:0043226,GO:0043227,GO:0043229,GO:0044424,GO:0044464,GO:0005515,GO:0003674,GO:0005488	mRNA splicing, via spliceosome,RNA splicing, via transesterification reactions,RNA splicing, via transesterification reactions with bulged adenosine as nucleophile,metabolic process,nucleobase-containing compound metabolic process,RNA processing,mRNA processing,cellular aromatic compound metabolic process,nitrogen compound metabolic process,biological_process,RNA splicing,cellular process,gene ex…	Spliceosome
CNAG_00088	4759	4339	1844	1620	206.791	204.444	95.0355	89.1392	-1.1012	4.37e-18	6.81e-17	1096	protein_coding	Q9P7H3.1 RecName: Full=Prohibitin-1	NA	NA	NA
CNAG_00100	16467	19745	64008	53607	405.914	527.771	1871.38	1673.32	1.97639	9.39e-38	4.75e-36	1932	protein_coding	Q9USI5.1 RecName: Full=Heat shock protein sti1 homolog	GO:0005515,GO:0003674,GO:0005488	protein binding,molecular_function,binding	NA
CNAG_00125	1646	1562	309	326	21.1064	21.7187	4.6995	5.29347	-2.04673	5.16e-39	2.86e-37	3714	protein_coding	P38093.1 RecName: Full=Developmental regulator flbA	NA	NA	MAPK signaling pathway - yeast
CNAG_00137	4605	3624	1427	1900	138.628	118.298	50.951	72.4288	-1.00629	2.41e-11	1.92e-10	1582	protein_coding	-	NA	NA	NA
CNAG_00140	6659	6178	11359	10211	119.221	119.939	241.209	231.5	1.03969	8.15e-19	1.39e-17	2660	protein_coding	O13829.1 RecName: Full=U1 small nuclear ribonucleoprotein 70 kDa homolog; Short=U1 70K; Short=U1 snRNP 70 kDa homolog; Short=U1-70K; AltName: Full=U1 small nuclear ribonucleoprotein usp101; Short=U1 snRNP protein usp101	GO:0003676,GO:0003674,GO:0005488,GO:0097159,GO:1901363	nucleic acid binding,molecular_function,binding,organic cyclic compound binding,heterocyclic compound binding	Spliceosome
CNAG_00142	3023	2967	1133	1106	52.4091	55.7769	23.2974	24.2807	-1.13154	2.6e-17	3.76e-16	2747	protein_coding	O74828.1 RecName: Full=Pre-rRNA-processing protein esf1	GO:0005634,GO:0005622,GO:0005575,GO:0005623,GO:0043231,GO:0043226,GO:0043227,GO:0043229,GO:0044424,GO:0044464	nucleus,intracellular,cellular_component,cell,intracellular membrane-bounded organelle,organelle,membrane-bounded organelle,intracellular organelle,intracellular part,cell part	NA
CNAG_00149	1042	853	2728	3287	96.1712	85.368	298.628	384.162	1.96415	3.6e-44	2.62e-42	516	protein_coding	-	NA	NA	Oxidative phosphorylation,Metabolic pathways
CNAG_00150	694	549	1272	2021	9.63029	8.26077	20.9351	35.5127	1.70541	2.36e-18	3.78e-17	3432	protein_coding	P00782.1 RecName: Full=Subtilisin BPN'; AltName: Full=Alkaline protease; AltName: Full=Subtilisin DFE; AltName: Full=Subtilisin Novo; Flags: Precursor	GO:0006508,GO:0008152,GO:0006807,GO:0008150,GO:0019538,GO:0043170,GO:0044238,GO:0071704,GO:1901564,GO:0005618,GO:0016020,GO:0005575,GO:0005623,GO:0030312,GO:0044464,GO:0071944,GO:0004252,GO:0003674,GO:0003824,GO:0004175,GO:0008236,GO:0008233,GO:0070011,GO:0016787,GO:0017171,GO:0140096	proteolysis,metabolic process,nitrogen compound metabolic process,biological_process,protein metabolic process,macromolecule metabolic process,primary metabolic process,organic substance metabolic process,organonitrogen compound metabolic process,cell wall,membrane,cellular_component,cell,external encapsulating structure,cell part,cell periphery,serine-type endopeptidase activity,molecular_functi…	NA
CNAG_00160	2278	2166	740	688	82.1877	84.7384	31.666	31.4325	-1.34801	7.31e-22	1.58e-20	1320	protein_coding	-	NA	NA	NA
CNAG_00165	1288	1055	2829	4088	53.0163	47.0885	138.113	213.08	1.85985	4.75e-29	1.62e-27	1157	protein_coding	Q5KPU2.1 RecName: Full=S-methyl-5'-thioadenosine phosphorylase; AltName: Full=5'-methylthioadenosine phosphorylase; Short=MTA phosphorylase; Short=MTAP; Short=MTAPase	GO:0009116,GO:0008152,GO:0006139,GO:0006725,GO:0006807,GO:0008150,GO:0009987,GO:0034641,GO:0044237,GO:0044238,GO:0044281,GO:0046483,GO:0055086,GO:0071704,GO:1901135,GO:1901360,GO:1901564,GO:1901657,GO:0003824,GO:0003674	nucleoside metabolic process,metabolic process,nucleobase-containing compound metabolic process,cellular aromatic compound metabolic process,nitrogen compound metabolic process,biological_process,cellular process,cellular nitrogen compound metabolic process,cellular metabolic process,primary metabolic process,small molecule metabolic process,heterocycle metabolic process,nucleobase-containing sma…	Cysteine and methionine metabolism,Metabolic pathways
CNAG_00178	3227	3578	7762	6416	34.52	41.5031	98.4813	86.9108	1.34038	1.57e-19	2.86e-18	4452	protein_coding	Q5R4N7.1 RecName: Full=DNA repair protein REV1; AltName: Full=Rev1-like terminal deoxycytidyl transferase	GO:0006281,GO:0008152,GO:0006139,GO:0006259,GO:0006725,GO:0006807,GO:0006950,GO:0006974,GO:0008150,GO:0009987,GO:0033554,GO:0034641,GO:0043170,GO:0044237,GO:0044238,GO:0044260,GO:0046483,GO:0050896,GO:0051716,GO:0071704,GO:0090304,GO:1901360,GO:0003684,GO:0003674,GO:0003676,GO:0003677,GO:0005488,GO:0097159,GO:1901363	DNA repair,metabolic process,nucleobase-containing compound metabolic process,DNA metabolic process,cellular aromatic compound metabolic process,nitrogen compound metabolic process,response to stress,cellular response to DNA damage stimulus,biological_process,cellular process,cellular response to stress,cellular nitrogen compound metabolic process,macromolecule metabolic process,cellular metaboli…	NA
CNAG_00183	4728	3847	8713	7369	118.947	104.946	259.988	234.759	1.20515	5.15e-22	1.13e-20	2611	protein_coding	-	NA	NA	NA
CNAG_00241	2399	1995	839	920	40.5574	36.5723	16.8233	19.6954	-1.02379	5.25e-14	5.73e-13	2817	protein_coding	Q9P795.2 RecName: Full=Protein air1	GO:0003676,GO:0008270,GO:0003674,GO:0005488,GO:0097159,GO:1901363,GO:0046872,GO:0043167,GO:0043169,GO:0046914	nucleic acid binding,zinc ion binding,molecular_function,binding,organic cyclic compound binding,heterocyclic compound binding,metal ion binding,ion binding,cation binding,transition metal ion binding	RNA degradation
CNAG_00263	3078	2378	925	1008	101.304	84.867	36.1084	42.0104	-1.19615	1.42e-18	2.35e-17	1447	protein_coding	Q8WTR2.1 RecName: Full=Dual specificity protein phosphatase 19; AltName: Full=Dual specificity phosphatase TS-DSP1; AltName: Full=Low molecular weight dual specificity phosphatase 3; Short=LMW-DSP3; AltName: Full=Protein phosphatase SKRP1; AltName: Full=Stress-activated protein kinase pathway-regulating phosphatase 1; Short=SAPK pathway-regulating phosphatase 1	GO:0016311,GO:0008152,GO:0006793,GO:0006796,GO:0008150,GO:0009987,GO:0044237,GO:0008138,GO:0003674,GO:0003824,GO:0004721,GO:0016787,GO:0016788,GO:0016791,GO:0042578,GO:0140096	dephosphorylation,metabolic process,phosphorus metabolic process,phosphate-containing compound metabolic process,biological_process,cellular process,cellular metabolic process,protein tyrosine/serine/threonine phosphatase activity,molecular_function,catalytic activity,phosphoprotein phosphatase activity,hydrolase activity,hydrolase activity, acting on ester bonds,phosphatase activity,phosphoric e…	NA
CNAG_00264	24844	21762	8604	7992	769.794	731.174	316.2	313.578	-1.19561	1.32e-27	4.02e-26	1895	protein_coding	P24021.2 RecName: Full=Nuclease S1; AltName: Full=Deoxyribonuclease S1; AltName: Full=Endonuclease S1; AltName: Full=Single-stranded-nucleate endonuclease; Flags: Precursor	GO:0006308,GO:0008152,GO:0006139,GO:0006259,GO:0006725,GO:0006807,GO:0008150,GO:0009056,GO:0009057,GO:0009987,GO:0019439,GO:0034641,GO:0034655,GO:0043170,GO:0044237,GO:0044238,GO:0044248,GO:0044260,GO:0044265,GO:0044270,GO:0046483,GO:0046700,GO:0071704,GO:0090304,GO:1901360,GO:1901361,GO:1901575,GO:0003676,GO:0004519,GO:0016788,GO:0003674,GO:0005488,GO:0097159,GO:1901363,GO:0003824,GO:0004518,GO:…	DNA catabolic process,metabolic process,nucleobase-containing compound metabolic process,DNA metabolic process,cellular aromatic compound metabolic process,nitrogen compound metabolic process,biological_process,catabolic process,macromolecule catabolic process,cellular process,aromatic compound catabolic process,cellular nitrogen compound metabolic process,nucleobase-containing compound catabolic…	NA
CNAG_00268	1628	1328	2809	3496	31.6587	28.003	64.7886	86.0889	1.39094	1.33e-22	3.09e-21	2449	protein_coding	Q6SSJ3.1 RecName: Full=Acetolactate synthase, mitochondrial; AltName: Full=AHAS; AltName: Full=ALS; AltName: Full=Acetohydroxy-acid synthase; Flags: Precursor	GO:0000287,GO:0030976,GO:0003824,GO:0003674,GO:0005488,GO:0046872,GO:0043167,GO:0043169,GO:0019842,GO:0036094,GO:0043168,GO:0048037,GO:0050662,GO:0097159,GO:1901363,GO:1901681	magnesium ion binding,thiamine pyrophosphate binding,catalytic activity,molecular_function,binding,metal ion binding,ion binding,cation binding,vitamin binding,small molecule binding,anion binding,cofactor binding,coenzyme binding,organic cyclic compound binding,heterocyclic compound binding,sulfur compound binding	Valine, leucine and isoleucine biosynthesis,Butanoate metabolism,C5-Branched dibasic acid metabolism,Pantothenate and CoA biosynthesis,Metabolic pathways,Biosynthesis of secondary metabolites,2-Oxocarboxylic acid metabolism,Biosynthesis of amino acids
CNAG_00272	3723	3546	1363	1557	31.8664	32.9115	13.8371	16.8759	-1.02592	1.56e-14	1.79e-13	5564	protein_coding	Q9JLC8.2 RecName: Full=Sacsin; AltName: Full=DnaJ homolog subfamily C member 29; Short=DNAJC29	NA	NA	NA
CNAG_00292	4040	4167	13975	13058	98.6674	110.353	404.811	403.837	2.00521	5.06e-57	6.5e-55	1950	protein_coding	O13724.1 RecName: Full=Zinc finger protein zpr1	GO:0008270,GO:0003674,GO:0005488,GO:0046872,GO:0043167,GO:0043169,GO:0046914	zinc ion binding,molecular_function,binding,metal ion binding,ion binding,cation binding,transition metal ion binding	NA
CNAG_00308	1766	1598	547	479	45.5849	44.7276	16.7466	15.6568	-1.42074	2.17e-21	4.5e-20	1845	protein_coding	P27614.2 RecName: Full=Carboxypeptidase S; AltName: Full=GLY-X carboxypeptidase; AltName: Full=YSCS	GO:0016787,GO:0003674,GO:0003824	hydrolase activity,molecular_function,catalytic activity	NA
CNAG_00322	982	821	309	363	35.7272	32.3891	13.3338	16.7237	-1.12714	7.32e-11	5.46e-10	1309	protein_coding	-	NA	NA	NA
CNAG_00327	145	105	437	341	8.06717	6.33448	28.8365	24.024	1.93964	4.79e-16	6.31e-15	856	protein_coding	-	GO:0000278,GO:0007049,GO:0008150,GO:0009987,GO:0042729,GO:0072686,GO:0000228,GO:0000794,GO:0000793,GO:0005622,GO:0005575,GO:0000775,GO:0000776,GO:0000777,GO:0000778,GO:0000779,GO:0000780,GO:0000940,GO:0000942,GO:0005623,GO:0005634,GO:0005694,GO:0043231,GO:0031974,GO:0031981,GO:0032991,GO:0043226,GO:0043227,GO:0043228,GO:0043229,GO:0043232,GO:0043233,GO:0044422,GO:0044424,GO:0044427,GO:0044428,GO:…	mitotic cell cycle,cell cycle,biological_process,cellular process,DASH complex,mitotic spindle,nuclear chromosome,condensed nuclear chromosome,condensed chromosome,intracellular,cellular_component,chromosome, centromeric region,kinetochore,condensed chromosome kinetochore,condensed nuclear chromosome kinetochore,condensed chromosome, centromeric region,condensed nuclear chromosome, centromeric re…	NA
CNAG_00330	2937	2900	6504	5829	31.6095	33.8439	83.0238	79.4411	1.367	5.76e-27	1.66e-25	4425	protein_coding	Q03649.1 RecName: Full=Putative esterase YMR210W	NA	NA	NA
CNAG_00332	7146	6995	2830	2477	82.3825	87.4436	38.696	36.1606	-1.12589	2.02e-18	3.26e-17	4131	protein_coding	-	GO:0006355,GO:0008152,GO:0006139,GO:0006351,GO:0006725,GO:0006807,GO:0008150,GO:0009058,GO:0009059,GO:0009889,GO:0009987,GO:0010467,GO:0010468,GO:0010556,GO:0016070,GO:0018130,GO:0019219,GO:0019222,GO:0019438,GO:0031323,GO:0031326,GO:0032774,GO:0034641,GO:0034645,GO:0034654,GO:0043170,GO:0044237,GO:0044238,GO:0044249,GO:0044260,GO:0044271,GO:0046483,GO:0050789,GO:0050794,GO:0051171,GO:0051252,GO:…	regulation of transcription, DNA-templated,metabolic process,nucleobase-containing compound metabolic process,transcription, DNA-templated,cellular aromatic compound metabolic process,nitrogen compound metabolic process,biological_process,biosynthetic process,macromolecule biosynthetic process,regulation of biosynthetic process,cellular process,gene expression,regulation of gene expression,regula…	NA
CNAG_00351	571	385	196	190	36.0177	26.3336	14.6637	15.1765	-1.00137	4.2e-06	1.62e-05	755	protein_coding	-	NA	NA	NA
CNAG_00359	885	830	282	287	29.8072	30.3127	11.2651	12.2404	-1.30088	8.06e-14	8.61e-13	1414	protein_coding	-	NA	NA	NA
CNAG_00398	5076	4462	1662	1705	187.978	179.178	73.0004	79.9554	-1.2082	3.66e-24	9.12e-23	1286	protein_coding	-	GO:0005515,GO:0003674,GO:0005488	protein binding,molecular_function,binding	NA
CNAG_00407	74976	68988	11690	12242	1175.33	1172.69	217.351	243.013	-2.29719	2.92e-98	1.17e-95	3038	protein_coding	Q01772.1 RecName: Full=Aldehyde oxidase GLOX; AltName: Full=Glyoxal oxidase; Short=GLOX; Flags: Precursor	NA	NA	NA
CNAG_00421	2942	2724	5559	3778	161.417	162.063	361.753	262.486	1.01142	6.15e-10	4.11e-09	868	protein_coding	O14296.1 RecName: Full=Vacuolar protein sorting-associated protein 24	GO:0007034,GO:0006810,GO:0008150,GO:0051179,GO:0051234	vacuolar transport,transport,biological_process,localization,establishment of localization	NA
CNAG_00450	1976	1873	3293	3273	74.9843	77.0708	148.212	157.278	1.06071	1.45e-17	2.14e-16	1255	protein_coding	P04173.4 RecName: Full=3-isopropylmalate dehydrogenase; Short=3-IPM-DH; Short=IMDH; AltName: Full=Beta-IPM dehydrogenase	GO:0055114,GO:0008152,GO:0008150,GO:0016616,GO:0003674,GO:0003824,GO:0016491,GO:0016614	oxidation-reduction process,metabolic process,biological_process,oxidoreductase activity, acting on the CH-OH group of donors, NAD or NADP as acceptor,molecular_function,catalytic activity,oxidoreductase activity,oxidoreductase activity, acting on CH-OH group of donors	Valine, leucine and isoleucine biosynthesis,C5-Branched dibasic acid metabolism,Metabolic pathways,Biosynthesis of secondary metabolites,2-Oxocarboxylic acid metabolism,Biosynthesis of amino acids
CNAG_00454	2388	1854	724	682	146.744	123.539	52.7682	53.0698	-1.29274	3.88e-20	7.47e-19	775	protein_coding	-	NA	NA	NA
CNAG_00462	625	588	985	1070	10.6876	10.903	19.9777	23.1698	1.05157	1.05e-11	8.69e-11	2785	protein_coding	Q921G7.1 RecName: Full=Electron transfer flavoprotein-ubiquinone oxidoreductase, mitochondrial; Short=ETF-QO; Short=ETF-ubiquinone oxidoreductase; AltName: Full=Electron-transferring-flavoprotein dehydrogenase; Short=ETF dehydrogenase; Flags: Precursor	NA	NA	NA
CNAG_00484	1249	1029	2571	1891	20.5466	18.3553	50.1636	39.3919	1.26694	1.75e-15	2.2e-14	2895	protein_coding	P48465.2 RecName: Full=Actin	GO:0016746,GO:0003674,GO:0003824,GO:0016740	transferase activity, transferring acyl groups,molecular_function,catalytic activity,transferase activity	Valine, leucine and isoleucine degradation,Propanoate metabolism,Metabolic pathways,Biosynthesis of secondary metabolites
CNAG_00485	17493	16297	3551	3100	630.173	636.608	151.724	141.415	-2.0543	6.76e-65	1.03e-62	1322	protein_coding	-	NA	NA	NA
CNAG_00486	1549	1312	2617	2156	130.335	119.705	261.17	229.719	1.0341	1.4e-13	1.44e-12	566	protein_coding	P0CR33.1 RecName: Full=Succinate dehydrogenase assembly factor 2, mitochondrial; Short=SDH assembly factor 2; Short=SDHAF2; Flags: Precursor >P0CR32.1 RecName: Full=Succinate dehydrogenase assembly factor 2, mitochondrial; Short=SDH assembly factor 2; Short=SDHAF2; Flags: Precursor	NA	NA	NA
CNAG_00487	798	719	198	205	20.9735	20.4912	6.17223	6.82276	-1.61951	2.38e-18	3.8e-17	1812	protein_coding	-	NA	NA	NA
CNAG_00490	716	565	2764	2279	17.0665	14.6032	78.1408	68.7881	2.27601	8.39e-54	9.22e-52	1998	protein_coding	Q921H8.1 RecName: Full=3-ketoacyl-CoA thiolase A, peroxisomal; AltName: Full=Acetyl-CoA acyltransferase A; AltName: Full=Beta-ketothiolase A; AltName: Full=Peroxisomal 3-oxoacyl-CoA thiolase A; Flags: Precursor	GO:0003824,GO:0016747,GO:0003674,GO:0016740,GO:0016746	catalytic activity,transferase activity, transferring acyl groups other than amino-acyl groups,molecular_function,transferase activity,transferase activity, transferring acyl groups	Fatty acid degradation,Valine, leucine and isoleucine degradation,alpha-Linolenic acid metabolism,Biosynthesis of unsaturated fatty acids,Metabolic pathways,Biosynthesis of secondary metabolites,Fatty acid metabolism,Peroxisome
CNAG_00499	244	213	891	682	5.44276	5.15202	23.573	19.2642	2.07752	7.37e-27	2.12e-25	2135	protein_coding	Q9VQG4.1 RecName: Full=Congested-like trachea protein	NA	NA	NA
CNAG_00514	3332	3033	9899	8531	52.579	51.8978	185.271	170.469	1.82583	6.57e-50	6.08e-48	3018	protein_coding	-	NA	NA	NA
CNAG_00516	724	697	3171	1949	22.0037	22.9699	114.304	75.0079	2.13815	1.29e-28	4.32e-27	1567	protein_coding	P39108.1 RecName: Full=Peroxisomal targeting signal 2 receptor; Short=PTS2 receptor; AltName: Full=Peroxin-7; AltName: Full=Peroxisome import protein PAS7	GO:0005515,GO:0003674,GO:0005488	protein binding,molecular_function,binding	Peroxisome
CNAG_00520	3265	3515	10631	9046	27.7715	32.4198	107.25	97.434	1.82018	1.56e-38	8.34e-37	5599	protein_coding	-	GO:0003676,GO:0008270,GO:0003674,GO:0005488,GO:0097159,GO:1901363,GO:0046872,GO:0043167,GO:0043169,GO:0046914	nucleic acid binding,zinc ion binding,molecular_function,binding,organic cyclic compound binding,heterocyclic compound binding,metal ion binding,ion binding,cation binding,transition metal ion binding	NA
CNAG_00522	722	579	980	1233	9.5966	8.34502	15.4495	20.753	1.06517	1.1e-10	8.08e-10	3585	protein_coding	Q9USG8.1 RecName: Full=Meiotically up-regulated gene 190 protein	NA	NA	NA
CNAG_00524	1233	1164	2391	1828	39.2255	40.1538	90.218	73.6408	1.10579	1.07e-12	9.84e-12	1497	protein_coding	Q8BWT1.3 RecName: Full=3-ketoacyl-CoA thiolase, mitochondrial; AltName: Full=Acetyl-CoA acyltransferase; AltName: Full=Beta-ketothiolase; AltName: Full=Mitochondrial 3-oxoacyl-CoA thiolase	GO:0003824,GO:0016747,GO:0003674,GO:0016740,GO:0016746	catalytic activity,transferase activity, transferring acyl groups other than amino-acyl groups,molecular_function,transferase activity,transferase activity, transferring acyl groups	Fatty acid elongation,Fatty acid degradation,Valine, leucine and isoleucine degradation,Metabolic pathways,Biosynthesis of secondary metabolites,Fatty acid metabolism
CNAG_00537	170	136	1338	1367	3.3552	2.91056	31.3209	34.1645	3.44163	1.32e-92	4.17e-90	2413	protein_coding	Q00614.1 RecName: Full=Carnitine O-acetyltransferase, mitochondrial; Short=Carnitine acetylase; Flags: Precursor	NA	NA	Peroxisome
CNAG_00539	264882	232346	56631	77447	5238.69	4982.81	1328.41	1939.6	-1.59642	5.02e-29	1.71e-27	2408	protein_coding	Q7Z9I0.2 RecName: Full=Uncharacterized MFS-type transporter SPBC409.08	GO:0055085,GO:0006810,GO:0008150,GO:0051179,GO:0051234,GO:0016021,GO:0005575,GO:0016020,GO:0031224,GO:0044425	transmembrane transport,transport,biological_process,localization,establishment of localization,integral component of membrane,cellular_component,membrane,intrinsic component of membrane,membrane part	NA
CNAG_00572	7836	7147	2976	2764	139.612	138.077	62.8882	62.3596	-1.09229	1.25e-20	2.48e-19	2673	protein_coding	P26659.2 RecName: Full=DNA repair helicase rad15; AltName: Full=DNA repair helicase RAD3 homolog; AltName: Full=Protein rhp3	GO:0006139,GO:0008152,GO:0006725,GO:0006807,GO:0008150,GO:0009987,GO:0034641,GO:0044237,GO:0044238,GO:0046483,GO:0071704,GO:1901360,GO:0003676,GO:0005524,GO:0008026,GO:0016818,GO:0003677,GO:0004003,GO:0003674,GO:0005488,GO:0097159,GO:1901363,GO:0000166,GO:0008144,GO:0017076,GO:0030554,GO:0032553,GO:0032555,GO:0032559,GO:0035639,GO:0036094,GO:0043167,GO:0043168,GO:0097367,GO:1901265,GO:0042623,GO:…	nucleobase-containing compound metabolic process,metabolic process,cellular aromatic compound metabolic process,nitrogen compound metabolic process,biological_process,cellular process,cellular nitrogen compound metabolic process,cellular metabolic process,primary metabolic process,heterocycle metabolic process,organic substance metabolic process,organic cyclic compound metabolic process,nucleic a…	Basal transcription factors,Nucleotide excision repair
CNAG_00574	2638	2479	4886	4176	46.2054	47.0829	101.503	92.6223	1.11488	8.83e-18	1.34e-16	3120	protein_coding	O59942.2 RecName: Full=Amino-acid permease 2	GO:0055085,GO:0006810,GO:0008150,GO:0051179,GO:0051234,GO:0016020,GO:0005575,GO:0022857,GO:0003674,GO:0005215	transmembrane transport,transport,biological_process,localization,establishment of localization,membrane,cellular_component,transmembrane transporter activity,molecular_function,transporter activity	NA
CNAG_00581	56891	50395	16088	17273	1409.67	1354.03	472.807	541.974	-1.39161	1.84e-37	9.19e-36	1922	protein_coding	P07267.1 RecName: Full=Saccharopepsin; AltName: Full=Aspartate protease; Short=PrA; Short=Proteinase A; AltName: Full=Carboxypeptidase Y-deficient protein 4; AltName: Full=Proteinase YSCA; Flags: Precursor	NA	NA	Autophagy - yeast
CNAG_00583	13746	13714	27365	24379	140.723	152.237	332.27	316.039	1.20101	1.41e-22	3.25e-21	4652	protein_coding	-	NA	NA	NA
CNAG_00586	3335	2671	943	981	177.658	154.288	59.5812	66.1753	-1.34337	5.76e-25	1.5e-23	894	protein_coding	-	NA	NA	NA
CNAG_00588	3251	2980	301	319	103.217	102.594	11.3347	12.8252	-3.03729	5.23e-101	2.48e-98	1500	protein_coding	-	NA	NA	NA
CNAG_00612	1895	1652	5699	4492	30.7908	29.1065	109.829	92.4248	1.81682	5.34e-39	2.94e-37	2931	protein_coding	Q00578.1 RecName: Full=DNA repair helicase RAD25; AltName: Full=General transcription and DNA repair factor IIH subunit RAD25; Short=TFIIH subunit RAD25; AltName: Full=Suppressor of stem-loop mutation 2	GO:0003677,GO:0005524,GO:0016787,GO:0003674,GO:0003676,GO:0005488,GO:0097159,GO:1901363,GO:0000166,GO:0008144,GO:0017076,GO:0030554,GO:0032553,GO:0032555,GO:0032559,GO:0035639,GO:0036094,GO:0043167,GO:0043168,GO:0097367,GO:1901265,GO:0003824	DNA binding,ATP binding,hydrolase activity,molecular_function,nucleic acid binding,binding,organic cyclic compound binding,heterocyclic compound binding,nucleotide binding,drug binding,purine nucleotide binding,adenyl nucleotide binding,ribonucleotide binding,purine ribonucleotide binding,adenyl ribonucleotide binding,purine ribonucleoside triphosphate binding,small molecule binding,ion binding,a…	NA
CNAG_00626	2972	2742	4664	4702	137.55	137.609	256.023	275.57	1.00444	1.48e-17	2.18e-16	1029	protein_coding	-	NA	NA	NA
CNAG_00634	2350	2173	899	768	51.1269	51.2637	23.1979	21.1583	-1.14882	7.83e-16	1.02e-14	2339	protein_coding	-	NA	NA	NA
CNAG_00638	1450	1310	3514	2650	29.4477	28.8486	84.6436	68.1502	1.45152	8.59e-22	1.85e-20	2345	protein_coding	P36916.4 RecName: Full=Guanine nucleotide-binding protein-like 1; AltName: Full=GTP-binding protein MMR1	GO:0005525,GO:0000166,GO:0001882,GO:0001883,GO:0003674,GO:0005488,GO:0017076,GO:0019001,GO:0032549,GO:0032550,GO:0032553,GO:0032555,GO:0032561,GO:0035639,GO:0036094,GO:0043167,GO:0043168,GO:0097159,GO:0097367,GO:1901265,GO:1901363	GTP binding,nucleotide binding,nucleoside binding,purine nucleoside binding,molecular_function,binding,purine nucleotide binding,guanyl nucleotide binding,ribonucleoside binding,purine ribonucleoside binding,ribonucleotide binding,purine ribonucleotide binding,guanyl ribonucleotide binding,purine ribonucleoside triphosphate binding,small molecule binding,ion binding,anion binding,organic cyclic c…	NA
CNAG_00639	613	442	209	211	28.0978	21.9686	11.3623	12.247	-1.02498	5.69e-07	2.5e-06	1039	protein_coding	-	NA	NA	NA
CNAG_00640	5068	4270	8703	9484	197.028	180.006	401.299	466.896	1.25806	4.75e-28	1.5e-26	1225	protein_coding	O59950.1 RecName: Full=40S ribosomal protein S4; AltName: Full=S7	GO:0003723,GO:0003674,GO:0003676,GO:0005488,GO:0097159,GO:1901363	RNA binding,molecular_function,nucleic acid binding,binding,organic cyclic compound binding,heterocyclic compound binding	Ribosome
CNAG_00643	1576	1630	3629	2983	26.28	29.473	71.7735	62.9882	1.32972	1.41e-19	2.6e-18	2856	protein_coding	-	NA	NA	NA
CNAG_00652	6102	5425	2359	1842	271.337	261.581	124.415	103.72	-1.16311	5.73e-17	8.05e-16	1643	protein_coding	-	NA	NA	NA
CNAG_00655	3270	2601	5744	6294	290.002	250.128	604.193	706.833	1.33525	1.92e-28	6.23e-27	537	protein_coding	Q9UU78.1 RecName: Full=60S acidic ribosomal protein P1-alpha 5	NA	NA	Ribosome
CNAG_00668	32710	30147	12025	11854	803.396	802.901	350.302	368.682	-1.10497	3.4e-24	8.51e-23	1939	protein_coding	-	NA	NA	NA
CNAG_00674	470	347	687	827	9.21504	7.3773	15.9759	20.5325	1.19237	3.67e-11	2.85e-10	2429	protein_coding	-	NA	NA	NA
CNAG_00678	957	868	2327	2087	19.8849	19.5569	57.3478	54.9126	1.56667	1.15e-30	4.26e-29	2292	protein_coding	Q96WV0.1 RecName: Full=Uncharacterized urease accessory protein ureG-like	NA	NA	NA
CNAG_00698	3485	2780	1199	1180	67.937	58.7648	27.7224	29.1288	-1.09787	7.31e-18	1.12e-16	2443	protein_coding	-	NA	NA	NA
CNAG_00704	4604	4675	8667	7400	44.2149	48.6837	98.7211	89.9916	1.07815	4.68e-16	6.18e-15	4959	protein_coding	-	NA	NA	NA
CNAG_00712	2487	2196	5108	4534	81.1797	77.7271	197.757	187.409	1.33557	1.4e-27	4.22e-26	1459	protein_coding	-	NA	NA	NA
CNAG_00717	1506	1271	521	608	45.5667	41.7	18.6968	23.295	-1.00221	6.73e-11	5.05e-10	1574	protein_coding	-	GO:0005515,GO:0003674,GO:0005488	protein binding,molecular_function,binding	NA
CNAG_00756	1345	1124	491	513	64.3117	58.2777	27.8457	31.0615	-1.00152	3.97e-11	3.07e-10	996	protein_coding	-	NA	NA	NA
CNAG_00776	75013	72639	20489	22460	2018.32	2119.3	653.857	765.246	-1.49275	2.53e-37	1.24e-35	1770	protein_coding	-	NA	NA	NA
CNAG_00781	128	105	317	328	11.5452	10.2695	33.9126	37.4632	1.76602	8.27e-14	8.81e-13	528	protein_coding	Q9C6K5.1 RecName: Full=Sm-like protein LSM3B; Short=AtLSM3B; AltName: Full=U6 snRNA-associated Sm-like protein LSM3B	NA	NA	RNA degradation,Spliceosome
CNAG_00782	2265	1944	839	825	37.3895	34.7973	16.4267	17.2454	-1.04358	5.96e-15	7.07e-14	2885	protein_coding	Q9UEW8.3 RecName: Full=STE20/SPS1-related proline-alanine-rich protein kinase; Short=Ste-20-related kinase; AltName: Full=DCHT; AltName: Full=Serine/threonine-protein kinase 39	GO:0006468,GO:0008152,GO:0006464,GO:0006793,GO:0006796,GO:0006807,GO:0008150,GO:0009987,GO:0016310,GO:0019538,GO:0036211,GO:0043170,GO:0043412,GO:0044237,GO:0044238,GO:0044260,GO:0044267,GO:0071704,GO:1901564,GO:0004672,GO:0005524,GO:0003674,GO:0003824,GO:0016301,GO:0016740,GO:0016772,GO:0016773,GO:0140096,GO:0000166,GO:0005488,GO:0008144,GO:0017076,GO:0030554,GO:0032553,GO:0032555,GO:0032559,GO:…	protein phosphorylation,metabolic process,cellular protein modification process,phosphorus metabolic process,phosphate-containing compound metabolic process,nitrogen compound metabolic process,biological_process,cellular process,phosphorylation,protein metabolic process,protein modification process,macromolecule metabolic process,macromolecule modification,cellular metabolic process,primary metab…	NA
CNAG_00796	2379	2194	4946	4153	22.6098	22.6104	55.7526	49.9807	1.2839	1.45e-22	3.33e-21	5011	protein_coding	P21447.3 RecName: Full=Multidrug resistance protein 1A; AltName: Full=ATP-binding cassette sub-family B member 1A; AltName: Full=MDR1A; AltName: Full=Multidrug resistance protein 3; AltName: Full=P-glycoprotein 3	GO:0055085,GO:0006810,GO:0008150,GO:0051179,GO:0051234,GO:0016021,GO:0005575,GO:0016020,GO:0031224,GO:0044425,GO:0005524,GO:0016887,GO:0042626,GO:0000166,GO:0003674,GO:0005488,GO:0008144,GO:0017076,GO:0030554,GO:0032553,GO:0032555,GO:0032559,GO:0035639,GO:0036094,GO:0043167,GO:0043168,GO:0097159,GO:0097367,GO:1901265,GO:1901363,GO:0003824,GO:0017111,GO:0016462,GO:0016787,GO:0016817,GO:0016818,GO:…	transmembrane transport,transport,biological_process,localization,establishment of localization,integral component of membrane,cellular_component,membrane,intrinsic component of membrane,membrane part,ATP binding,ATPase activity,ATPase activity, coupled to transmembrane movement of substances,nucleotide binding,molecular_function,binding,drug binding,purine nucleotide binding,adenyl nucleotide bi…	ABC transporters
CNAG_00799	1209	1253	2733	4221	14.8358	16.6726	39.7769	65.5898	1.7839	2.09e-22	4.75e-21	3881	protein_coding	A1CRV0.2 RecName: Full=Probable glucan 1,3-beta-glucosidase A; AltName: Full=Exo-1,3-beta-glucanase 1; AltName: Full=Exo-1,3-beta-glucanase A; Flags: Precursor	GO:0005975,GO:0008152,GO:0008150,GO:0044238,GO:0071704,GO:0004553,GO:0003674,GO:0003824,GO:0016787,GO:0016798	carbohydrate metabolic process,metabolic process,biological_process,primary metabolic process,organic substance metabolic process,hydrolase activity, hydrolyzing O-glycosyl compounds,molecular_function,catalytic activity,hydrolase activity,hydrolase activity, acting on glycosyl bonds	Starch and sucrose metabolism,Metabolic pathways
CNAG_00808	233	221	1194	1261	10.265	10.5575	62.3899	70.3483	2.72642	1.38e-61	1.9e-59	1081	protein_coding	Q09196.1 RecName: Full=Myosin regulatory light chain cdc4	NA	NA	Phosphatidylinositol signaling system
CNAG_00818	1716	1303	493	535	49.6494	40.8799	16.9181	19.6015	-1.25261	3.26e-16	4.37e-15	1646	protein_coding	O74345.1 RecName: Full=UBA domain-containing protein 3	GO:0005096,GO:0003674,GO:0008047,GO:0030234,GO:0030695,GO:0060589,GO:0098772	GTPase activator activity,molecular_function,enzyme activator activity,enzyme regulator activity,GTPase regulator activity,nucleoside-triphosphatase regulator activity,molecular function regulator	Endocytosis
CNAG_00819	2397	1923	6327	6002	222.959	193.957	698.013	706.953	1.8116	3.74e-53	3.94e-51	512	protein_coding	P0CT62.1 RecName: Full=40S ribosomal protein S30-A >P0CT63.1 RecName: Full=40S ribosomal protein S30-B	NA	NA	Ribosome
CNAG_00860	2843	2792	1076	941	68.9035	73.3751	30.9304	28.8796	-1.19419	2.12e-17	3.1e-16	1965	protein_coding	-	NA	NA	NA
CNAG_00869	2602	2464	5747	4884	24.6701	25.3322	64.6269	58.6377	1.3593	1.57e-25	4.2e-24	5023	protein_coding	P43071.1 RecName: Full=Multidrug resistance protein CDR1	GO:0055085,GO:0006810,GO:0008150,GO:0051179,GO:0051234,GO:0016020,GO:0016021,GO:0005575,GO:0031224,GO:0044425,GO:0005524,GO:0016887,GO:0042626,GO:0000166,GO:0003674,GO:0005488,GO:0008144,GO:0017076,GO:0030554,GO:0032553,GO:0032555,GO:0032559,GO:0035639,GO:0036094,GO:0043167,GO:0043168,GO:0097159,GO:0097367,GO:1901265,GO:1901363,GO:0003824,GO:0017111,GO:0016462,GO:0016787,GO:0016817,GO:0016818,GO:…	transmembrane transport,transport,biological_process,localization,establishment of localization,membrane,integral component of membrane,cellular_component,intrinsic component of membrane,membrane part,ATP binding,ATPase activity,ATPase activity, coupled to transmembrane movement of substances,nucleotide binding,molecular_function,binding,drug binding,purine nucleotide binding,adenyl nucleotide bi…	ABC transporters
CNAG_00894	2988	2480	4522	4814	76.056	68.45	136.519	155.166	1.06886	1.49e-19	2.73e-18	1871	protein_coding	-	NA	NA	Oxidative phosphorylation,Metabolic pathways
CNAG_00897	15560	15003	40494	33697	280.694	293.474	866.407	769.754	1.56818	3.37e-35	1.51e-33	2640	protein_coding	P87024.1 RecName: Full=Beta-glucan synthesis-associated protein SKN1	NA	NA	NA
CNAG_00919	1506	1205	8789	8568	22.7761	19.7611	157.653	164.086	2.97728	6.52e-143	9.88e-140	3149	protein_coding	P52718.3 RecName: Full=Serine-type carboxypeptidase F; Short=Proteinase F; AltName: Full=CPD-II; Flags: Precursor	GO:0006508,GO:0008152,GO:0006807,GO:0008150,GO:0019538,GO:0043170,GO:0044238,GO:0071704,GO:1901564,GO:0004185,GO:0003674,GO:0003824,GO:0004180,GO:0008236,GO:0008233,GO:0008238,GO:0070011,GO:0016787,GO:0017171,GO:0070008,GO:0140096	proteolysis,metabolic process,nitrogen compound metabolic process,biological_process,protein metabolic process,macromolecule metabolic process,primary metabolic process,organic substance metabolic process,organonitrogen compound metabolic process,serine-type carboxypeptidase activity,molecular_function,catalytic activity,carboxypeptidase activity,serine-type peptidase activity,peptidase activity,…	NA
CNAG_00925	2287	1996	876	737	63.4711	60.0674	28.8351	25.9009	-1.11466	7.42e-15	8.77e-14	2838	protein_coding	-	NA	NA	NA
CNAG_00930	3494	2751	5962	6860	74.9881	64.022	151.764	186.437	1.33779	2.19e-26	6.17e-25	2219	protein_coding	O94354.1 RecName: Full=Argininosuccinate synthase; AltName: Full=Citrulline--aspartate ligase	GO:0006526,GO:0008152,GO:0006082,GO:0006520,GO:0006525,GO:0006807,GO:0008150,GO:0008652,GO:0009058,GO:0009064,GO:0009084,GO:0009987,GO:0016053,GO:0019752,GO:0043436,GO:0044237,GO:0044238,GO:0044249,GO:0044281,GO:0044283,GO:0046394,GO:0071704,GO:1901564,GO:1901566,GO:1901576,GO:1901605,GO:1901607,GO:0004055,GO:0005524,GO:0003674,GO:0003824,GO:0016874,GO:0016879,GO:0000166,GO:0005488,GO:0008144,GO:…	arginine biosynthetic process,metabolic process,organic acid metabolic process,cellular amino acid metabolic process,arginine metabolic process,nitrogen compound metabolic process,biological_process,cellular amino acid biosynthetic process,biosynthetic process,glutamine family amino acid metabolic process,glutamine family amino acid biosynthetic process,cellular process,organic acid biosynthetic …	Arginine biosynthesis,Alanine, aspartate and glutamate metabolism,Metabolic pathways,Biosynthesis of secondary metabolites,Biosynthesis of amino acids
CNAG_00974	1020	969	468	344	50.1824	51.6945	27.309	21.4312	-1.00274	4.96e-08	2.57e-07	968	protein_coding	Q6IQ20.2 RecName: Full=N-acyl-phosphatidylethanolamine-hydrolyzing phospholipase D; Short=N-acyl phosphatidylethanolamine phospholipase D; Short=NAPE-PLD; Short=NAPE-hydrolyzing phospholipase D	NA	NA	NA
CNAG_00977	2282	2023	3655	3537	56.6623	54.4682	107.64	111.212	1.03395	5.07e-18	7.82e-17	1918	protein_coding	P87157.1 RecName: Full=Probable ADP-ribosylation factor-binding protein C25H2.16c	GO:0006886,GO:0008104,GO:0006810,GO:0008150,GO:0015031,GO:0015833,GO:0033036,GO:0034613,GO:0042886,GO:0045184,GO:0046907,GO:0051179,GO:0051234,GO:0051641,GO:0051649,GO:0070727,GO:0071702,GO:0071705,GO:0005622,GO:0005575,GO:0005623,GO:0044464	intracellular protein transport,protein localization,transport,biological_process,protein transport,peptide transport,macromolecule localization,cellular protein localization,amide transport,establishment of protein localization,intracellular transport,localization,establishment of localization,cellular localization,establishment of localization in cell,cellular macromolecule localization,organic…	NA
CNAG_00979	75939	59831	23196	27865	1568.31	1339.87	568.184	728.726	-1.11073	4.96e-19	8.65e-18	2311	protein_coding	J9VLN4.2 RecName: Full=Copper transport protein CTR4; Short=Copper transporter 4	GO:0035434,GO:0000041,GO:0006810,GO:0006811,GO:0006812,GO:0030001,GO:0006825,GO:0008150,GO:0034220,GO:0051179,GO:0051234,GO:0055085,GO:0098655,GO:0098660,GO:0098662,GO:0016021,GO:0005575,GO:0016020,GO:0031224,GO:0044425,GO:0005375,GO:0003674,GO:0046873,GO:0005215,GO:0022857,GO:0008324,GO:0015075,GO:0015318,GO:0022890,GO:0046915	copper ion transmembrane transport,transition metal ion transport,transport,ion transport,cation transport,metal ion transport,copper ion transport,biological_process,ion transmembrane transport,localization,establishment of localization,transmembrane transport,cation transmembrane transport,inorganic ion transmembrane transport,inorganic cation transmembrane transport,integral component of membr…	NA
CNAG_00984	7278	5821	2117	2787	205.824	178.505	71.0091	99.8066	-1.11806	9.62e-15	1.13e-13	1684	protein_coding	Q75KH3.2 RecName: Full=Glucose and ribitol dehydrogenase homolog	NA	NA	NA
CNAG_00992	2349	2048	4309	4900	60.6665	57.3541	131.993	160.251	1.36112	1.03e-27	3.15e-26	1844	protein_coding	O94225.1 RecName: Full=Homocitrate synthase, mitochondrial; Flags: Precursor	GO:0003824,GO:0003674	catalytic activity,molecular_function	Lysine biosynthesis,Pyruvate metabolism,Metabolic pathways,Biosynthesis of secondary metabolites,2-Oxocarboxylic acid metabolism,Biosynthesis of amino acids
CNAG_00997	420	335	723	1521	27.288	23.6013	55.7147	125.138	1.87151	0.000269584	0.000764679	733	protein_coding	Q8LDK3.1 RecName: Full=NADH dehydrogenase [ubiquinone] 1 beta subcomplex subunit 2	NA	NA	NA
CNAG_01004	2199	1788	588	684	24.5892	21.6798	7.79839	9.68529	-1.34999	2.65e-20	5.15e-19	4295	protein_coding	Q9TW28.1 RecName: Full=Myosin-M heavy chain; AltName: Full=RhoGEF domain-containing protein myoM	GO:0035023,GO:0007165,GO:0035556,GO:0007154,GO:0007264,GO:0007265,GO:0007266,GO:0008150,GO:0009966,GO:0009987,GO:0010646,GO:0023052,GO:0023051,GO:0046578,GO:0048583,GO:0050789,GO:0050794,GO:0050896,GO:0051056,GO:0051716,GO:0065007,GO:1902531,GO:0005089,GO:0005515,GO:0003674,GO:0005085,GO:0005088,GO:0005488,GO:0017016,GO:0017048,GO:0019899,GO:0031267,GO:0051020,GO:0098772	regulation of Rho protein signal transduction,signal transduction,intracellular signal transduction,cell communication,small GTPase mediated signal transduction,Ras protein signal transduction,Rho protein signal transduction,biological_process,regulation of signal transduction,cellular process,regulation of cell communication,signaling,regulation of signaling,regulation of Ras protein signal tran…	NA
CNAG_01013	3745	3772	8838	6128	102.56	112.013	287.071	212.512	1.27972	2.81e-15	3.44e-14	1739	protein_coding	P38123.1 RecName: Full=COMPASS component SWD3; AltName: Full=Complex proteins associated with SET1 protein SWD3; AltName: Full=Set1C component SWD3	GO:0005515,GO:0003674,GO:0005488	protein binding,molecular_function,binding	NA
CNAG_01017	3690	3652	6479	6053	33.4157	35.8611	69.5889	69.4116	1.05902	1.18e-17	1.76e-16	5304	protein_coding	Q149N8.2 RecName: Full=E3 ubiquitin-protein ligase SHPRH; AltName: Full=SNF2, histone-linker, PHD and RING finger domain-containing helicase	GO:0005524,GO:0000166,GO:0003674,GO:0005488,GO:0008144,GO:0017076,GO:0030554,GO:0032553,GO:0032555,GO:0032559,GO:0035639,GO:0036094,GO:0043167,GO:0043168,GO:0097159,GO:0097367,GO:1901265,GO:1901363	ATP binding,nucleotide binding,molecular_function,binding,drug binding,purine nucleotide binding,adenyl nucleotide binding,ribonucleotide binding,purine ribonucleotide binding,adenyl ribonucleotide binding,purine ribonucleoside triphosphate binding,small molecule binding,ion binding,anion binding,organic cyclic compound binding,carbohydrate derivative binding,nucleoside phosphate binding,heterocy…	NA
CNAG_01026	1454	1137	459	556	29.3413	24.8796	10.9859	14.2078	-1.05182	9.75e-11	7.17e-10	2360	protein_coding	Q9US04.1 RecName: Full=Gamma-glutamyltranspeptidase 1; AltName: Full=Gamma-glutamyltransferase 1; AltName: Full=Glutathione hydrolase 1; Contains: RecName: Full=Gamma-glutamyltranspeptidase 1 heavy chain; Contains: RecName: Full=Gamma-glutamyltranspeptidase 1 light chain; Flags: Precursor	NA	NA	Taurine and hypotaurine metabolism,Cyanoamino acid metabolism,Glutathione metabolism,Arachidonic acid metabolism,Metabolic pathways
CNAG_01042	1164	1110	2351	1869	57.5644	59.524	137.899	117.044	1.1817	4.59e-15	5.54e-14	963	protein_coding	-	NA	NA	NA
CNAG_01043	59654	54378	16737	16106	2557.13	2527.58	850.94	874.255	-1.50386	3.53e-44	2.6e-42	1111	protein_coding	-	GO:0016020,GO:0005575	membrane,cellular_component	NA
CNAG_01052	2028	1747	3150	3306	49.2262	45.9822	90.6874	101.617	1.06929	1.46e-18	2.4e-17	1962	protein_coding	-	NA	NA	NA
CNAG_01059	2448	2333	904	946	74.8772	77.3788	32.7956	36.641	-1.07995	1.96e-15	2.44e-14	1559	protein_coding	P47842.1 RecName: Full=Solute carrier family 2, facilitated glucose transporter member 3; AltName: Full=Glucose transporter type 3, brain; Short=GLUT-3	GO:0055085,GO:0006810,GO:0008150,GO:0051179,GO:0051234,GO:0016021,GO:0005575,GO:0016020,GO:0031224,GO:0044425,GO:0022857,GO:0003674,GO:0005215	transmembrane transport,transport,biological_process,localization,establishment of localization,integral component of membrane,cellular_component,membrane,intrinsic component of membrane,membrane part,transmembrane transporter activity,molecular_function,transporter activity	NA
CNAG_01076	1819	1856	194	268	50.3653	55.7244	6.37102	9.3966	-2.70538	6.85e-50	6.26e-48	1720	protein_coding	P49604.2 RecName: Full=4-aminobutyrate aminotransferase; AltName: Full=GABA aminotransferase; Short=GABA-AT; AltName: Full=Gamma-amino-N-butyrate transaminase; Short=GABA transaminase	GO:0008483,GO:0030170,GO:0003674,GO:0003824,GO:0016740,GO:0016769,GO:0005488,GO:0008144,GO:0019842,GO:0036094,GO:0043167,GO:0043168,GO:0048037,GO:0050662,GO:0070279,GO:0097159,GO:1901363	transaminase activity,pyridoxal phosphate binding,molecular_function,catalytic activity,transferase activity,transferase activity, transferring nitrogenous groups,binding,drug binding,vitamin binding,small molecule binding,ion binding,anion binding,cofactor binding,coenzyme binding,vitamin B6 binding,organic cyclic compound binding,heterocyclic compound binding	Alanine, aspartate and glutamate metabolism,Valine, leucine and isoleucine degradation,beta-Alanine metabolism,Propanoate metabolism,Butanoate metabolism,Metabolic pathways
CNAG_01081	866	674	172	169	31.6763	26.7328	7.46196	7.82781	-1.87494	1.07e-22	2.52e-21	1302	protein_coding	-	NA	NA	NA
CNAG_01086	442	404	838	630	10.1494	10.0593	22.8229	18.3188	1.08711	5.87e-09	3.43e-08	2074	protein_coding	-	NA	NA	NA
CNAG_01097	4736	4277	1810	1749	151.578	148.434	68.7086	70.8845	-1.04801	3.02e-18	4.79e-17	1488	protein_coding	E3VWK2.1 RecName: Full=1-deoxy-11-beta-hydroxypentalenate dehydrogenase; AltName: Full=Pentalenolactone biosynthesis protein F	NA	NA	NA
CNAG_01124	425	318	119	148	20.4654	16.6045	6.79651	9.02464	-1.17439	1.01e-06	4.33e-06	989	protein_coding	-	NA	NA	NA
CNAG_01129	7907	6918	25437	19973	156.51	148.484	597.181	500.624	1.90894	1.53e-47	1.35e-45	2406	protein_coding	Q96WJ0.1 RecName: Full=Lanosterol synthase; AltName: Full=2,3-epoxysqualene--lanosterol cyclase; AltName: Full=Oxidosqualene--lanosterol cyclase; Short=OSC	NA	NA	Steroid biosynthesis,Metabolic pathways,Biosynthesis of secondary metabolites
CNAG_01137	5710	5184	8859	13062	95.2482	93.768	175.273	275.91	1.30143	4.47e-16	5.92e-15	2855	protein_coding	Q4WLN1.1 RecName: Full=Aconitate hydratase, mitochondrial; Short=Aconitase; AltName: Full=Citrate hydro-lyase; AltName: Full=Homocitrate dehydratase; Flags: Precursor	NA	NA	Citrate cycle (TCA cycle),Glyoxylate and dicarboxylate metabolism,Metabolic pathways,Biosynthesis of secondary metabolites,Carbon metabolism,2-Oxocarboxylic acid metabolism,Biosynthesis of amino acids
CNAG_01156	2075	2203	8227	5394	42.0511	48.4108	197.747	138.423	1.95431	1.56e-28	5.13e-27	2350	protein_coding	-	NA	NA	NA
CNAG_01159	3996	3760	19597	16511	100.958	103.008	587.237	528.234	2.50913	4.13e-89	1.25e-86	1885	protein_coding	P0CR53.1 RecName: Full=Pre-mRNA-splicing factor SLU7 >P0CR52.1 RecName: Full=Pre-mRNA-splicing factor SLU7	NA	NA	Spliceosome
CNAG_01174	8557	7705	2546	2969	92.1156	89.9401	32.5071	40.4724	-1.26723	2.96e-24	7.47e-23	4424	protein_coding	O14267.1 RecName: Full=Uncharacterized UPF0442 protein C7D4.12c	NA	NA	NA
CNAG_01185	8824	9207	29416	23822	250.887	283.857	991.983	857.685	1.84641	2.43e-40	1.44e-38	1675	protein_coding	P0CN69.1 RecName: Full=Hsp70 nucleotide exchange factor FES1 >P0CN68.1 RecName: Full=Hsp70 nucleotide exchange factor FES1	NA	NA	Protein processing in endoplasmic reticulum
CNAG_01230	69979	61025	17987	23025	1767.07	1670.94	538.707	736.245	-1.38083	1.26e-25	3.42e-24	1886	protein_coding	P50325.1 RecName: Full=Chitin deacetylase; Flags: Precursor	GO:0005975,GO:0008152,GO:0008150,GO:0044238,GO:0071704,GO:0003824,GO:0016810,GO:0003674,GO:0016787	carbohydrate metabolic process,metabolic process,biological_process,primary metabolic process,organic substance metabolic process,catalytic activity,hydrolase activity, acting on carbon-nitrogen (but not peptide) bonds,molecular_function,hydrolase activity	NA
CNAG_01232	8254	7799	1951	2070	80.2715	82.244	22.5041	25.492	-1.70707	1.23e-45	9.95e-44	4897	protein_coding	Q9HDW7.1 RecName: Full=Calcium-transporting ATPase 2	GO:0000166,GO:0003674,GO:0005488,GO:0036094,GO:0097159,GO:1901265,GO:1901363	nucleotide binding,molecular_function,binding,small molecule binding,organic cyclic compound binding,nucleoside phosphate binding,heterocyclic compound binding	NA
CNAG_01235	4150	4147	7973	7551	50.1625	54.3542	114.304	115.577	1.19096	3.79e-22	8.52e-21	3942	protein_coding	Q02061.2 RecName: Full=DNA-directed RNA polymerase II subunit RPB2; Short=RNA polymerase II subunit 2; Short=RNA polymerase II subunit B2; AltName: Full=DNA-directed RNA polymerase II 138 kDa polypeptide	GO:0006351,GO:0008152,GO:0006139,GO:0006725,GO:0006807,GO:0008150,GO:0009058,GO:0009059,GO:0009987,GO:0010467,GO:0016070,GO:0018130,GO:0019438,GO:0032774,GO:0034641,GO:0034645,GO:0034654,GO:0043170,GO:0044237,GO:0044238,GO:0044249,GO:0044260,GO:0044271,GO:0046483,GO:0071704,GO:0090304,GO:0097659,GO:1901360,GO:1901362,GO:1901576,GO:0003677,GO:0003899,GO:0003674,GO:0003676,GO:0005488,GO:0097159,GO:…	transcription, DNA-templated,metabolic process,nucleobase-containing compound metabolic process,cellular aromatic compound metabolic process,nitrogen compound metabolic process,biological_process,biosynthetic process,macromolecule biosynthetic process,cellular process,gene expression,RNA metabolic process,heterocycle biosynthetic process,aromatic compound biosynthetic process,RNA biosynthetic pro…	RNA polymerase
CNAG_01238	488	396	714	775	10.4171	9.16624	18.0773	20.9492	1.05014	3.07e-10	2.13e-09	2231	protein_coding	P0CM21.1 RecName: Full=Arginine biosynthesis bifunctional protein ArgJ, mitochondrial; Includes: RecName: Full=Glutamate N-acetyltransferase; Short=GAT; AltName: Full=Ornithine acetyltransferase; Short=OATase; AltName: Full=Ornithine transacetylase; Includes: RecName: Full=Amino-acid acetyltransferase; AltName: Full=N-acetylglutamate synthase; Short=AGS; Contains: RecName: Full=Arginine biosynthe…	GO:0006526,GO:0008152,GO:0006082,GO:0006520,GO:0006525,GO:0006807,GO:0008150,GO:0008652,GO:0009058,GO:0009064,GO:0009084,GO:0009987,GO:0016053,GO:0019752,GO:0043436,GO:0044237,GO:0044238,GO:0044249,GO:0044281,GO:0044283,GO:0046394,GO:0071704,GO:1901564,GO:1901566,GO:1901576,GO:1901605,GO:1901607,GO:0004358,GO:0003674,GO:0003824,GO:0008080,GO:0016407,GO:0016410,GO:0016740,GO:0016746,GO:0016747	arginine biosynthetic process,metabolic process,organic acid metabolic process,cellular amino acid metabolic process,arginine metabolic process,nitrogen compound metabolic process,biological_process,cellular amino acid biosynthetic process,biosynthetic process,glutamine family amino acid metabolic process,glutamine family amino acid biosynthetic process,cellular process,organic acid biosynthetic …	Arginine biosynthesis,Metabolic pathways,Biosynthesis of secondary metabolites,2-Oxocarboxylic acid metabolism,Biosynthesis of amino acids
CNAG_01242	17124	16016	6590	6310	303.843	308.154	138.688	141.779	-1.07066	2.26e-21	4.69e-20	2684	protein_coding	-	NA	NA	NA
CNAG_01244	1292	1155	261	245	33.5681	32.5398	8.04291	8.06061	-1.98067	3.33e-33	1.37e-31	1859	protein_coding	-	NA	NA	NA
CNAG_01270	5869	5820	10953	8685	187.462	201.577	414.945	351.283	1.03571	8.24e-14	8.79e-13	1491	protein_coding	P48724.1 RecName: Full=Eukaryotic translation initiation factor 5; Short=eIF-5	GO:0005515,GO:0003674,GO:0005488	protein binding,molecular_function,binding	NA
CNAG_01277	389	403	2491	3361	6.33144	7.11257	48.0878	69.2721	3.17234	2.65e-77	6.08e-75	2926	protein_coding	-	NA	NA	NA
CNAG_01317	944	760	2072	1613	42.8164	37.3783	111.464	92.6423	1.41089	1.45e-19	2.67e-18	1050	protein_coding	Q10186.1 RecName: Full=Uncharacterized bHLH domain-containing protein C3F10.12c	GO:0046983,GO:0005515,GO:0003674,GO:0005488	protein dimerization activity,protein binding,molecular_function,binding	NA
CNAG_01331	1981	1846	4581	3407	79.6147	80.4468	218.362	173.388	1.35226	3.61e-19	6.36e-18	1185	protein_coding	-	NA	NA	NA
CNAG_01341	8240	7056	2701	2556	425.621	395.206	165.474	167.184	-1.24551	1.62e-27	4.83e-26	922	protein_coding	P54430.1 RecName: Full=Uncharacterized protein YrkC	NA	NA	NA
CNAG_01354	1609	1516	5437	5182	36.7517	37.5482	147.295	149.884	2.05525	7.52e-64	1.08e-61	2085	protein_coding	Q9US44.1 RecName: Full=Uncharacterized transporter C1002.16c	GO:0055085,GO:0006810,GO:0008150,GO:0051179,GO:0051234,GO:0016021,GO:0005575,GO:0016020,GO:0031224,GO:0044425	transmembrane transport,transport,biological_process,localization,establishment of localization,integral component of membrane,cellular_component,membrane,intrinsic component of membrane,membrane part	NA
CNAG_01369	1437	1287	2728	2439	65.867	63.9674	148.308	141.567	1.21661	1.36e-20	2.68e-19	1554	protein_coding	-	NA	NA	NA
CNAG_01375	3560	3010	946	1089	71.386	65.4483	22.499	27.6521	-1.39467	1.44e-25	3.87e-24	2375	protein_coding	Q9P7E8.1 RecName: Full=Protein app1	GO:0005622,GO:0005575,GO:0005623,GO:0044464,GO:0005515,GO:0003779,GO:0003674,GO:0005488,GO:0008092	intracellular,cellular_component,cell,cell part,protein binding,actin binding,molecular_function,binding,cytoskeletal protein binding	NA
CNAG_01385	724	628	1394	1941	10.946	10.2954	24.997	37.1603	1.59769	1.21e-20	2.4e-19	3150	protein_coding	-	NA	NA	NA
CNAG_01452	326	237	524	462	13.5594	10.689	25.85	24.3333	1.11098	1.87e-08	1.02e-07	1145	protein_coding	-	NA	NA	NA
CNAG_01464	1211	1362	8019	6364	23.3872	28.522	183.68	155.633	2.76398	2.98e-70	5.38e-68	2466	protein_coding	Q7TTP2.1 RecName: Full=Flavohemoprotein; AltName: Full=Flavohemoglobin; AltName: Full=Hemoglobin-like protein; AltName: Full=Nitric oxide dioxygenase; Short=NO oxygenase; Short=NOD >Q7WHW5.1 RecName: Full=Flavohemoprotein; AltName: Full=Flavohemoglobin; AltName: Full=Hemoglobin-like protein; AltName: Full=Nitric oxide dioxygenase; Short=NO oxygenase; Short=NOD	GO:0055114,GO:0008152,GO:0008150,GO:0016491,GO:0020037,GO:0003674,GO:0003824,GO:0005488,GO:0046906,GO:0048037,GO:0097159,GO:1901363	oxidation-reduction process,metabolic process,biological_process,oxidoreductase activity,heme binding,molecular_function,catalytic activity,binding,tetrapyrrole binding,cofactor binding,organic cyclic compound binding,heterocyclic compound binding	NA
CNAG_01476	24755	23054	7531	7715	234.101	236.405	84.47	92.3878	-1.35801	2.03e-34	8.81e-33	5036	protein_coding	-	NA	NA	NA
CNAG_01479	746	932	6435	4508	38.2017	51.7522	390.842	292.325	2.97992	3.31e-16	4.42e-15	930	protein_coding	O60175.1 RecName: Full=Protein OPI10 homolog	NA	NA	NA
CNAG_01506	1776	1560	330	393	46.7037	44.4838	10.2927	13.087	-1.91183	4.81e-34	2.07e-32	1811	protein_coding	-	NA	NA	NA
CNAG_01522	445	358	715	668	13.7974	12.0361	26.2936	26.2271	1.08245	2.06e-10	1.45e-09	1536	protein_coding	P08425.3 RecName: Full=Phenylalanine--tRNA ligase, mitochondrial; AltName: Full=Phenylalanyl-tRNA synthetase; Short=PheRS; Flags: Precursor	GO:0043039,GO:0008152,GO:0006082,GO:0006139,GO:0006399,GO:0006520,GO:0006725,GO:0006807,GO:0008150,GO:0009987,GO:0016070,GO:0019752,GO:0034641,GO:0034660,GO:0043038,GO:0043170,GO:0043436,GO:0044237,GO:0044238,GO:0044281,GO:0046483,GO:0071704,GO:0090304,GO:1901360,GO:1901564,GO:0000049,GO:0004812,GO:0005524,GO:0003674,GO:0003676,GO:0003723,GO:0005488,GO:0097159,GO:1901363,GO:0003824,GO:0016874,GO:…	tRNA aminoacylation,metabolic process,organic acid metabolic process,nucleobase-containing compound metabolic process,tRNA metabolic process,cellular amino acid metabolic process,cellular aromatic compound metabolic process,nitrogen compound metabolic process,biological_process,cellular process,RNA metabolic process,carboxylic acid metabolic process,cellular nitrogen compound metabolic process,nc…	Aminoacyl-tRNA biosynthesis
CNAG_01539	2036	1822	2910	3620	44.9109	43.5804	76.1335	101.116	1.05256	5.64e-14	6.13e-13	2159	protein_coding	P42800.1 RecName: Full=Inositol-3-phosphate synthase; Short=MIP synthase; AltName: Full=Myo-inositol 1-phosphate synthase; Short=IPS; Short=MI-1-P synthase	GO:0006021,GO:0008654,GO:0008152,GO:0005975,GO:0006020,GO:0006066,GO:0008150,GO:0009058,GO:0009987,GO:0016051,GO:0019751,GO:0034637,GO:0044237,GO:0044238,GO:0044249,GO:0044262,GO:0044281,GO:0044283,GO:0046165,GO:0046173,GO:0071704,GO:1901576,GO:1901615,GO:1901617,GO:0006629,GO:0006644,GO:0006793,GO:0006796,GO:0008610,GO:0019637,GO:0044255,GO:0090407,GO:0004512,GO:0003674,GO:0003824,GO:0016853,GO:…	inositol biosynthetic process,phospholipid biosynthetic process,metabolic process,carbohydrate metabolic process,inositol metabolic process,alcohol metabolic process,biological_process,biosynthetic process,cellular process,carbohydrate biosynthetic process,polyol metabolic process,cellular carbohydrate biosynthetic process,cellular metabolic process,primary metabolic process,cellular biosynthetic…	Inositol phosphate metabolism,Metabolic pathways,Biosynthesis of secondary metabolites
CNAG_01542	4650	3040	522	558	141.142	100.057	18.7924	21.4474	-2.52221	2.75e-58	3.6e-56	1569	protein_coding	O74885.2 RecName: Full=Putative dioxygenase C576.01c	GO:0055114,GO:0008152,GO:0008150,GO:0016491,GO:0003674,GO:0003824	oxidation-reduction process,metabolic process,biological_process,oxidoreductase activity,molecular_function,catalytic activity	NA
CNAG_01552	350	263	552	580	18.6448	15.192	34.8768	39.125	1.1861	1.61e-10	1.15e-09	894	protein_coding	-	NA	NA	SNARE interactions in vesicular transport
CNAG_01558	5430	4843	10603	9636	152.566	147.55	353.341	342.84	1.27139	1.72e-28	5.66e-27	1695	protein_coding	Q4R0J7.1 RecName: Full=D-arabinitol dehydrogenase 1; AltName: Full=NADP-dependent D-arabitol dehydrogenase	GO:0055114,GO:0008152,GO:0008150	oxidation-reduction process,metabolic process,biological_process	Pentose and glucuronate interconversions,Metabolic pathways
CNAG_01588	24827	20996	8377	8227	1030.83	945.298	412.535	432.556	-1.16849	1.02e-27	3.13e-26	1147	protein_coding	P0CS19.1 RecName: Full=Plasma membrane proteolipid 3 >P0CS18.1 RecName: Full=Plasma membrane proteolipid 3	NA	NA	NA
CNAG_01594	1118	832	2581	2448	15.3043	12.3499	41.9053	42.4347	1.66892	1.94e-34	8.46e-33	3479	protein_coding	Q09785.2 RecName: Full=Putative glycine dehydrogenase (decarboxylating), mitochondrial; AltName: Full=Glycine cleavage system P protein; AltName: Full=Glycine decarboxylase; AltName: Full=Glycine dehydrogenase (aminomethyl-transferring); Flags: Precursor	GO:0006546,GO:0055114,GO:0001505,GO:0008152,GO:0006082,GO:0006520,GO:0006544,GO:0006807,GO:0008150,GO:0009056,GO:0009063,GO:0009069,GO:0009071,GO:0009987,GO:0016054,GO:0017144,GO:0019752,GO:0042133,GO:0042135,GO:0042737,GO:0043436,GO:0044237,GO:0044238,GO:0044248,GO:0044281,GO:0044282,GO:0046395,GO:0065007,GO:0065008,GO:0071704,GO:1901564,GO:1901565,GO:1901575,GO:1901605,GO:1901606,GO:0004375,GO:…	glycine catabolic process,oxidation-reduction process,regulation of neurotransmitter levels,metabolic process,organic acid metabolic process,cellular amino acid metabolic process,glycine metabolic process,nitrogen compound metabolic process,biological_process,catabolic process,cellular amino acid catabolic process,serine family amino acid metabolic process,serine family amino acid catabolic proce…	Glycine, serine and threonine metabolism,Glyoxylate and dicarboxylate metabolism,Metabolic pathways,Biosynthesis of secondary metabolites,Carbon metabolism
CNAG_01603	6129	5372	9128	10117	166.129	157.892	293.453	347.252	1.03698	2.89e-19	5.15e-18	1757	protein_coding	-	NA	NA	NA
CNAG_01611	9241	7530	2865	2526	161.266	142.491	59.3002	55.8206	-1.33942	1.75e-28	5.68e-27	2729	protein_coding	-	NA	NA	NA
CNAG_01638	183	152	244	356	8.92952	8.04247	14.1213	21.9971	1.13789	6.99e-06	2.59e-05	976	protein_coding	Q556Y9.1 RecName: Full=Mitotic spindle assembly checkpoint protein MAD2A; AltName: Full=Mitotic arrest deficient 2-like protein 1; Short=MAD2-like protein 1	NA	NA	Cell cycle - yeast,Meiosis - yeast
CNAG_01649	4674	3922	1689	1768	50.0326	45.524	21.4438	23.9654	-1.01764	3.08e-17	4.4e-16	4449	protein_coding	Q9Y2L5.2 RecName: Full=Trafficking protein particle complex subunit 8; AltName: Full=Protein TRS85 homolog	NA	NA	NA
CNAG_01653	39053	35016	82464	72922	1197.59	1164.37	2999.36	2831.73	1.36165	2.79e-33	1.16e-31	1553	protein_coding	-	NA	NA	NA
CNAG_01659	1880	1623	701	683	47.7511	44.7006	21.118	21.9677	-1.04481	5.81e-14	6.31e-13	1875	protein_coding	-	GO:0005515,GO:0003674,GO:0005488	protein binding,molecular_function,binding	NA
CNAG_01664	113	94	472	492	4.14921	3.74269	20.5559	22.8765	2.51579	1.15e-30	4.26e-29	1297	protein_coding	P43063.1 RecName: Full=Cyclin-dependent kinase 1; Short=CDK1; AltName: Full=Cell division control protein 28; AltName: Full=Cell division protein kinase 2	GO:0006468,GO:0008152,GO:0006464,GO:0006793,GO:0006796,GO:0006807,GO:0008150,GO:0009987,GO:0016310,GO:0019538,GO:0036211,GO:0043170,GO:0043412,GO:0044237,GO:0044238,GO:0044260,GO:0044267,GO:0071704,GO:1901564,GO:0004672,GO:0005524,GO:0003674,GO:0003824,GO:0016301,GO:0016740,GO:0016772,GO:0016773,GO:0140096,GO:0000166,GO:0005488,GO:0008144,GO:0017076,GO:0030554,GO:0032553,GO:0032555,GO:0032559,GO:…	protein phosphorylation,metabolic process,cellular protein modification process,phosphorus metabolic process,phosphate-containing compound metabolic process,nitrogen compound metabolic process,biological_process,cellular process,phosphorylation,protein metabolic process,protein modification process,macromolecule metabolic process,macromolecule modification,cellular metabolic process,primary metab…	MAPK signaling pathway - yeast,Cell cycle - yeast,Meiosis - yeast
CNAG_01695	382	439	869	907	9.72336	12.1168	26.235	29.2346	1.39486	1.08e-14	1.27e-13	1871	protein_coding	-	NA	NA	NA
CNAG_01696	5014	5485	34923	28081	124.563	147.758	1029.02	883.395	2.86715	2.19e-86	6.38e-84	2061	protein_coding	C8V213.1 RecName: Full=DnaJ homolog 1, mitochondrial; Flags: Precursor	GO:0006457,GO:0008150,GO:0009987,GO:0051082,GO:0031072,GO:0005515,GO:0003674,GO:0005488	protein folding,biological_process,cellular process,unfolded protein binding,heat shock protein binding,protein binding,molecular_function,binding	NA
CNAG_01704	6159	5616	1932	2154	97.1248	96.032	36.1356	43.0133	-1.23483	1.17e-23	2.87e-22	3020	protein_coding	O74839.1 RecName: Full=Uncharacterized MscS family protein C1183.11	GO:0055085,GO:0006810,GO:0008150,GO:0051179,GO:0051234,GO:0016020,GO:0005575	transmembrane transport,transport,biological_process,localization,establishment of localization,membrane,cellular_component	NA
CNAG_01735	32022	26524	11817	10401	2584.78	2321.57	1131.33	1063.13	-1.10078	9.92e-22	2.12e-20	590	protein_coding	-	NA	NA	NA
CNAG_01737	116842	101527	25632	25248	3636.93	3426.78	946.295	995.176	-1.80703	6.86e-67	1.13e-64	1530	protein_coding	Q9UUH4.1 RecName: Full=Methylsterol monooxygenase; AltName: Full=C-4 methylsterol oxidase	GO:0008610,GO:0055114,GO:0008152,GO:0006629,GO:0008150,GO:0009058,GO:0044238,GO:0071704,GO:1901576,GO:0005506,GO:0016491,GO:0003674,GO:0005488,GO:0046872,GO:0043167,GO:0043169,GO:0046914,GO:0003824	lipid biosynthetic process,oxidation-reduction process,metabolic process,lipid metabolic process,biological_process,biosynthetic process,primary metabolic process,organic substance metabolic process,organic substance biosynthetic process,iron ion binding,oxidoreductase activity,molecular_function,binding,metal ion binding,ion binding,cation binding,transition metal ion binding,catalytic activity	Steroid biosynthesis,Metabolic pathways,Biosynthesis of secondary metabolites
CNAG_01750	48790	63425	114601	107447	934.291	1316.98	2602.84	2605.45	1.25719	5.83e-15	6.94e-14	2487	protein_coding	O93866.1 RecName: Full=Heat shock 70 kDa protein	NA	NA	Spliceosome,Protein processing in endoplasmic reticulum,Endocytosis
CNAG_01761	269051	259219	56615	58516	10589.5	11063.1	2642.9	2916.44	-1.90904	4.39e-65	6.79e-63	1210	protein_coding	-	NA	NA	NA
CNAG_01769	1021	911	3368	2467	20.9497	20.2693	81.9657	64.1001	1.88761	8.89e-33	3.53e-31	2321	protein_coding	O75746.2 RecName: Full=Calcium-binding mitochondrial carrier protein Aralar1; AltName: Full=Mitochondrial aspartate glutamate carrier 1; AltName: Full=Solute carrier family 25 member 12	GO:0005509,GO:0003674,GO:0005488,GO:0046872,GO:0043167,GO:0043169	calcium ion binding,molecular_function,binding,metal ion binding,ion binding,cation binding	NA
CNAG_01787	2742	2216	6472	5381	71.6714	62.8083	200.644	178.106	1.55562	8.07e-33	3.22e-31	1822	protein_coding	-	NA	NA	NA
CNAG_01796	24314	22978	5239	5878	644.37	660.328	164.678	197.263	-1.7987	1.05e-51	1.03e-49	1797	protein_coding	-	NA	NA	NA
CNAG_01803	16228	14717	4589	4512	751.794	739.302	252.151	264.692	-1.47336	1.72e-40	1.03e-38	1028	protein_coding	-	NA	NA	NA
CNAG_01835	924	1002	3575	2781	18.8135	22.1224	86.3339	71.7026	2.0057	1.32e-35	6.01e-34	2339	protein_coding	P49374.1 RecName: Full=High-affinity glucose transporter	GO:0055085,GO:0006810,GO:0008150,GO:0051179,GO:0051234,GO:0016021,GO:0005575,GO:0016020,GO:0031224,GO:0044425,GO:0022857,GO:0003674,GO:0005215	transmembrane transport,transport,biological_process,localization,establishment of localization,integral component of membrane,cellular_component,membrane,intrinsic component of membrane,membrane part,transmembrane transporter activity,molecular_function,transporter activity	NA
CNAG_01840	2175	2255	7085	9237	57.674	64.8389	222.828	310.162	2.16704	6.94e-47	5.91e-45	1796	protein_coding	Q9HFQ3.1 RecName: Full=Tubulin beta chain; AltName: Full=Beta-tubulin	GO:0003924,GO:0003674,GO:0003824,GO:0017111,GO:0016462,GO:0016787,GO:0016817,GO:0016818	GTPase activity,molecular_function,catalytic activity,nucleoside-triphosphatase activity,pyrophosphatase activity,hydrolase activity,hydrolase activity, acting on acid anhydrides,hydrolase activity, acting on acid anhydrides, in phosphorus-containing anhydrides	Phagosome
CNAG_01885	953	787	3213	2188	17.2964	15.4884	69.1643	50.2861	1.93093	2.38e-29	8.33e-28	2624	protein_coding	P53632.1 RecName: Full=Poly(A) RNA polymerase protein 2; AltName: Full=DNA polymerase kappa; AltName: Full=DNA polymerase sigma; AltName: Full=Topoisomerase 1-related protein TRF4	GO:0016779,GO:0003674,GO:0003824,GO:0016740,GO:0016772	nucleotidyltransferase activity,molecular_function,catalytic activity,transferase activity,transferase activity, transferring phosphorus-containing groups	RNA degradation
CNAG_01908	261	264	563	780	10.7247	11.7629	27.4385	40.5859	1.6432	2.96e-15	3.62e-14	1159	protein_coding	-	GO:0033014,GO:0008152,GO:0006725,GO:0006807,GO:0008150,GO:0009058,GO:0009987,GO:0018130,GO:0019438,GO:0033013,GO:0034641,GO:0044237,GO:0044249,GO:0044271,GO:0046483,GO:0071704,GO:1901360,GO:1901362,GO:1901564,GO:1901566,GO:1901576,GO:0004852,GO:0003674,GO:0003824,GO:0016829,GO:0016835,GO:0016836	tetrapyrrole biosynthetic process,metabolic process,cellular aromatic compound metabolic process,nitrogen compound metabolic process,biological_process,biosynthetic process,cellular process,heterocycle biosynthetic process,aromatic compound biosynthetic process,tetrapyrrole metabolic process,cellular nitrogen compound metabolic process,cellular metabolic process,cellular biosynthetic process,cell…	Porphyrin and chlorophyll metabolism,Metabolic pathways,Biosynthesis of secondary metabolites,Biosynthesis of cofactors
CNAG_01910	2107	2146	3728	3281	68.7288	75.9054	144.231	135.524	1.00694	1.7e-13	1.73e-12	1460	protein_coding	-	NA	NA	NA
CNAG_01913	2092	1798	534	489	43.4684	40.5108	13.1602	12.8664	-1.63185	4.44e-30	1.61e-28	2292	protein_coding	O67551.1 RecName: Full=Probable endonuclease 4; AltName: Full=Endodeoxyribonuclease IV; AltName: Full=Endonuclease IV	NA	NA	Base excision repair
CNAG_01915	6702	5676	1250	1667	196.296	180.268	43.4235	61.8272	-1.78894	1.93e-34	8.45e-33	1626	protein_coding	Q9C167.2 RecName: Full=Ribonucleoside-diphosphate reductase small chain; AltName: Full=Ribonucleotide reductase small subunit	GO:0055114,GO:0008152,GO:0008150	oxidation-reduction process,metabolic process,biological_process	Purine metabolism,Pyrimidine metabolism,Glutathione metabolism,Metabolic pathways
CNAG_01940	1121	1005	326	341	31.9298	31.0403	11.0133	12.2994	-1.37928	2.88e-17	4.13e-16	2036	protein_coding	P0C1B4.1 RecName: Full=Alpha-amylase A type-3; AltName: Full=1,4-alpha-D-glucan glucanohydrolase; AltName: Full=Taka-amylase A; Short=TAA; Flags: Precursor	GO:0005975,GO:0008152,GO:0008150,GO:0044238,GO:0071704,GO:0003824,GO:0003674	carbohydrate metabolic process,metabolic process,biological_process,primary metabolic process,organic substance metabolic process,catalytic activity,molecular_function	Starch and sucrose metabolism,Metabolic pathways,Biosynthesis of secondary metabolites
CNAG_01953	363	276	574	727	8.39202	6.91891	15.7391	21.2829	1.32674	5.68e-12	4.87e-11	2060	protein_coding	-	GO:0055085,GO:0006810,GO:0008150,GO:0051179,GO:0051234,GO:0016021,GO:0005575,GO:0016020,GO:0031224,GO:0044425	transmembrane transport,transport,biological_process,localization,establishment of localization,integral component of membrane,cellular_component,membrane,intrinsic component of membrane,membrane part	NA
CNAG_01956	292	267	810	641	10.1654	10.0791	33.4452	28.2577	1.66835	9.98e-19	1.68e-17	1368	protein_coding	-	GO:0016765,GO:0003674,GO:0003824,GO:0016740	transferase activity, transferring alkyl or aryl (other than methyl) groups,molecular_function,catalytic activity,transferase activity	NA
CNAG_01972	3800	3215	1253	1414	45.7808	42	17.9044	21.5718	-1.09908	1.66e-17	2.44e-16	3992	protein_coding	-	GO:0006351,GO:0008152,GO:0006139,GO:0006725,GO:0006807,GO:0008150,GO:0009058,GO:0009059,GO:0009987,GO:0010467,GO:0016070,GO:0018130,GO:0019438,GO:0032774,GO:0034641,GO:0034645,GO:0034654,GO:0043170,GO:0044237,GO:0044238,GO:0044249,GO:0044260,GO:0044271,GO:0046483,GO:0071704,GO:0090304,GO:0097659,GO:1901360,GO:1901362,GO:1901576,GO:0005634,GO:0005622,GO:0005575,GO:0005623,GO:0043231,GO:0043226,GO:…	transcription, DNA-templated,metabolic process,nucleobase-containing compound metabolic process,cellular aromatic compound metabolic process,nitrogen compound metabolic process,biological_process,biosynthetic process,macromolecule biosynthetic process,cellular process,gene expression,RNA metabolic process,heterocycle biosynthetic process,aromatic compound biosynthetic process,RNA biosynthetic pro…	NA
CNAG_01973	7253	6581	2624	2556	87.2487	85.8424	37.4381	38.935	-1.12494	2.4e-22	5.46e-21	3959	protein_coding	-	GO:0006351,GO:0008152,GO:0006139,GO:0006725,GO:0006807,GO:0008150,GO:0009058,GO:0009059,GO:0009987,GO:0010467,GO:0016070,GO:0018130,GO:0019438,GO:0032774,GO:0034641,GO:0034645,GO:0034654,GO:0043170,GO:0044237,GO:0044238,GO:0044249,GO:0044260,GO:0044271,GO:0046483,GO:0071704,GO:0090304,GO:0097659,GO:1901360,GO:1901362,GO:1901576,GO:0005634,GO:0005622,GO:0005575,GO:0005623,GO:0043231,GO:0043226,GO:…	transcription, DNA-templated,metabolic process,nucleobase-containing compound metabolic process,cellular aromatic compound metabolic process,nitrogen compound metabolic process,biological_process,biosynthetic process,macromolecule biosynthetic process,cellular process,gene expression,RNA metabolic process,heterocycle biosynthetic process,aromatic compound biosynthetic process,RNA biosynthetic pro…	NA
CNAG_01985	28759	26888	8123	7790	454.42	460.692	152.233	155.869	-1.51555	3.98e-42	2.58e-40	3014	protein_coding	-	NA	NA	NA
CNAG_01988	2806	2859	8812	6775	22.2315	24.562	82.8063	67.9715	1.74606	2.66e-32	1.03e-30	6454	protein_coding	Q9R6X3.1 RecName: Full=Cyanobacterial phytochrome B	GO:0007165,GO:0006355,GO:0009584,GO:0018298,GO:0000160,GO:0007154,GO:0008150,GO:0009987,GO:0023052,GO:0050789,GO:0050794,GO:0050896,GO:0051716,GO:0065007,GO:0008152,GO:0006139,GO:0006351,GO:0006725,GO:0006807,GO:0009058,GO:0009059,GO:0009889,GO:0010467,GO:0010468,GO:0010556,GO:0016070,GO:0018130,GO:0019219,GO:0019222,GO:0019438,GO:0031323,GO:0031326,GO:0032774,GO:0034641,GO:0034645,GO:0034654,GO:…	signal transduction,regulation of transcription, DNA-templated,detection of visible light,protein-chromophore linkage,phosphorelay signal transduction system,cell communication,biological_process,cellular process,signaling,regulation of biological process,regulation of cellular process,response to stimulus,cellular response to stimulus,biological regulation,metabolic process,nucleobase-containing…	NA
CNAG_02008	259	303	771	1410	9.76615	12.389	34.4815	67.3256	2.23585	2.33e-06	9.35e-06	1263	protein_coding	-	NA	NA	NA
CNAG_02030	22467	19971	6995	7992	253.969	244.796	93.7846	114.401	-1.20815	6.27e-25	1.62e-23	4213	protein_coding	Q01772.1 RecName: Full=Aldehyde oxidase GLOX; AltName: Full=Glyoxal oxidase; Short=GLOX; Flags: Precursor	NA	NA	NA
CNAG_02041	1219	1060	4700	4143	25.2628	23.8205	115.527	108.725	2.25062	9e-70	1.59e-67	2298	protein_coding	-	NA	NA	NA
CNAG_02048	2825	2257	713	739	55.4568	48.0437	16.601	18.3704	-1.50832	6.28e-29	2.13e-27	2426	protein_coding	O43272.3 RecName: Full=Proline dehydrogenase 1, mitochondrial; AltName: Full=Proline oxidase; AltName: Full=Proline oxidase 2; AltName: Full=p53-induced gene 6 protein; Flags: Precursor	NA	NA	Arginine and proline metabolism,Metabolic pathways,Biosynthesis of secondary metabolites
CNAG_02065	386	348	665	597	13.0283	12.7364	26.6213	25.5159	1.07479	1.11e-09	7.15e-09	1411	protein_coding	-	NA	NA	NA
CNAG_02066	463	371	1134	824	9.3551	8.12849	27.1762	21.083	1.52942	1.45e-16	1.99e-15	2357	protein_coding	-	GO:0006355,GO:0008152,GO:0006139,GO:0006351,GO:0006725,GO:0006807,GO:0008150,GO:0009058,GO:0009059,GO:0009889,GO:0009987,GO:0010467,GO:0010468,GO:0010556,GO:0016070,GO:0018130,GO:0019219,GO:0019222,GO:0019438,GO:0031323,GO:0031326,GO:0032774,GO:0034641,GO:0034645,GO:0034654,GO:0043170,GO:0044237,GO:0044238,GO:0044249,GO:0044260,GO:0044271,GO:0046483,GO:0050789,GO:0050794,GO:0051171,GO:0051252,GO:…	regulation of transcription, DNA-templated,metabolic process,nucleobase-containing compound metabolic process,transcription, DNA-templated,cellular aromatic compound metabolic process,nitrogen compound metabolic process,biological_process,biosynthetic process,macromolecule biosynthetic process,regulation of biosynthetic process,cellular process,gene expression,regulation of gene expression,regula…	NA
CNAG_02072	1703	1424	532	602	59.5914	54.0316	22.0795	26.6749	-1.16664	4.59e-15	5.54e-14	1361	protein_coding	-	NA	NA	NA
CNAG_02087	1760	1561	3630	3176	47.4623	45.6465	116.105	108.456	1.32864	5.34e-25	1.39e-23	1766	protein_coding	O59735.2 RecName: Full=Sphingosine N-acyltransferase lac1; AltName: Full=Meiotically up-regulated gene 83 protein	GO:0016021,GO:0005575,GO:0016020,GO:0031224,GO:0044425	integral component of membrane,cellular_component,membrane,intrinsic component of membrane,membrane part	Sphingolipid metabolism,Metabolic pathways
CNAG_02118	2238	2288	976	698	55.1385	61.1251	28.5203	21.7765	-1.14932	1.99e-11	1.59e-10	1933	protein_coding	-	NA	NA	NA
CNAG_02119	987	929	3296	2830	22.2351	22.6938	88.0679	80.732	1.96744	2.41e-46	1.98e-44	2114	protein_coding	O13899.1 RecName: Full=Uncharacterized CDP-alcohol phosphatidyltransferase class-I family protein C22A12.08c	NA	NA	NA
CNAG_02135	616	538	240	228	22.6887	21.4872	10.4845	10.6341	-1.0077	1.34e-07	6.51e-07	1293	protein_coding	-	NA	NA	SNARE interactions in vesicular transport
CNAG_02156	5111	3852	1668	1655	176.382	144.146	68.2735	72.3241	-1.12935	5.76e-19	1e-17	1380	protein_coding	-	NA	NA	NA
CNAG_02157	810	692	302	302	22.8799	21.1955	10.1178	10.8022	-1.01877	5.39e-09	3.16e-08	1686	protein_coding	-	NA	NA	NA
CNAG_02165	519	501	2084	1718	7.33657	7.67949	34.9407	30.7529	2.18782	4.18e-45	3.27e-43	3369	protein_coding	Q9C0V4.1 RecName: Full=Uncharacterized protein PB7E8.02	NA	NA	NA
CNAG_02167	3961	3914	8541	7014	68.721	73.6333	175.753	154.095	1.26956	5.42e-21	1.1e-19	2745	protein_coding	P0CS27.1 RecName: Full=Vacuolar protein sorting-associated protein 27 >P0CS26.1 RecName: Full=Vacuolar protein sorting-associated protein 27	GO:0006886,GO:0008104,GO:0006810,GO:0008150,GO:0015031,GO:0015833,GO:0033036,GO:0034613,GO:0042886,GO:0045184,GO:0046907,GO:0051179,GO:0051234,GO:0051641,GO:0051649,GO:0070727,GO:0071702,GO:0071705,GO:0046872,GO:0003674,GO:0005488,GO:0043167,GO:0043169	intracellular protein transport,protein localization,transport,biological_process,protein transport,peptide transport,macromolecule localization,cellular protein localization,amide transport,establishment of protein localization,intracellular transport,localization,establishment of localization,cellular localization,establishment of localization in cell,cellular macromolecule localization,organic…	Endocytosis,Phagosome
CNAG_02175	4175	3960	10661	8879	41.9032	43.0978	126.91	112.848	1.55395	2.13e-33	8.94e-32	4745	protein_coding	P40383.1 RecName: Full=5'-3' exoribonuclease 1; AltName: Full=Exonuclease 2; AltName: Full=Exonuclease II; Short=Exo II; AltName: Full=p140	GO:0003676,GO:0004527,GO:0003674,GO:0005488,GO:0097159,GO:1901363,GO:0003824,GO:0004518,GO:0016787,GO:0016788	nucleic acid binding,exonuclease activity,molecular_function,binding,organic cyclic compound binding,heterocyclic compound binding,catalytic activity,nuclease activity,hydrolase activity,hydrolase activity, acting on ester bonds	Ribosome biogenesis in eukaryotes,RNA degradation
CNAG_02176	36281	31695	11752	11254	477.703	452.52	183.526	187.639	-1.26876	1.86e-32	7.27e-31	3617	protein_coding	-	NA	NA	NA
CNAG_02181	416	351	679	590	14.021	12.828	27.1433	25.1811	1.02229	7.6e-09	4.37e-08	1413	protein_coding	O94563.1 RecName: Full=Putative uncharacterized oxidoreductase C1773.04; Flags: Precursor	GO:0003824,GO:0050662,GO:0003674,GO:0005488,GO:0048037	catalytic activity,coenzyme binding,molecular_function,binding,cofactor binding	NA
CNAG_02189	5767	5460	2542	1954	119.516	122.698	62.4829	51.2789	-1.03057	8.04e-13	7.47e-12	2298	protein_coding	P19269.1 RecName: Full=Alpha-amylase 1; AltName: Full=1,4-alpha-D-glucan glucanohydrolase 1; Flags: Precursor	GO:0016052,GO:0005975,GO:0008152,GO:0008150,GO:0009056,GO:0044238,GO:0071704,GO:1901575,GO:0004556,GO:0005509,GO:0003824,GO:0003674,GO:0004553,GO:0016160,GO:0016787,GO:0016798,GO:0005488,GO:0046872,GO:0043167,GO:0043169	carbohydrate catabolic process,carbohydrate metabolic process,metabolic process,biological_process,catabolic process,primary metabolic process,organic substance metabolic process,organic substance catabolic process,alpha-amylase activity,calcium ion binding,catalytic activity,molecular_function,hydrolase activity, hydrolyzing O-glycosyl compounds,amylase activity,hydrolase activity,hydrolase acti…	Starch and sucrose metabolism,Metabolic pathways,Biosynthesis of secondary metabolites
CNAG_02266	12845	13281	4490	4086	636.558	713.679	263.912	256.413	-1.32207	9.29e-25	2.38e-23	961	protein_coding	Q9DC70.1 RecName: Full=NADH dehydrogenase [ubiquinone] iron-sulfur protein 7, mitochondrial; AltName: Full=Complex I-20kD; Short=CI-20kD; AltName: Full=NADH-ubiquinone oxidoreductase 20 kDa subunit; Flags: Precursor	GO:0055114,GO:0008152,GO:0008150,GO:0051536,GO:0003674,GO:0005488,GO:0048037,GO:0051540	oxidation-reduction process,metabolic process,biological_process,iron-sulfur cluster binding,molecular_function,binding,cofactor binding,metal cluster binding	Oxidative phosphorylation,Metabolic pathways
CNAG_02270	3779	3570	1405	1403	94.6223	96.9289	41.7255	44.4848	-1.09782	3.32e-18	5.22e-17	1902	protein_coding	Q5AT15.1 RecName: Full=Serine O-acetyltransferase; Flags: Precursor	NA	NA	NA
CNAG_02285	3188	2712	7059	6763	138.149	127.435	362.811	371.113	1.52386	5.58e-41	3.41e-39	1099	protein_coding	Q9UUY8.2 RecName: Full=Nucleoside diphosphate kinase; Short=NDK; Short=NDP kinase	NA	NA	Purine metabolism,Pyrimidine metabolism,Metabolic pathways,Biosynthesis of secondary metabolites,Biosynthesis of cofactors
CNAG_02289	964	789	4692	3344	44.2716	39.2911	255.573	194.47	2.49392	2.66e-54	3e-52	1037	protein_coding	P61017.1 RecName: Full=Ras-related protein Rab-4B >P61018.1 RecName: Full=Ras-related protein Rab-4B	GO:0003924,GO:0005525,GO:0003674,GO:0003824,GO:0017111,GO:0016462,GO:0016787,GO:0016817,GO:0016818,GO:0000166,GO:0001882,GO:0001883,GO:0005488,GO:0017076,GO:0019001,GO:0032549,GO:0032550,GO:0032553,GO:0032555,GO:0032561,GO:0035639,GO:0036094,GO:0043167,GO:0043168,GO:0097159,GO:0097367,GO:1901265,GO:1901363	GTPase activity,GTP binding,molecular_function,catalytic activity,nucleoside-triphosphatase activity,pyrophosphatase activity,hydrolase activity,hydrolase activity, acting on acid anhydrides,hydrolase activity, acting on acid anhydrides, in phosphorus-containing anhydrides,nucleotide binding,nucleoside binding,purine nucleoside binding,binding,purine nucleotide binding,guanyl nucleotide binding,r…	NA
CNAG_02303	3506	3536	6243	5492	41.3907	45.266	87.4164	82.103	1.02332	5.27e-15	6.32e-14	4034	protein_coding	Q92620.2 RecName: Full=Pre-mRNA-splicing factor ATP-dependent RNA helicase PRP16; AltName: Full=ATP-dependent RNA helicase DHX38; AltName: Full=DEAH box protein 38	GO:0004386,GO:0003676,GO:0005524,GO:0003674,GO:0003824,GO:0017111,GO:0016462,GO:0016787,GO:0016817,GO:0016818,GO:0005488,GO:0097159,GO:1901363,GO:0000166,GO:0008144,GO:0017076,GO:0030554,GO:0032553,GO:0032555,GO:0032559,GO:0035639,GO:0036094,GO:0043167,GO:0043168,GO:0097367,GO:1901265	helicase activity,nucleic acid binding,ATP binding,molecular_function,catalytic activity,nucleoside-triphosphatase activity,pyrophosphatase activity,hydrolase activity,hydrolase activity, acting on acid anhydrides,hydrolase activity, acting on acid anhydrides, in phosphorus-containing anhydrides,binding,organic cyclic compound binding,heterocyclic compound binding,nucleotide binding,drug binding,…	Spliceosome
CNAG_02313	2193	2060	660	724	140.565	143.177	50.1754	58.7644	-1.32899	6.8e-21	1.37e-19	886	protein_coding	-	NA	NA	Endocytosis
CNAG_02337	2332	1631	5310	6181	120.324	91.2532	324.959	403.851	1.84183	3e-39	1.67e-37	923	protein_coding	A5H0J4.1 RecName: Full=Uracil phosphoribosyltransferase; Short=UPRTase; AltName: Full=Pyrimidine-degrading protein 16; AltName: Full=UMP pyrophosphorylase; AltName: Full=Uracil catabolism protein 6	NA	NA	Pyrimidine metabolism,Metabolic pathways
CNAG_02339	507	450	112	142	25.7964	24.8275	6.75892	9.14907	-1.6199	8.18e-13	7.59e-12	936	protein_coding	-	NA	NA	NA
CNAG_02348	1386	1321	2694	2197	68.6858	70.9864	158.347	137.87	1.14314	2.67e-15	3.28e-14	961	protein_coding	-	NA	NA	NA
CNAG_02349	2630	2043	825	881	53.9412	45.4362	20.0691	22.8812	-1.15322	5.33e-17	7.52e-16	2322	protein_coding	-	GO:0005515,GO:0003674,GO:0005488	protein binding,molecular_function,binding	NA
CNAG_02356	1027	938	397	374	43.5918	43.1723	19.9863	20.1022	-1.05764	9.24e-11	6.81e-10	1122	protein_coding	Q4HXT5.1 RecName: Full=Glycosylphosphatidylinositol anchor biosynthesis protein 11	GO:0006506,GO:0008152,GO:0006464,GO:0006497,GO:0006505,GO:0006629,GO:0006643,GO:0006644,GO:0006650,GO:0006661,GO:0006664,GO:0006793,GO:0006796,GO:0006807,GO:0008150,GO:0008610,GO:0008654,GO:0009058,GO:0009059,GO:0009247,GO:0009987,GO:0019538,GO:0019637,GO:0034645,GO:0036211,GO:0042157,GO:0042158,GO:0043170,GO:0043412,GO:0044237,GO:0044238,GO:0044249,GO:0044255,GO:0044260,GO:0044267,GO:0045017,GO:…	GPI anchor biosynthetic process,metabolic process,cellular protein modification process,protein lipidation,GPI anchor metabolic process,lipid metabolic process,membrane lipid metabolic process,phospholipid metabolic process,glycerophospholipid metabolic process,phosphatidylinositol biosynthetic process,glycolipid metabolic process,phosphorus metabolic process,phosphate-containing compound metabol…	Glycosylphosphatidylinositol (GPI)-anchor biosynthesis,Metabolic pathways
CNAG_02362	651	595	1554	1267	29.7822	29.5163	84.321	73.399	1.47095	7.69e-21	1.54e-19	1041	protein_coding	-	NA	NA	NA
CNAG_02366	3757	3408	556	566	104.451	102.74	18.3338	19.9262	-2.38254	4.05e-73	8.3e-71	1713	protein_coding	P49604.2 RecName: Full=4-aminobutyrate aminotransferase; AltName: Full=GABA aminotransferase; Short=GABA-AT; AltName: Full=Gamma-amino-N-butyrate transaminase; Short=GABA transaminase	GO:0008483,GO:0030170,GO:0003674,GO:0003824,GO:0016740,GO:0016769,GO:0005488,GO:0008144,GO:0019842,GO:0036094,GO:0043167,GO:0043168,GO:0048037,GO:0050662,GO:0070279,GO:0097159,GO:1901363	transaminase activity,pyridoxal phosphate binding,molecular_function,catalytic activity,transferase activity,transferase activity, transferring nitrogenous groups,binding,drug binding,vitamin binding,small molecule binding,ion binding,anion binding,cofactor binding,coenzyme binding,vitamin B6 binding,organic cyclic compound binding,heterocyclic compound binding	Alanine, aspartate and glutamate metabolism,Valine, leucine and isoleucine degradation,beta-Alanine metabolism,Propanoate metabolism,Butanoate metabolism,Metabolic pathways
CNAG_02396	1790	1605	4376	3477	54.0908	52.5914	156.84	133.049	1.50259	8.81e-27	2.52e-25	1576	protein_coding	Q4P4G8.1 RecName: Full=NKAP family protein UM04995	GO:0003682,GO:0003674,GO:0005488	chromatin binding,molecular_function,binding	NA
CNAG_02401	1341	1249	2467	2124	22.5429	22.7673	49.1879	45.2139	1.11684	5.36e-16	7.05e-15	2833	protein_coding	Q24K12.1 RecName: Full=G patch domain-containing protein 1	GO:0006397,GO:0008152,GO:0006139,GO:0006396,GO:0006725,GO:0006807,GO:0008150,GO:0009987,GO:0010467,GO:0016070,GO:0016071,GO:0034641,GO:0043170,GO:0044237,GO:0044238,GO:0046483,GO:0071704,GO:0090304,GO:1901360,GO:0003676,GO:0003674,GO:0005488,GO:0097159,GO:1901363	mRNA processing,metabolic process,nucleobase-containing compound metabolic process,RNA processing,cellular aromatic compound metabolic process,nitrogen compound metabolic process,biological_process,cellular process,gene expression,RNA metabolic process,mRNA metabolic process,cellular nitrogen compound metabolic process,macromolecule metabolic process,cellular metabolic process,primary metabolic p…	NA
CNAG_02415	1032	926	323	358	28.1812	27.4195	10.4614	12.3794	-1.23054	1.83e-13	1.85e-12	1744	protein_coding	Q4R5L5.1 RecName: Full=Annexin A7; AltName: Full=Annexin VII; AltName: Full=Annexin-7	GO:0005509,GO:0005544,GO:0003674,GO:0005488,GO:0046872,GO:0043167,GO:0043169,GO:0005543,GO:0008289,GO:0043168	calcium ion binding,calcium-dependent phospholipid binding,molecular_function,binding,metal ion binding,ion binding,cation binding,phospholipid binding,lipid binding,anion binding	NA
CNAG_02418	2064	1951	4292	5206	40.5345	41.5471	99.9731	129.466	1.53269	2.31e-29	8.14e-28	2425	protein_coding	P38707.1 RecName: Full=Asparagine--tRNA ligase, cytoplasmic; AltName: Full=Asparaginyl-tRNA synthetase; Short=AsnRS	GO:0006418,GO:0008152,GO:0006082,GO:0006139,GO:0006399,GO:0006412,GO:0006518,GO:0006520,GO:0006725,GO:0006807,GO:0008150,GO:0009058,GO:0009059,GO:0009987,GO:0010467,GO:0016070,GO:0019538,GO:0019752,GO:0034641,GO:0034645,GO:0034660,GO:0043038,GO:0043039,GO:0043043,GO:0043170,GO:0043436,GO:0043603,GO:0043604,GO:0044237,GO:0044238,GO:0044249,GO:0044260,GO:0044267,GO:0044271,GO:0044281,GO:0046483,GO:…	tRNA aminoacylation for protein translation,metabolic process,organic acid metabolic process,nucleobase-containing compound metabolic process,tRNA metabolic process,translation,peptide metabolic process,cellular amino acid metabolic process,cellular aromatic compound metabolic process,nitrogen compound metabolic process,biological_process,biosynthetic process,macromolecule biosynthetic process,ce…	Aminoacyl-tRNA biosynthesis
CNAG_02439	1027	872	2245	1403	47.5778	43.8045	123.356	82.3055	1.23718	6.29e-11	4.75e-10	1526	protein_coding	Q54NZ6.1 RecName: Full=Isochorismatase family protein 1A	GO:0003824,GO:0003674	catalytic activity,molecular_function	NA
CNAG_02440	1816	2238	5911	4432	28.0615	37.4993	108.334	86.7224	1.62705	1.83e-20	3.57e-19	3082	protein_coding	Q95M18.1 RecName: Full=Endoplasmin; AltName: Full=94 kDa glucose-regulated protein; Short=GRP-94; AltName: Full=Heat shock protein 90 kDa beta member 1; Flags: Precursor	GO:0006457,GO:0008150,GO:0009987,GO:0005524,GO:0051082,GO:0000166,GO:0003674,GO:0005488,GO:0008144,GO:0017076,GO:0030554,GO:0032553,GO:0032555,GO:0032559,GO:0035639,GO:0036094,GO:0043167,GO:0043168,GO:0097159,GO:0097367,GO:1901265,GO:1901363,GO:0005515	protein folding,biological_process,cellular process,ATP binding,unfolded protein binding,nucleotide binding,molecular_function,binding,drug binding,purine nucleotide binding,adenyl nucleotide binding,ribonucleotide binding,purine ribonucleotide binding,adenyl ribonucleotide binding,purine ribonucleoside triphosphate binding,small molecule binding,ion binding,anion binding,organic cyclic compound …	Protein processing in endoplasmic reticulum
CNAG_02455	6459	4907	1046	1202	138.187	113.838	26.5425	32.5644	-2.03608	1.56e-52	1.59e-50	2226	protein_coding	Q9C0Z0.1 RecName: Full=Uncharacterized amino-acid permease PB24D3.02c	GO:0055085,GO:0006810,GO:0008150,GO:0051179,GO:0051234,GO:0016020,GO:0005575,GO:0022857,GO:0003674,GO:0005215	transmembrane transport,transport,biological_process,localization,establishment of localization,membrane,cellular_component,transmembrane transporter activity,molecular_function,transporter activity	NA
CNAG_02458	2737	2367	932	1106	24.3594	22.8433	9.83822	12.4648	-1.02944	1.6e-13	1.63e-12	5351	protein_coding	Q6AY19.1 RecName: Full=Atypical kinase COQ8B, mitochondrial; AltName: Full=AarF domain-containing protein kinase 4; AltName: Full=Coenzyme Q protein 8B	NA	NA	NA
CNAG_02472	4198	3577	1242	1396	90.2193	83.3575	31.6583	37.9909	-1.26363	4.45e-23	1.07e-21	2216	protein_coding	P32802.2 RecName: Full=Transmembrane 9 superfamily member 1; AltName: Full=70 kDa endomembrane protein; AltName: Full=Endomembrane protein EMP70; Contains: RecName: Full=Protein p24a; AltName: Full=Acidic 24 kDa late endocytic intermediate component; Flags: Precursor	GO:0016021,GO:0005575,GO:0016020,GO:0031224,GO:0044425	integral component of membrane,cellular_component,membrane,intrinsic component of membrane,membrane part	NA
CNAG_02496	1456	1299	414	428	68.5863	66.3519	23.1305	25.5304	-1.41684	1.21e-20	2.4e-19	1011	protein_coding	-	GO:0015035,GO:0015036,GO:0003674,GO:0003824,GO:0016491,GO:0016667	protein disulfide oxidoreductase activity,disulfide oxidoreductase activity,molecular_function,catalytic activity,oxidoreductase activity,oxidoreductase activity, acting on a sulfur group of donors	NA
CNAG_02498	4771	4615	8881	7511	55.1358	57.8315	121.729	109.916	1.09309	2.25e-17	3.28e-16	4121	protein_coding	-	GO:0005515,GO:0003674,GO:0005488	protein binding,molecular_function,binding	NA
CNAG_02500	11733	12267	37346	29205	265.199	300.656	1001.19	835.905	1.75567	1.61e-34	7.1e-33	2107	protein_coding	D4AVD4.1 RecName: Full=Calnexin homolog ARB_00147; AltName: Full=Allergen Pen ch 31 homolog; Flags: Precursor	GO:0006457,GO:0008150,GO:0009987,GO:0005783,GO:0005622,GO:0005575,GO:0005623,GO:0005737,GO:0043231,GO:0012505,GO:0043226,GO:0043227,GO:0043229,GO:0044424,GO:0044444,GO:0044464,GO:0005509,GO:0005515,GO:0051082,GO:0003674,GO:0005488,GO:0046872,GO:0043167,GO:0043169	protein folding,biological_process,cellular process,endoplasmic reticulum,intracellular,cellular_component,cell,cytoplasm,intracellular membrane-bounded organelle,endomembrane system,organelle,membrane-bounded organelle,intracellular organelle,intracellular part,cytoplasmic part,cell part,calcium ion binding,protein binding,unfolded protein binding,molecular_function,binding,metal ion binding,ion…	Protein processing in endoplasmic reticulum,Phagosome
CNAG_02510	6392	5582	1625	1932	140.412	132.962	42.3379	53.7418	-1.45666	1.89e-29	6.71e-28	2261	protein_coding	-	NA	NA	NA
CNAG_02512	11723	11208	21755	18689	158.292	164.104	348.409	319.555	1.10786	1.77e-19	3.2e-18	3527	protein_coding	P79051.2 RecName: Full=ATP-dependent helicase rhp16; AltName: Full=DNA repair protein rhp16; AltName: Full=RAD16 homolog	GO:0005524,GO:0046872,GO:0000166,GO:0003674,GO:0005488,GO:0008144,GO:0017076,GO:0030554,GO:0032553,GO:0032555,GO:0032559,GO:0035639,GO:0036094,GO:0043167,GO:0043168,GO:0097159,GO:0097367,GO:1901265,GO:1901363,GO:0043169	ATP binding,metal ion binding,nucleotide binding,molecular_function,binding,drug binding,purine nucleotide binding,adenyl nucleotide binding,ribonucleotide binding,purine ribonucleotide binding,adenyl ribonucleotide binding,purine ribonucleoside triphosphate binding,small molecule binding,ion binding,anion binding,organic cyclic compound binding,carbohydrate derivative binding,nucleoside phosphat…	NA
CNAG_02519	1663	1363	3312	2587	122.409	108.79	289.149	241.133	1.26042	5.08e-18	7.82e-17	647	protein_coding	P0CN70.1 RecName: Full=Mitochondria fission 1 protein >P0CN71.1 RecName: Full=Mitochondria fission 1 protein	GO:0005515,GO:0003674,GO:0005488	protein binding,molecular_function,binding	Mitophagy - yeast
CNAG_02526	456	315	133	87	25.4591	19.0703	8.8072	6.15084	-1.50352	1.47e-08	8.14e-08	853	protein_coding	-	NA	NA	NA
CNAG_02528	22547	20916	95191	76573	355.321	357.421	1779.25	1528.08	2.27334	2.23e-70	4.12e-68	3041	protein_coding	-	NA	NA	NA
CNAG_02543	854	702	1411	1534	18.0921	16.1264	35.4541	41.1522	1.21784	1.17e-17	1.76e-16	2248	protein_coding	-	GO:0016788,GO:0003674,GO:0003824,GO:0016787	hydrolase activity, acting on ester bonds,molecular_function,catalytic activity,hydrolase activity	NA
CNAG_02548	535	494	1734	1547	9.91783	9.93021	38.1259	36.3154	1.96472	2.81e-40	1.65e-38	2569	protein_coding	Q869Q0.1 RecName: Full=COBW domain-containing protein DDB_G0274527	NA	NA	NA
CNAG_02551	423	369	779	546	33.0788	31.2899	72.2529	54.0679	1.03654	2.02e-07	9.57e-07	609	protein_coding	O60017.1 RecName: Full=Dihydroxyacetone kinase; Short=DHA kinase; AltName: Full=Glycerone kinase; AltName: Full=Triokinase; AltName: Full=Triose kinase	GO:0006071,GO:0008152,GO:0005975,GO:0006066,GO:0008150,GO:0009987,GO:0019400,GO:0019751,GO:0044237,GO:0044238,GO:0044262,GO:0044281,GO:0071704,GO:1901615,GO:0004371,GO:0003674,GO:0003824,GO:0016301,GO:0016740,GO:0016772,GO:0016773	glycerol metabolic process,metabolic process,carbohydrate metabolic process,alcohol metabolic process,biological_process,cellular process,alditol metabolic process,polyol metabolic process,cellular metabolic process,primary metabolic process,cellular carbohydrate metabolic process,small molecule metabolic process,organic substance metabolic process,organic hydroxy compound metabolic process,glyce…	Fructose and mannose metabolism,Glycerolipid metabolism,Methane metabolism,Metabolic pathways,Carbon metabolism
CNAG_02577	55027	51286	13168	14459	1404.4	1419.33	398.606	467.295	-1.65331	8.99e-48	8.02e-46	1866	protein_coding	Q03529.1 RecName: Full=Ceramide very long chain fatty acid hydroxylase SCS7; Short=Ceramide VLCFA hydroxylase SCS7; AltName: Full=Suppressor of calcium sensitivity 7	GO:0008610,GO:0055114,GO:0008152,GO:0006629,GO:0008150,GO:0009058,GO:0044238,GO:0071704,GO:1901576,GO:0005506,GO:0016491,GO:0003674,GO:0005488,GO:0046872,GO:0043167,GO:0043169,GO:0046914,GO:0003824	lipid biosynthetic process,oxidation-reduction process,metabolic process,lipid metabolic process,biological_process,biosynthetic process,primary metabolic process,organic substance metabolic process,organic substance biosynthetic process,iron ion binding,oxidoreductase activity,molecular_function,binding,metal ion binding,ion binding,cation binding,transition metal ion binding,catalytic activity	NA
CNAG_02585	6237	5358	1878	1983	131.838	122.811	47.0836	53.0794	-1.29119	6.2e-28	1.93e-26	2253	protein_coding	P0CQ01.1 RecName: Full=Serine/threonine-protein phosphatase 2A activator 1; AltName: Full=Peptidyl-prolyl cis-trans isomerase PTPA-1; Short=PPIase PTPA-1; Short=Rotamase PTPA-1; AltName: Full=Phosphotyrosyl phosphatase activator 1 >P0CQ00.1 RecName: Full=Serine/threonine-protein phosphatase 2A activator 1; AltName: Full=Peptidyl-prolyl cis-trans isomerase PTPA-1; Short=PPIase PTPA-1; Short=Rotama…	GO:0019211,GO:0003674,GO:0008047,GO:0019208,GO:0030234,GO:0098772	phosphatase activator activity,molecular_function,enzyme activator activity,phosphatase regulator activity,enzyme regulator activity,molecular function regulator	NA
CNAG_02592	256	236	669	493	8.6344	8.63124	26.7625	21.056	1.53164	1.46e-13	1.5e-12	1412	protein_coding	Q6Q873.1 RecName: Full=Thioredoxin reductase sirT; AltName: Full=Sirodesmin biosynthesis protein T	GO:0055114,GO:0008152,GO:0008150,GO:0016491,GO:0003674,GO:0003824	oxidation-reduction process,metabolic process,biological_process,oxidoreductase activity,molecular_function,catalytic activity	NA
CNAG_02661	2491	2214	920	846	78.564	75.7175	34.4149	33.7876	-1.12035	6.95e-17	9.71e-16	1510	protein_coding	-	NA	NA	NA
CNAG_02671	10343	10864	21212	17864	178.083	202.83	433.176	389.485	1.16584	7.34e-18	1.12e-16	2766	protein_coding	P0CO94.1 RecName: Full=Pre-mRNA-splicing factor CEF1	GO:0003677,GO:0003674,GO:0003676,GO:0005488,GO:0097159,GO:1901363	DNA binding,molecular_function,nucleic acid binding,binding,organic cyclic compound binding,heterocyclic compound binding	Spliceosome
CNAG_02673	4091	3894	7642	6852	147.823	152.572	327.512	313.521	1.14975	4.3e-21	8.81e-20	1318	protein_coding	-	NA	NA	NA
CNAG_02678	570	456	1070	973	20.6746	17.9348	46.0314	44.6902	1.29206	1.74e-16	2.37e-15	1313	protein_coding	-	NA	NA	NA
CNAG_02684	30585	23448	4997	5177	262.826	218.492	50.9305	56.3347	-2.10751	3.67e-75	7.73e-73	5542	protein_coding	-	NA	NA	NA
CNAG_02685	41368	36926	6371	5913	1080.7	1046.02	197.404	195.608	-2.37908	9.3e-104	5.04e-101	1823	protein_coding	-	NA	NA	NA
CNAG_02690	520	456	1930	1594	16.5207	15.7094	72.7262	64.1285	2.14634	2.33e-44	1.75e-42	1499	protein_coding	O00625.1 RecName: Full=Pirin; AltName: Full=Probable quercetin 2,3-dioxygenase PIR; Short=Probable quercetinase	NA	NA	NA
CNAG_02691	2503	3206	27225	26046	65.7491	91.319	848.214	866.378	3.49602	2.06e-107	1.3e-104	1813	protein_coding	-	GO:0051087,GO:0005515,GO:0003674,GO:0005488	chaperone binding,protein binding,molecular_function,binding	NA
CNAG_02701	17614	27646	100039	86544	368.24	626.721	2480.57	2291.12	2.3061	1.11e-07	5.49e-07	2278	protein_coding	-	GO:0051087,GO:0005515,GO:0003674,GO:0005488	chaperone binding,protein binding,molecular_function,binding	NA
CNAG_02710	5715	5880	12576	10124	140.15	156.359	365.787	314.389	1.25444	3.11e-19	5.52e-18	1942	protein_coding	O74341.1 RecName: Full=T-complex protein 1 subunit gamma; Short=TCP-1-gamma; AltName: Full=CCT-gamma	GO:0005524,GO:0000166,GO:0003674,GO:0005488,GO:0008144,GO:0017076,GO:0030554,GO:0032553,GO:0032555,GO:0032559,GO:0035639,GO:0036094,GO:0043167,GO:0043168,GO:0097159,GO:0097367,GO:1901265,GO:1901363	ATP binding,nucleotide binding,molecular_function,binding,drug binding,purine nucleotide binding,adenyl nucleotide binding,ribonucleotide binding,purine ribonucleotide binding,adenyl ribonucleotide binding,purine ribonucleoside triphosphate binding,small molecule binding,ion binding,anion binding,organic cyclic compound binding,carbohydrate derivative binding,nucleoside phosphate binding,heterocy…	NA
CNAG_02714	2557	2271	4150	4629	42.6981	41.121	82.1928	97.8818	1.15624	5.3e-21	1.08e-19	2852	protein_coding	O74173.1 RecName: Full=Elongation factor 1-beta; Short=EF-1-beta	GO:0006414,GO:0008152,GO:0006412,GO:0006518,GO:0006807,GO:0008150,GO:0009058,GO:0009059,GO:0009987,GO:0010467,GO:0019538,GO:0034641,GO:0034645,GO:0043043,GO:0043170,GO:0043603,GO:0043604,GO:0044237,GO:0044238,GO:0044249,GO:0044260,GO:0044267,GO:0044271,GO:0071704,GO:1901564,GO:1901566,GO:1901576,GO:0003746,GO:0003674,GO:0003676,GO:0003723,GO:0005488,GO:0008135,GO:0097159,GO:1901363	translational elongation,metabolic process,translation,peptide metabolic process,nitrogen compound metabolic process,biological_process,biosynthetic process,macromolecule biosynthetic process,cellular process,gene expression,protein metabolic process,cellular nitrogen compound metabolic process,cellular macromolecule biosynthetic process,peptide biosynthetic process,macromolecule metabolic proces…	NA
CNAG_02716	4417	4227	9732	6787	58.2058	60.4004	152.107	113.254	1.22336	7.74e-15	9.14e-14	3614	protein_coding	-	NA	NA	NA
CNAG_02728	687	588	1603	1160	23.8294	22.1158	65.9475	50.9509	1.4108	3.19e-16	4.29e-15	1373	protein_coding	Q92266.1 RecName: Full=Peroxisomal membrane protein PEX13; AltName: Full=Peroxin-13	GO:0016560,GO:0008104,GO:0006625,GO:0006605,GO:0006810,GO:0006886,GO:0006996,GO:0007031,GO:0008150,GO:0009987,GO:0015031,GO:0015833,GO:0015919,GO:0016043,GO:0016558,GO:0017038,GO:0033036,GO:0033365,GO:0034613,GO:0042886,GO:0043574,GO:0044743,GO:0045184,GO:0046907,GO:0051179,GO:0051234,GO:0051641,GO:0051649,GO:0055085,GO:0065002,GO:0070727,GO:0071702,GO:0071705,GO:0071806,GO:0071840,GO:0072594,GO:…	protein import into peroxisome matrix, docking,protein localization,protein targeting to peroxisome,protein targeting,transport,intracellular protein transport,organelle organization,peroxisome organization,biological_process,cellular process,protein transport,peptide transport,peroxisomal membrane transport,cellular component organization,protein import into peroxisome matrix,protein import,macr…	Peroxisome
CNAG_02730	3456	3033	1187	1243	80.0919	76.2178	32.6268	36.4774	-1.1229	3.88e-19	6.81e-18	2055	protein_coding	P0CR64.1 RecName: Full=Sorting nexin-41	GO:0035091,GO:0003674,GO:0005488,GO:0005543,GO:0008289,GO:0043167,GO:0043168	phosphatidylinositol binding,molecular_function,binding,phospholipid binding,lipid binding,ion binding,anion binding	NA
CNAG_02754	3651	2845	5947	6754	205.042	173.254	396.13	480.319	1.26779	3.82e-24	9.5e-23	848	protein_coding	P46405.2 RecName: Full=40S ribosomal protein S12 >Q76I81.1 RecName: Full=40S ribosomal protein S12 >P25398.3 RecName: Full=40S ribosomal protein S12	NA	NA	Ribosome
CNAG_02760	1234	1071	2234	1830	30.9469	29.1246	66.4498	58.1153	1.11262	1.09e-14	1.27e-13	1899	protein_coding	Q12234.1 RecName: Full=GRIP domain-containing protein RUD3; AltName: Full=Golgin-related protein 1; AltName: Full=Relieves USO1-1 transport defect protein 3	NA	NA	NA
CNAG_02764	411	324	1514	981	6.31811	5.40081	27.6045	19.0964	2.06205	5.35e-25	1.39e-23	3098	protein_coding	Q61285.1 RecName: Full=ATP-binding cassette sub-family D member 2; AltName: Full=Adrenoleukodystrophy-related protein	GO:0055085,GO:0006810,GO:0008150,GO:0051179,GO:0051234,GO:0016021,GO:0005575,GO:0016020,GO:0031224,GO:0044425,GO:0005524,GO:0016887,GO:0042626,GO:0000166,GO:0003674,GO:0005488,GO:0008144,GO:0017076,GO:0030554,GO:0032553,GO:0032555,GO:0032559,GO:0035639,GO:0036094,GO:0043167,GO:0043168,GO:0097159,GO:0097367,GO:1901265,GO:1901363,GO:0003824,GO:0017111,GO:0016462,GO:0016787,GO:0016817,GO:0016818,GO:…	transmembrane transport,transport,biological_process,localization,establishment of localization,integral component of membrane,cellular_component,membrane,intrinsic component of membrane,membrane part,ATP binding,ATPase activity,ATPase activity, coupled to transmembrane movement of substances,nucleotide binding,molecular_function,binding,drug binding,purine nucleotide binding,adenyl nucleotide bi…	ABC transporters,Peroxisome
CNAG_02767	1319	1268	3043	2636	39.7571	41.4436	108.788	100.613	1.42376	2.69e-25	7.11e-24	1580	protein_coding	-	NA	NA	Basal transcription factors
CNAG_02789	5170	4338	1604	1531	91.0565	82.8473	33.5068	34.1455	-1.30426	1.77e-27	5.26e-26	2704	protein_coding	O42857.1 RecName: Full=Nitrogen permease regulator 2 homolog	NA	NA	NA
CNAG_02790	1915	1566	593	682	57.7216	51.1835	21.1999	26.031	-1.15111	5.54e-15	6.6e-14	1580	protein_coding	Q5UNW1.1 RecName: Full=Uncharacterized protein R707	GO:0016757,GO:0003674,GO:0003824,GO:0016740	transferase activity, transferring glycosyl groups,molecular_function,catalytic activity,transferase activity	NA
CNAG_02818	497	415	2358	1857	17.2516	15.6203	97.0789	81.6248	2.50468	7.45e-57	9.27e-55	1374	protein_coding	O14110.1 RecName: Full=Probable aminomethyltransferase, mitochondrial; AltName: Full=Glycine cleavage system T protein; Short=GCVT; Flags: Precursor	NA	NA	Glycine, serine and threonine metabolism,Glyoxylate and dicarboxylate metabolism,One carbon pool by folate,Metabolic pathways,Biosynthesis of secondary metabolites,Carbon metabolism
CNAG_02856	3467	3078	6154	5171	46.0951	44.375	97.0437	87.0589	1.08433	1.59e-17	2.34e-16	3582	protein_coding	P47946.2 RecName: Full=Potassium transport protein 1	GO:0006812,GO:0055085,GO:0006810,GO:0006811,GO:0008150,GO:0051179,GO:0051234,GO:0008324,GO:0003674,GO:0005215,GO:0022857,GO:0015075	cation transport,transmembrane transport,transport,ion transport,biological_process,localization,establishment of localization,cation transmembrane transporter activity,molecular_function,transporter activity,transmembrane transporter activity,ion transmembrane transporter activity	NA
CNAG_02873	1063	1054	2753	2295	54.4349	58.5266	167.209	148.821	1.54154	5e-26	1.39e-24	930	protein_coding	O74800.1 RecName: Full=Mitochondrial inner membrane protease subunit 1	NA	NA	Protein export
CNAG_02874	5715	5884	10274	10005	111.729	124.736	238.231	247.688	1.09146	2.12e-18	3.43e-17	2436	protein_coding	Q6DIP3.1 RecName: Full=E3 ubiquitin-protein ligase RNF126; AltName: Full=RING finger protein 126	NA	NA	NA
CNAG_02885	574	441	1115	1355	15.1196	12.5961	34.8347	45.1965	1.58366	4.33e-22	9.65e-21	1808	protein_coding	-	NA	NA	NA
CNAG_02899	268	207	343	457	15.5082	12.9887	23.5413	33.4873	1.05238	1.99e-06	8.05e-06	823	protein_coding	-	NA	NA	NA
CNAG_02903	4239	4043	12178	9431	149.651	154.77	509.917	421.609	1.67292	4.4e-33	1.78e-31	1349	protein_coding	Q04894.1 RecName: Full=NADP-dependent alcohol dehydrogenase 6; AltName: Full=NADP-dependent alcohol dehydrogenase VI; AltName: Full=ScADHVI	GO:0055114,GO:0008152,GO:0008150	oxidation-reduction process,metabolic process,biological_process	Glycolysis / Gluconeogenesis,Pentose and glucuronate interconversions,Ascorbate and aldarate metabolism,Glycerolipid metabolism,Pyruvate metabolism,Metabolic pathways,Biosynthesis of secondary metabolites,Biosynthesis of cofactors
CNAG_02904	308	290	613	447	13.359	13.6393	31.535	24.551	1.11649	7.67e-08	3.87e-07	1098	protein_coding	-	GO:0035091,GO:0003674,GO:0005488,GO:0005543,GO:0008289,GO:0043167,GO:0043168	phosphatidylinositol binding,molecular_function,binding,phospholipid binding,lipid binding,ion binding,anion binding	NA
CNAG_02905	1625	1527	4104	3390	111.996	114.119	335.478	295.86	1.53989	4.09e-29	1.41e-27	691	protein_coding	-	GO:0005739,GO:0005622,GO:0005575,GO:0005623,GO:0005737,GO:0043231,GO:0043226,GO:0043227,GO:0043229,GO:0044424,GO:0044444,GO:0044464	mitochondrion,intracellular,cellular_component,cell,cytoplasm,intracellular membrane-bounded organelle,organelle,membrane-bounded organelle,intracellular organelle,intracellular part,cytoplasmic part,cell part	NA
CNAG_02910	1469	1049	408	484	44.8173	34.7031	14.7636	18.6985	-1.19232	2.6e-12	2.29e-11	1561	protein_coding	-	NA	NA	NA
CNAG_02916	825	718	1680	1744	19.0913	18.0167	46.1104	51.1052	1.44459	5.25e-26	1.45e-24	2058	protein_coding	P38988.1 RecName: Full=Mitochondrial GTP/GDP carrier protein 1	GO:0015986,GO:0008152,GO:0006139,GO:0006163,GO:0006164,GO:0006725,GO:0006753,GO:0006754,GO:0006793,GO:0006796,GO:0006807,GO:0006810,GO:0006811,GO:0006812,GO:0008150,GO:0009058,GO:0009117,GO:0009123,GO:0009124,GO:0009126,GO:0009127,GO:0009141,GO:0009142,GO:0009144,GO:0009145,GO:0009150,GO:0009152,GO:0009156,GO:0009161,GO:0009165,GO:0009167,GO:0009168,GO:0009199,GO:0009201,GO:0009205,GO:0009206,GO:…	ATP synthesis coupled proton transport,metabolic process,nucleobase-containing compound metabolic process,purine nucleotide metabolic process,purine nucleotide biosynthetic process,cellular aromatic compound metabolic process,nucleoside phosphate metabolic process,ATP biosynthetic process,phosphorus metabolic process,phosphate-containing compound metabolic process,nitrogen compound metabolic proc…	NA
CNAG_02922	2674	2607	1144	1001	59.3692	62.7638	30.1255	28.143	-1.01142	5.49e-13	5.25e-12	2145	protein_coding	-	NA	NA	NA
CNAG_02928	3691	3274	5735	6183	140.624	135.258	259.155	298.3	1.06856	5.22e-20	1e-18	1250	protein_coding	O74306.1 RecName: Full=60S ribosomal protein L5-B	GO:0006412,GO:0008152,GO:0006518,GO:0006807,GO:0008150,GO:0009058,GO:0009059,GO:0009987,GO:0010467,GO:0019538,GO:0034641,GO:0034645,GO:0043043,GO:0043170,GO:0043603,GO:0043604,GO:0044237,GO:0044238,GO:0044249,GO:0044260,GO:0044267,GO:0044271,GO:0071704,GO:1901564,GO:1901566,GO:1901576,GO:0005622,GO:0005840,GO:0005575,GO:0005623,GO:0044464,GO:0005737,GO:0032991,GO:0043226,GO:0043228,GO:0043229,GO:…	translation,metabolic process,peptide metabolic process,nitrogen compound metabolic process,biological_process,biosynthetic process,macromolecule biosynthetic process,cellular process,gene expression,protein metabolic process,cellular nitrogen compound metabolic process,cellular macromolecule biosynthetic process,peptide biosynthetic process,macromolecule metabolic process,cellular amide metaboli…	Ribosome
CNAG_02929	4820	4781	9034	8770	62.7524	67.4949	139.499	144.584	1.17846	1.41e-22	3.25e-21	3658	protein_coding	Q09813.1 RecName: Full=Putative transcription initiation factor TFIID 111 kDa subunit; AltName: Full=TAFII-111; AltName: Full=TBP-associated factor 111 kDa	NA	NA	Basal transcription factors
CNAG_02934	14092	11786	4594	4986	258.62	234.544	99.9975	115.872	-1.13687	1.15e-23	2.83e-22	3162	protein_coding	-	NA	NA	NA
CNAG_02953	4872	5107	12917	9281	50.3744	57.2582	158.407	121.516	1.43756	9.73e-20	1.84e-18	4612	protein_coding	Q9UUG9.1 RecName: Full=Tuberous sclerosis 2 protein homolog	GO:0043547,GO:0051056,GO:0008150,GO:0043087,GO:0043085,GO:0044093,GO:0050790,GO:0051336,GO:0051345,GO:0065007,GO:0065009,GO:0007165,GO:0035556,GO:0007154,GO:0007264,GO:0009966,GO:0009987,GO:0010646,GO:0023052,GO:0023051,GO:0048583,GO:0050789,GO:0050794,GO:0050896,GO:0051716,GO:1902531,GO:0005096,GO:0003674,GO:0008047,GO:0030234,GO:0030695,GO:0060589,GO:0098772	positive regulation of GTPase activity,regulation of small GTPase mediated signal transduction,biological_process,regulation of GTPase activity,positive regulation of catalytic activity,positive regulation of molecular function,regulation of catalytic activity,regulation of hydrolase activity,positive regulation of hydrolase activity,biological regulation,regulation of molecular function,signal t…	NA
CNAG_02956	2824	2376	5185	4383	84.373	76.9757	183.737	165.824	1.17582	3.89e-20	7.47e-19	1594	protein_coding	P0CO39.1 RecName: Full=Transcription factor IWS1 >P0CO38.1 RecName: Full=Transcription factor IWS1	GO:0005634,GO:0005622,GO:0005575,GO:0005623,GO:0043231,GO:0043226,GO:0043227,GO:0043229,GO:0044424,GO:0044464	nucleus,intracellular,cellular_component,cell,intracellular membrane-bounded organelle,organelle,membrane-bounded organelle,intracellular organelle,intracellular part,cell part	NA
CNAG_02958	5091	4245	14832	12952	95.9455	86.7497	331.535	309.098	1.87003	1.9e-56	2.32e-54	2527	protein_coding	Q09920.1 RecName: Full=Iron transport multicopper oxidase fio1; Flags: Precursor	GO:0055114,GO:0008152,GO:0008150,GO:0005507,GO:0016491,GO:0003674,GO:0005488,GO:0046872,GO:0043167,GO:0043169,GO:0046914,GO:0003824	oxidation-reduction process,metabolic process,biological_process,copper ion binding,oxidoreductase activity,molecular_function,binding,metal ion binding,ion binding,cation binding,transition metal ion binding,catalytic activity	NA
CNAG_02959	3115	2375	19621	18226	45.2836	37.4382	338.308	335.515	3.08661	1.66e-150	4.19e-147	3276	protein_coding	P0CQ45.1 RecName: Full=RNA exonuclease 4 >P0CQ44.1 RecName: Full=RNA exonuclease 4	GO:0034755,GO:0000041,GO:0006810,GO:0006811,GO:0006812,GO:0030001,GO:0006826,GO:0008150,GO:0034220,GO:0051179,GO:0051234,GO:0055085,GO:0098655,GO:0098660,GO:0098662,GO:0016020,GO:0033573,GO:0005575,GO:0005886,GO:0016021,GO:0005887,GO:0005623,GO:0031224,GO:0031226,GO:0032991,GO:0044425,GO:0044459,GO:0044464,GO:0071944,GO:0098796,GO:0098797,GO:1902494,GO:1902495,GO:1905862,GO:1990204,GO:1990351,GO:…	iron ion transmembrane transport,transition metal ion transport,transport,ion transport,cation transport,metal ion transport,iron ion transport,biological_process,ion transmembrane transport,localization,establishment of localization,transmembrane transport,cation transmembrane transport,inorganic ion transmembrane transport,inorganic cation transmembrane transport,membrane,high-affinity iron per…	NA
CNAG_02985	4661	4172	8466	7112	178.869	173.607	385.338	345.608	1.11137	7.75e-19	1.33e-17	1241	protein_coding	Q9D6J3.1 RecName: Full=Coiled-coil domain-containing protein 94	NA	NA	NA
CNAG_02986	3355	3090	9057	5725	163.373	163.161	523.095	353.021	1.48856	1.06e-17	1.6e-16	978	protein_coding	Q01976.2 RecName: Full=ADP-ribose pyrophosphatase; AltName: Full=ADP-ribose diphosphatase; AltName: Full=ADP-ribose phosphohydrolase; AltName: Full=Adenosine diphosphoribose pyrophosphatase; Short=ADPR-PPase	GO:0016787,GO:0003674,GO:0003824	hydrolase activity,molecular_function,catalytic activity	Purine metabolism,Metabolic pathways
CNAG_02995	2968	2984	15074	12523	83.3422	90.8591	502.04	445.294	2.49977	8.64e-78	2.05e-75	1696	protein_coding	A6QR16.1 RecName: Full=RNA-binding protein with serine-rich domain 1	GO:0003676,GO:0003674,GO:0005488,GO:0097159,GO:1901363	nucleic acid binding,molecular_function,binding,organic cyclic compound binding,heterocyclic compound binding	RNA transport,mRNA surveillance pathway
CNAG_03017	2649	2631	7358	6562	48.6151	52.3575	160.161	152.498	1.68605	9.56e-40	5.49e-38	2595	protein_coding	P41895.2 RecName: Full=Transcription initiation factor IIF subunit alpha; Short=TFIIF-alpha; AltName: Full=TFIIF large subunit; AltName: Full=Transcription factor G 105 kDa subunit; Short=P105	GO:0006367,GO:0008152,GO:0006366,GO:0006139,GO:0006351,GO:0006352,GO:0006725,GO:0006807,GO:0008150,GO:0009058,GO:0009059,GO:0009987,GO:0010467,GO:0016070,GO:0018130,GO:0019438,GO:0032774,GO:0034641,GO:0034645,GO:0034654,GO:0043170,GO:0044237,GO:0044238,GO:0044249,GO:0044260,GO:0044271,GO:0046483,GO:0071704,GO:0090304,GO:0097659,GO:1901360,GO:1901362,GO:1901576	transcription initiation from RNA polymerase II promoter,metabolic process,transcription by RNA polymerase II,nucleobase-containing compound metabolic process,transcription, DNA-templated,DNA-templated transcription, initiation,cellular aromatic compound metabolic process,nitrogen compound metabolic process,biological_process,biosynthetic process,macromolecule biosynthetic process,cellular proces…	Basal transcription factors
CNAG_03027	4519	4193	7866	7024	77.1651	77.6376	159.309	151.88	1.06427	7.77e-19	1.33e-17	2789	protein_coding	Q8WZK0.1 RecName: Full=U1 snRNP-associated protein usp107	GO:0006397,GO:0008152,GO:0006139,GO:0006396,GO:0006725,GO:0006807,GO:0008150,GO:0009987,GO:0010467,GO:0016070,GO:0016071,GO:0034641,GO:0043170,GO:0044237,GO:0044238,GO:0046483,GO:0071704,GO:0090304,GO:1901360,GO:0003676,GO:0003674,GO:0005488,GO:0097159,GO:1901363	mRNA processing,metabolic process,nucleobase-containing compound metabolic process,RNA processing,cellular aromatic compound metabolic process,nitrogen compound metabolic process,biological_process,cellular process,gene expression,RNA metabolic process,mRNA metabolic process,cellular nitrogen compound metabolic process,macromolecule metabolic process,cellular metabolic process,primary metabolic p…	Spliceosome
CNAG_03043	126	101	417	278	5.73127	4.98162	22.497	16.0126	1.91199	2.9e-13	2.86e-12	1448	protein_coding	-	NA	NA	NA
CNAG_03050	3803	3729	7619	5651	82.8141	88.052	196.782	155.826	1.10486	1.66e-13	1.69e-12	2187	protein_coding	-	GO:0055114,GO:0008152,GO:0008150,GO:0016491,GO:0003674,GO:0003824	oxidation-reduction process,metabolic process,biological_process,oxidoreductase activity,molecular_function,catalytic activity	NA
CNAG_03051	471	396	919	780	10.1728	9.27432	23.5419	21.3329	1.26662	5.2e-14	5.69e-13	2205	protein_coding	S0DZN4.1 RecName: Full=Efflux pump bik6; AltName: Full=Bikaverin biosynthesis protein 6	GO:0055085,GO:0006810,GO:0008150,GO:0051179,GO:0051234,GO:0016021,GO:0005575,GO:0016020,GO:0031224,GO:0044425	transmembrane transport,transport,biological_process,localization,establishment of localization,integral component of membrane,cellular_component,membrane,intrinsic component of membrane,membrane part	NA
CNAG_03054	789	803	1418	1251	17.9016	19.756	38.1592	35.9426	1.03223	2.25e-11	1.8e-10	2099	protein_coding	-	NA	NA	NA
CNAG_03059	2779	2849	10423	6296	37.5241	41.7141	166.925	107.652	1.85579	7.76e-07	3.36e-06	3527	protein_coding	-	GO:0006355,GO:0008152,GO:0006139,GO:0006351,GO:0006725,GO:0006807,GO:0008150,GO:0009058,GO:0009059,GO:0009889,GO:0009987,GO:0010467,GO:0010468,GO:0010556,GO:0016070,GO:0018130,GO:0019219,GO:0019222,GO:0019438,GO:0031323,GO:0031326,GO:0032774,GO:0034641,GO:0034645,GO:0034654,GO:0043170,GO:0044237,GO:0044238,GO:0044249,GO:0044260,GO:0044271,GO:0046483,GO:0050789,GO:0050794,GO:0051171,GO:0051252,GO:…	regulation of transcription, DNA-templated,metabolic process,nucleobase-containing compound metabolic process,transcription, DNA-templated,cellular aromatic compound metabolic process,nitrogen compound metabolic process,biological_process,biosynthetic process,macromolecule biosynthetic process,regulation of biosynthetic process,cellular process,gene expression,regulation of gene expression,regula…	NA
CNAG_03076	1583	1466	528	492	32.9786	33.1172	13.0465	12.9794	-1.28847	6.04e-18	9.25e-17	2286	protein_coding	-	NA	NA	NA
CNAG_03086	288	293	858	910	5.51276	6.08153	19.4793	22.0575	1.89353	1.35e-27	4.09e-26	2502	protein_coding	-	GO:0006355,GO:0006351,GO:0008152,GO:0006139,GO:0006725,GO:0006807,GO:0008150,GO:0009058,GO:0009059,GO:0009889,GO:0009987,GO:0010467,GO:0010468,GO:0010556,GO:0016070,GO:0018130,GO:0019219,GO:0019222,GO:0019438,GO:0031323,GO:0031326,GO:0032774,GO:0034641,GO:0034645,GO:0034654,GO:0043170,GO:0044237,GO:0044238,GO:0044249,GO:0044260,GO:0044271,GO:0046483,GO:0050789,GO:0050794,GO:0051171,GO:0051252,GO:…	regulation of transcription, DNA-templated,transcription, DNA-templated,metabolic process,nucleobase-containing compound metabolic process,cellular aromatic compound metabolic process,nitrogen compound metabolic process,biological_process,biosynthetic process,macromolecule biosynthetic process,regulation of biosynthetic process,cellular process,gene expression,regulation of gene expression,regula…	NA
CNAG_03101	1654	1521	537	594	32.2301	32.1384	12.411	14.6572	-1.19735	7.26e-16	9.47e-15	2444	protein_coding	-	GO:0055085,GO:0006810,GO:0008150,GO:0051179,GO:0051234,GO:0016021,GO:0005575,GO:0016020,GO:0031224,GO:0044425	transmembrane transport,transport,biological_process,localization,establishment of localization,integral component of membrane,cellular_component,membrane,intrinsic component of membrane,membrane part	NA
CNAG_03143	19402	15429	5532	6888	711.867	613.845	240.737	320.024	-1.18805	1.71e-19	3.1e-18	1298	protein_coding	-	NA	NA	NA
CNAG_03152	996	909	313	280	33.4747	33.1276	12.477	11.9166	-1.39162	4.64e-16	6.13e-15	1417	protein_coding	Q94743.1 RecName: Full=Sorcin	GO:0005509,GO:0003674,GO:0005488,GO:0046872,GO:0043167,GO:0043169	calcium ion binding,molecular_function,binding,metal ion binding,ion binding,cation binding	NA
CNAG_03154	9365	8302	2265	2951	417.994	401.804	119.906	166.79	-1.46625	1.13e-25	3.08e-24	1499	protein_coding	-	NA	NA	NA
CNAG_03161	4174	3709	1499	1370	80.0254	77.1083	34.0867	33.2609	-1.16486	1.08e-20	2.16e-19	2484	protein_coding	-	NA	NA	NA
CNAG_03176	8207	7092	21465	17964	198.502	186.002	615.773	550.201	1.66052	3.5e-42	2.33e-40	1969	protein_coding	Q7SEY9.1 RecName: Full=Endoplasmic reticulum oxidoreductin-1; Flags: Precursor	GO:0055114,GO:0008152,GO:0008150,GO:0005783,GO:0005622,GO:0005575,GO:0005623,GO:0005737,GO:0043231,GO:0012505,GO:0043226,GO:0043227,GO:0043229,GO:0044424,GO:0044444,GO:0044464,GO:0003756,GO:0016671,GO:0003674,GO:0003824,GO:0016853,GO:0016860,GO:0016864,GO:0140096,GO:0016491,GO:0016667	oxidation-reduction process,metabolic process,biological_process,endoplasmic reticulum,intracellular,cellular_component,cell,cytoplasm,intracellular membrane-bounded organelle,endomembrane system,organelle,membrane-bounded organelle,intracellular organelle,intracellular part,cytoplasmic part,cell part,protein disulfide isomerase activity,oxidoreductase activity, acting on a sulfur group of donors…	NA
CNAG_03202	7219	7244	14332	11635	43.5519	47.3889	102.552	88.8861	1.13089	7.76e-17	1.08e-15	7894	protein_coding	P49606.1 RecName: Full=Adenylate cyclase; AltName: Full=ATP pyrophosphate-lyase; AltName: Full=Adenylyl cyclase	GO:0009190,GO:0035556,GO:0008152,GO:0006139,GO:0006725,GO:0006753,GO:0006793,GO:0006796,GO:0006807,GO:0008150,GO:0009058,GO:0009117,GO:0009165,GO:0009187,GO:0009987,GO:0018130,GO:0019438,GO:0019637,GO:0034641,GO:0034654,GO:0044237,GO:0044238,GO:0044249,GO:0044271,GO:0044281,GO:0046483,GO:0055086,GO:0071704,GO:0090407,GO:1901293,GO:1901360,GO:1901362,GO:1901576,GO:0007165,GO:0007154,GO:0023052,GO:…	cyclic nucleotide biosynthetic process,intracellular signal transduction,metabolic process,nucleobase-containing compound metabolic process,cellular aromatic compound metabolic process,nucleoside phosphate metabolic process,phosphorus metabolic process,phosphate-containing compound metabolic process,nitrogen compound metabolic process,biological_process,biosynthetic process,nucleotide metabolic p…	Purine metabolism,Metabolic pathways,Meiosis - yeast
CNAG_03221	1015	732	1546	1556	101.339	79.248	183.074	196.723	1.13204	1.17e-14	1.36e-13	477	protein_coding	P05747.3 RecName: Full=60S ribosomal protein L29; AltName: Full=YL43	NA	NA	Ribosome
CNAG_03223	161226	158720	12767	15698	5888.23	6285.64	553.027	725.991	-3.2026	1.07e-130	1.36e-127	1304	protein_coding	Q4WFV6.1 RecName: Full=UPF0619 GPI-anchored membrane protein AFUA_3G00880; Flags: Precursor	NA	NA	NA
CNAG_03227	9461	8511	2450	2149	362.779	353.879	111.424	104.347	-1.67377	2.93e-43	2.02e-41	1242	protein_coding	Q9HDX5.3 RecName: Full=Protein arv1	NA	NA	NA
CNAG_03234	6200	6217	959	1037	77.0939	83.8258	14.1434	16.3284	-2.35017	1.9e-70	3.6e-68	3883	protein_coding	-	NA	NA	NA
CNAG_03243	765	706	4708	2325	25.7291	25.7476	187.806	99.0203	2.54791	1.74e-07	8.35e-07	1416	protein_coding	Q9I4V0.1 RecName: Full=Nitronate monooxygenase; AltName: Full=Nitroalkane oxidase	GO:0055114,GO:0008152,GO:0008150,GO:0018580,GO:0003674,GO:0003824,GO:0004497,GO:0016491,GO:0016701,GO:0016703	oxidation-reduction process,metabolic process,biological_process,nitronate monooxygenase activity,molecular_function,catalytic activity,monooxygenase activity,oxidoreductase activity,oxidoreductase activity, acting on single donors with incorporation of molecular oxygen,oxidoreductase activity, acting on single donors with incorporation of molecular oxygen, incorporation of one atom of oxygen (in…	NA
CNAG_03246	1260	1045	452	469	42.6788	38.3819	18.1589	20.1165	-1.02647	3.25e-11	2.53e-10	1406	protein_coding	Q54S38.2 RecName: Full=Probable RNA 3'-terminal phosphate cyclase-like protein	GO:0003824,GO:0003674	catalytic activity,molecular_function	Ribosome biogenesis in eukaryotes
CNAG_03273	5095	5183	1899	1699	43.5472	48.0359	19.2508	18.3885	-1.22827	5.86e-20	1.12e-18	5572	protein_coding	P87121.3 RecName: Full=Transcription initiation factor TFIID subunit 2; AltName: Full=TBP-associated factor 2	GO:0005515,GO:0003674,GO:0005488	protein binding,molecular_function,binding	Basal transcription factors
CNAG_03312	1262	1061	436	445	51.0201	46.5121	20.9063	22.7813	-1.10245	1.06e-12	9.69e-12	1178	protein_coding	-	NA	NA	NA
CNAG_03323	213	156	499	536	14.2072	11.2829	39.4764	45.2721	1.78973	1.22e-18	2.02e-17	714	protein_coding	-	NA	NA	NA
CNAG_03342	4318	3863	990	1447	112.68	109.309	30.6413	47.8156	-1.45375	1.17e-18	1.95e-17	1825	protein_coding	P0CS53.1 RecName: Full=tRNA (guanine-N(7)-)-methyltransferase non-catalytic subunit TRM82; AltName: Full=Transfer RNA methyltransferase 82	GO:0005515,GO:0003674,GO:0005488	protein binding,molecular_function,binding	NA
CNAG_03347	30380	36171	136519	112324	540.665	698.024	2881.66	2531.34	2.17988	1.67e-45	1.33e-43	2676	protein_coding	O74402.1 RecName: Full=Heat shock protein 78, mitochondrial; Flags: Precursor	GO:0005524,GO:0000166,GO:0003674,GO:0005488,GO:0008144,GO:0017076,GO:0030554,GO:0032553,GO:0032555,GO:0032559,GO:0035639,GO:0036094,GO:0043167,GO:0043168,GO:0097159,GO:0097367,GO:1901265,GO:1901363	ATP binding,nucleotide binding,molecular_function,binding,drug binding,purine nucleotide binding,adenyl nucleotide binding,ribonucleotide binding,purine ribonucleotide binding,adenyl ribonucleotide binding,purine ribonucleoside triphosphate binding,small molecule binding,ion binding,anion binding,organic cyclic compound binding,carbohydrate derivative binding,nucleoside phosphate binding,heterocy…	NA
CNAG_03361	410	371	778	619	10.9573	10.7513	24.6608	20.9482	1.13151	5.66e-10	3.8e-09	1782	protein_coding	Q53H82.2 RecName: Full=Endoribonuclease LACTB2; AltName: Full=Beta-lactamase-like protein 2	NA	NA	NA
CNAG_03364	2157	2007	847	827	120.711	121.791	56.2198	58.6058	-1.02362	6.42e-14	6.96e-13	851	protein_coding	Q6C7L6.1 RecName: Full=NADH-ubiquinone oxidoreductase assembly factor N7BML; AltName: Full=N7BM-like protein; AltName: Full=NADH dehydrogenase [ubiquinone] 1 alpha subcomplex assembly factor 2 homolog; Short=NDUFAF2 homolog	GO:0016020,GO:0005575,GO:0008137,GO:0009055,GO:0003674,GO:0003824,GO:0003954,GO:0016491,GO:0016651,GO:0016655,GO:0050136	membrane,cellular_component,NADH dehydrogenase (ubiquinone) activity,electron transfer activity,molecular_function,catalytic activity,NADH dehydrogenase activity,oxidoreductase activity,oxidoreductase activity, acting on NAD(P)H,oxidoreductase activity, acting on NAD(P)H, quinone or similar compound as acceptor,NADH dehydrogenase (quinone) activity	NA
CNAG_03385	251	260	393	676	6.36171	7.14566	11.8141	21.6962	1.35168	4.86e-08	2.52e-07	1879	protein_coding	P24867.1 RecName: Full=PHO85 cyclin-1; AltName: Full=Cyclin HCS26; AltName: Full=G1/S-specific cyclin PCL1	NA	NA	Cell cycle - yeast
CNAG_03397	853	844	1396	1438	17.04	18.2823	33.0761	36.3762	1.02822	1.59e-12	1.42e-11	2384	protein_coding	-	NA	NA	NA
CNAG_03400	804	625	187	204	24.6713	20.7962	6.8059	7.92689	-1.5695	2.73e-16	3.68e-15	1552	protein_coding	Q9UT59.1 RecName: Full=Putative uncharacterized oxidoreductase C513.07	GO:0006694,GO:0055114,GO:0008152,GO:0006629,GO:0008150,GO:0008202,GO:0008610,GO:0009058,GO:0044238,GO:0071704,GO:1901360,GO:1901362,GO:1901576,GO:0003854,GO:0016616,GO:0003674,GO:0003824,GO:0016491,GO:0016229,GO:0016614,GO:0033764	steroid biosynthetic process,oxidation-reduction process,metabolic process,lipid metabolic process,biological_process,steroid metabolic process,lipid biosynthetic process,biosynthetic process,primary metabolic process,organic substance metabolic process,organic cyclic compound metabolic process,organic cyclic compound biosynthetic process,organic substance biosynthetic process,3-beta-hydroxy-delt…	NA
CNAG_03401	2870	2646	870	799	52.6102	52.5952	18.9154	18.5469	-1.43322	1.33e-26	3.77e-25	2598	protein_coding	-	GO:0006355,GO:0008152,GO:0006139,GO:0006351,GO:0006725,GO:0006807,GO:0008150,GO:0009058,GO:0009059,GO:0009889,GO:0009987,GO:0010467,GO:0010468,GO:0010556,GO:0016070,GO:0018130,GO:0019219,GO:0019222,GO:0019438,GO:0031323,GO:0031326,GO:0032774,GO:0034641,GO:0034645,GO:0034654,GO:0043170,GO:0044237,GO:0044238,GO:0044249,GO:0044260,GO:0044271,GO:0046483,GO:0050789,GO:0050794,GO:0051171,GO:0051252,GO:…	regulation of transcription, DNA-templated,metabolic process,nucleobase-containing compound metabolic process,transcription, DNA-templated,cellular aromatic compound metabolic process,nitrogen compound metabolic process,biological_process,biosynthetic process,macromolecule biosynthetic process,regulation of biosynthetic process,cellular process,gene expression,regulation of gene expression,regula…	NA
CNAG_03405	801	709	1056	1414	14.2499	13.6771	22.2818	31.8541	1.004	2.8e-09	1.71e-08	2677	protein_coding	-	NA	NA	NA
CNAG_03431	3928	3510	1206	1244	76.1986	73.8331	27.748	30.5586	-1.30897	5.38e-26	1.48e-24	2455	protein_coding	-	GO:0006355,GO:0006351,GO:0008152,GO:0006139,GO:0006725,GO:0006807,GO:0008150,GO:0009058,GO:0009059,GO:0009889,GO:0009987,GO:0010467,GO:0010468,GO:0010556,GO:0016070,GO:0018130,GO:0019219,GO:0019222,GO:0019438,GO:0031323,GO:0031326,GO:0032774,GO:0034641,GO:0034645,GO:0034654,GO:0043170,GO:0044237,GO:0044238,GO:0044249,GO:0044260,GO:0044271,GO:0046483,GO:0050789,GO:0050794,GO:0051171,GO:0051252,GO:…	regulation of transcription, DNA-templated,transcription, DNA-templated,metabolic process,nucleobase-containing compound metabolic process,cellular aromatic compound metabolic process,nitrogen compound metabolic process,biological_process,biosynthetic process,macromolecule biosynthetic process,regulation of biosynthetic process,cellular process,gene expression,regulation of gene expression,regula…	NA
CNAG_03438	190947	176507	54045	50337	3933.25	3942.48	1320.39	1313	-1.52458	7.85e-44	5.61e-42	2312	protein_coding	O74849.1 RecName: Full=High-affinity fructose transporter ght6; AltName: Full=Hexose transporter 6; AltName: Full=Meiotic expression up-regulated protein 12	GO:0055085,GO:0006810,GO:0008150,GO:0051179,GO:0051234,GO:0016021,GO:0005575,GO:0016020,GO:0031224,GO:0044425,GO:0022857,GO:0003674,GO:0005215	transmembrane transport,transport,biological_process,localization,establishment of localization,integral component of membrane,cellular_component,membrane,intrinsic component of membrane,membrane part,transmembrane transporter activity,molecular_function,transporter activity	Meiosis - yeast
CNAG_03442	1392	1079	3220	2958	32.3853	27.2207	88.8533	87.1454	1.62225	2.1e-35	9.48e-34	2047	protein_coding	Q969N2.1 RecName: Full=GPI transamidase component PIG-T; AltName: Full=Phosphatidylinositol-glycan biosynthesis class T protein; Flags: Precursor	GO:0016255,GO:0008152,GO:0006464,GO:0006497,GO:0006505,GO:0006506,GO:0006629,GO:0006643,GO:0006644,GO:0006650,GO:0006661,GO:0006664,GO:0006793,GO:0006796,GO:0006807,GO:0008150,GO:0008610,GO:0008654,GO:0009058,GO:0009059,GO:0009247,GO:0009987,GO:0019538,GO:0019637,GO:0034645,GO:0036211,GO:0042157,GO:0042158,GO:0043170,GO:0043412,GO:0044237,GO:0044238,GO:0044249,GO:0044255,GO:0044260,GO:0044267,GO:…	attachment of GPI anchor to protein,metabolic process,cellular protein modification process,protein lipidation,GPI anchor metabolic process,GPI anchor biosynthetic process,lipid metabolic process,membrane lipid metabolic process,phospholipid metabolic process,glycerophospholipid metabolic process,phosphatidylinositol biosynthetic process,glycolipid metabolic process,phosphorus metabolic process,p…	Glycosylphosphatidylinositol (GPI)-anchor biosynthesis,Metabolic pathways
CNAG_03443	113	74	436	369	6.08082	4.31801	27.8278	25.1448	2.41088	6.56e-23	1.56e-21	885	protein_coding	-	NA	NA	NA
CNAG_03461	5666	4246	1562	1937	279.915	227.457	91.5249	121.176	-1.19949	3.78e-17	5.4e-16	1518	protein_coding	-	NA	NA	NA
CNAG_03463	8172	7353	2108	1976	148.771	145.152	45.5164	45.5526	-1.63388	3.07e-44	2.28e-42	2616	protein_coding	-	NA	NA	NA
CNAG_03477	1568	1456	3414	2401	57.5749	57.9718	148.682	111.639	1.2341	4.15e-14	4.59e-13	1297	protein_coding	-	NA	NA	NA
CNAG_03492	41518	34414	13467	15639	1093.01	982.409	420.502	521.356	-1.08606	3.44e-20	6.63e-19	1809	protein_coding	-	NA	NA	NA
CNAG_03527	3195	2867	1132	1151	45.9417	44.7026	19.306	20.958	-1.11592	1.29e-18	2.13e-17	3312	protein_coding	Q76PD2.2 RecName: Full=E3 ubiquitin-protein ligase hel2; AltName: Full=Histone E3 ligase 2	NA	NA	NA
CNAG_03533	1571	1513	2920	2658	25.4568	26.5849	56.1201	54.5406	1.14426	4.17e-18	6.51e-17	2939	protein_coding	P0CO40.1 RecName: Full=JmjC domain-containing histone demethylation protein 1; AltName: Full=[Histone-H3]-lysine-36 demethylase 1	NA	NA	NA
CNAG_03541	3716	2977	1245	1225	115.667	100.481	45.9635	48.2846	-1.13927	1.81e-19	3.26e-18	1530	protein_coding	Q5U3N5.1 RecName: Full=Protein phosphatase PTC7 homolog	GO:0003824,GO:0003674	catalytic activity,molecular_function	NA
CNAG_03543	10642	10938	26142	23901	135.549	151.07	394.929	385.501	1.49886	3.25e-33	1.34e-31	3768	protein_coding	Q9P7E1.1 RecName: Full=Uncharacterized RING finger protein P4H10.07	NA	NA	NA
CNAG_03560	1249	1087	317	333	27.9392	26.3663	8.41044	9.43263	-1.55093	4.97e-22	1.09e-20	2129	protein_coding	Q04457.1 RecName: Full=Gut esterase 1; AltName: Full=Non-specific carboxylesterase; Flags: Precursor	NA	NA	NA
CNAG_03609	1479	1488	610	591	29.1661	31.8186	14.2675	14.7582	-1.01772	2.83e-11	2.23e-10	2415	protein_coding	-	NA	NA	NA
CNAG_03614	834	601	220	244	56.3383	44.0231	17.6266	20.872	-1.32478	7.11e-12	6.01e-11	705	protein_coding	-	NA	NA	NA
CNAG_03638	3783	3398	1195	1320	55.3153	53.8767	20.7246	24.4411	-1.22067	1.65e-21	3.47e-20	3257	protein_coding	-	NA	NA	NA
CNAG_03642	4088	3826	1536	1401	265.966	269.917	118.527	115.423	-1.13949	4.18e-19	7.3e-18	732	protein_coding	-	NA	NA	NA
CNAG_03644	792	722	1307	1348	16.9065	16.7122	33.0911	36.438	1.10276	1.12e-14	1.3e-13	2231	protein_coding	-	NA	NA	NA
CNAG_03663	2278	2246	6517	6198	47.5615	50.8487	161.383	163.867	1.7789	7.1e-47	5.98e-45	2281	protein_coding	P09437.2 RecName: Full=Cytochrome b2, mitochondrial; AltName: Full=L-lactate dehydrogenase [Cytochrome]; AltName: Full=L-lactate ferricytochrome C oxidoreductase; Short=L-LCR; Flags: Precursor	GO:0016491,GO:0003674,GO:0003824	oxidoreductase activity,molecular_function,catalytic activity	Pyruvate metabolism,Metabolic pathways
CNAG_03667	1329	1112	2172	2533	70.4816	63.9476	136.621	170.107	1.24342	1.26e-19	2.35e-18	898	protein_coding	-	NA	NA	NA
CNAG_03674	9821	9635	16069	18369	138.542	147.382	268.857	328.131	1.11196	3.53e-19	6.23e-18	3376	protein_coding	O74378.1 RecName: Full=2-oxoglutarate dehydrogenase, mitochondrial; AltName: Full=2-oxoglutarate dehydrogenase complex component E1; Short=OGDC-E1; AltName: Full=Alpha-ketoglutarate dehydrogenase; Flags: Precursor	GO:0016624,GO:0003674,GO:0003824,GO:0016491,GO:0016903	oxidoreductase activity, acting on the aldehyde or oxo group of donors, disulfide as acceptor,molecular_function,catalytic activity,oxidoreductase activity,oxidoreductase activity, acting on the aldehyde or oxo group of donors	Citrate cycle (TCA cycle),Metabolic pathways,Biosynthesis of secondary metabolites,Carbon metabolism
CNAG_03677	14912	12343	4452	5185	276.439	248.115	97.8873	121.716	-1.20247	3.41e-23	8.26e-22	2569	protein_coding	-	NA	NA	NA
CNAG_03680	2475	2283	914	1029	35.3538	35.3619	15.4852	18.6129	-1.00046	3.47e-13	3.41e-12	3385	protein_coding	-	GO:0035023,GO:0007165,GO:0035556,GO:0007154,GO:0007264,GO:0007265,GO:0007266,GO:0008150,GO:0009966,GO:0009987,GO:0010646,GO:0023052,GO:0023051,GO:0046578,GO:0048583,GO:0050789,GO:0050794,GO:0050896,GO:0051056,GO:0051716,GO:0065007,GO:1902531,GO:0005089,GO:0005515,GO:0003674,GO:0005085,GO:0005088,GO:0005488,GO:0017016,GO:0017048,GO:0019899,GO:0031267,GO:0051020,GO:0098772	regulation of Rho protein signal transduction,signal transduction,intracellular signal transduction,cell communication,small GTPase mediated signal transduction,Ras protein signal transduction,Rho protein signal transduction,biological_process,regulation of signal transduction,cellular process,regulation of cell communication,signaling,regulation of signaling,regulation of Ras protein signal tran…	MAPK signaling pathway - yeast
CNAG_03688	1383	1077	2743	2336	83.478	70.4911	196.374	178.55	1.34584	4.39e-22	9.76e-21	789	protein_coding	-	NA	NA	NA
CNAG_03707	1888	1721	740	718	35.3298	34.9212	16.424	17.0138	-1.01548	3.17e-13	3.11e-12	2545	protein_coding	P42670.1 RecName: Full=Puromycin resistance protein pur8	GO:0055085,GO:0006810,GO:0008150,GO:0051179,GO:0051234,GO:0016021,GO:0005575,GO:0016020,GO:0031224,GO:0044425	transmembrane transport,transport,biological_process,localization,establishment of localization,integral component of membrane,cellular_component,membrane,intrinsic component of membrane,membrane part	NA
CNAG_03708	1954	1734	634	698	81.989	78.8949	31.5521	37.0872	-1.17561	1.3e-16	1.8e-15	1135	protein_coding	-	GO:0006614,GO:0008104,GO:0006605,GO:0006612,GO:0006613,GO:0006810,GO:0006886,GO:0008150,GO:0015031,GO:0015833,GO:0033036,GO:0033365,GO:0034613,GO:0042886,GO:0045047,GO:0045184,GO:0046907,GO:0051179,GO:0051234,GO:0051641,GO:0051649,GO:0070727,GO:0070972,GO:0071702,GO:0071705,GO:0072594,GO:0072599,GO:0072657,GO:0090150,GO:0048500,GO:0005622,GO:0005575,GO:0005623,GO:0005737,GO:0032991,GO:0044424,GO:…	SRP-dependent cotranslational protein targeting to membrane,protein localization,protein targeting,protein targeting to membrane,cotranslational protein targeting to membrane,transport,intracellular protein transport,biological_process,protein transport,peptide transport,macromolecule localization,protein localization to organelle,cellular protein localization,amide transport,protein targeting to…	Protein export
CNAG_03709	2511	2384	532	544	44.6043	45.9203	11.2086	12.2368	-1.89563	1.98e-41	1.25e-39	2681	protein_coding	P08965.1 RecName: Full=Meiosis protein mei2	GO:0003676,GO:0003674,GO:0005488,GO:0097159,GO:1901363	nucleic acid binding,molecular_function,binding,organic cyclic compound binding,heterocyclic compound binding	NA
CNAG_03722	1911	1711	4774	4413	44.9875	43.6767	133.297	131.554	1.63584	1.41e-41	9.01e-40	2023	protein_coding	O94260.1 RecName: Full=Putative G3BP-like protein	GO:0003676,GO:0003674,GO:0005488,GO:0097159,GO:1901363	nucleic acid binding,molecular_function,binding,organic cyclic compound binding,heterocyclic compound binding	NA
CNAG_03746	1777	1627	3703	2555	61.7723	61.3285	152.675	112.469	1.16994	1.29e-12	1.17e-11	1370	protein_coding	-	NA	NA	NA
CNAG_03747	2313	1978	3811	3920	96.9671	89.9174	189.494	208.1	1.14482	4.5e-22	9.97e-21	1136	protein_coding	P02406.3 RecName: Full=60S ribosomal protein L28; AltName: Full=L27a; AltName: Full=L29; AltName: Full=RP44; AltName: Full=RP62; AltName: Full=YL24	NA	NA	Ribosome
CNAG_03760	1349	1296	478	547	22.8548	23.8089	9.60511	11.7352	-1.07804	9.57e-12	7.98e-11	2811	protein_coding	Q9VS46.2 RecName: Full=RINT1-like protein; Short=DmRINT-1	GO:0048193,GO:0016192,GO:0006810,GO:0008150,GO:0051179,GO:0051234,GO:0005783,GO:0005622,GO:0005575,GO:0005623,GO:0005737,GO:0043231,GO:0012505,GO:0043226,GO:0043227,GO:0043229,GO:0044424,GO:0044444,GO:0044464	Golgi vesicle transport,vesicle-mediated transport,transport,biological_process,localization,establishment of localization,endoplasmic reticulum,intracellular,cellular_component,cell,cytoplasm,intracellular membrane-bounded organelle,endomembrane system,organelle,membrane-bounded organelle,intracellular organelle,intracellular part,cytoplasmic part,cell part	NA
CNAG_03772	408	343	5911	4042	8.61669	7.85495	148.064	108.097	4.02403	1e-121	1.09e-118	2255	protein_coding	Q92253.2 RecName: Full=Probable glucose transporter rco-3	GO:0055085,GO:0006810,GO:0008150,GO:0051179,GO:0051234,GO:0016021,GO:0005575,GO:0016020,GO:0031224,GO:0044425,GO:0022857,GO:0003674,GO:0005215	transmembrane transport,transport,biological_process,localization,establishment of localization,integral component of membrane,cellular_component,membrane,intrinsic component of membrane,membrane part,transmembrane transporter activity,molecular_function,transporter activity	Meiosis - yeast
CNAG_03775	26966	23185	10331	10060	455.079	424.273	206.786	214.984	-1.00321	5.47e-21	1.11e-19	3281	protein_coding	-	NA	NA	NA
CNAG_03811	1436	1233	504	481	28.4122	26.4535	11.8274	12.0513	-1.14291	2.42e-14	2.73e-13	2407	protein_coding	Q8WU08.2 RecName: Full=Serine/threonine-protein kinase 32A; AltName: Full=Yet another novel kinase 1	GO:0006468,GO:0008152,GO:0006464,GO:0006793,GO:0006796,GO:0006807,GO:0008150,GO:0009987,GO:0016310,GO:0019538,GO:0036211,GO:0043170,GO:0043412,GO:0044237,GO:0044238,GO:0044260,GO:0044267,GO:0071704,GO:1901564,GO:0004672,GO:0005524,GO:0003674,GO:0003824,GO:0016301,GO:0016740,GO:0016772,GO:0016773,GO:0140096,GO:0000166,GO:0005488,GO:0008144,GO:0017076,GO:0030554,GO:0032553,GO:0032555,GO:0032559,GO:…	protein phosphorylation,metabolic process,cellular protein modification process,phosphorus metabolic process,phosphate-containing compound metabolic process,nitrogen compound metabolic process,biological_process,cellular process,phosphorylation,protein metabolic process,protein modification process,macromolecule metabolic process,macromolecule modification,cellular metabolic process,primary metab…	NA
CNAG_03834	11754	10335	3442	3540	369.244	352.052	128.247	140.821	-1.36763	1.25e-34	5.54e-33	1516	protein_coding	P38992.1 RecName: Full=Sphingolipid C4-hydroxylase SUR2; AltName: Full=Syringomycin response protein 2	GO:0008610,GO:0055114,GO:0008152,GO:0006629,GO:0008150,GO:0009058,GO:0044238,GO:0071704,GO:1901576,GO:0005506,GO:0016491,GO:0003674,GO:0005488,GO:0046872,GO:0043167,GO:0043169,GO:0046914,GO:0003824	lipid biosynthetic process,oxidation-reduction process,metabolic process,lipid metabolic process,biological_process,biosynthetic process,primary metabolic process,organic substance metabolic process,organic substance biosynthetic process,iron ion binding,oxidoreductase activity,molecular_function,binding,metal ion binding,ion binding,cation binding,transition metal ion binding,catalytic activity	Sphingolipid metabolism,Metabolic pathways
CNAG_03856	1381	1435	2812	2756	32.9174	37.0896	79.4978	83.1856	1.26906	2.78e-20	5.37e-19	1998	protein_coding	-	NA	NA	NA
CNAG_03857	9251	8922	3377	3634	365.013	381.725	158.037	181.569	-1.08507	2.67e-19	4.78e-18	1207	protein_coding	-	NA	NA	NA
CNAG_03866	1352	1163	487	520	31.5781	29.4549	13.4911	15.3798	-1.02529	1.35e-11	1.1e-10	2039	protein_coding	P47082.1 RecName: Full=Vacuolar amino acid transporter 1	NA	NA	NA
CNAG_03873	1402	1199	3433	3199	54.9992	51.003	159.731	158.913	1.64574	8.48e-40	4.95e-38	1846	protein_coding	-	NA	NA	NA
CNAG_03874	4318	3672	8301	6507	73.2079	67.5067	166.922	139.699	1.1856	2.19e-18	3.52e-17	2809	protein_coding	P0CN76.1 RecName: Full=Galactose-1-phosphate uridylyltransferase; Short=Gal-1-P uridylyltransferase; AltName: Full=UDP-glucose--hexose-1-phosphate uridylyltransferase >P0CN77.1 RecName: Full=Galactose-1-phosphate uridylyltransferase; Short=Gal-1-P uridylyltransferase; AltName: Full=UDP-glucose--hexose-1-phosphate uridylyltransferase	GO:0055114,GO:0008152,GO:0008150,GO:0016491,GO:0003674,GO:0003824	oxidation-reduction process,metabolic process,biological_process,oxidoreductase activity,molecular_function,catalytic activity	NA
CNAG_03890	1506	1278	2546	2273	50.6511	46.6083	101.562	96.8056	1.08728	9.82e-17	1.36e-15	1416	protein_coding	P0CR42.1 RecName: Full=Potential protein lysine methyltransferase SET5; AltName: Full=SET domain-containing protein 5	GO:0005515,GO:0003674,GO:0005488	protein binding,molecular_function,binding	NA
CNAG_03891	28564	33222	59104	48855	710.729	896.354	1744.26	1539.33	1.08359	5.67e-13	5.4e-12	1914	protein_coding	O60008.1 RecName: Full=Heat shock protein 60, mitochondrial; AltName: Full=60 kDa chaperonin; AltName: Full=Protein Cpn60; Flags: Precursor	GO:0005524,GO:0000166,GO:0003674,GO:0005488,GO:0008144,GO:0017076,GO:0030554,GO:0032553,GO:0032555,GO:0032559,GO:0035639,GO:0036094,GO:0043167,GO:0043168,GO:0097159,GO:0097367,GO:1901265,GO:1901363	ATP binding,nucleotide binding,molecular_function,binding,drug binding,purine nucleotide binding,adenyl nucleotide binding,ribonucleotide binding,purine ribonucleotide binding,adenyl ribonucleotide binding,purine ribonucleoside triphosphate binding,small molecule binding,ion binding,anion binding,organic cyclic compound binding,carbohydrate derivative binding,nucleoside phosphate binding,heterocy…	RNA degradation
CNAG_03892	16141	16686	35587	29890	993.154	1113.29	2597.08	2328.89	1.28103	5.46e-22	1.19e-20	774	protein_coding	O59804.1 RecName: Full=10 kDa heat shock protein, mitochondrial; Short=HSP10; AltName: Full=10 kDa chaperonin	GO:0006457,GO:0008150,GO:0009987	protein folding,biological_process,cellular process	NA
CNAG_03902	4241	3477	989	956	91.8063	81.6164	25.3927	26.2059	-1.69081	3.13e-41	1.94e-39	2200	protein_coding	P19541.2 RecName: Full=Regulator of drug sensitivity 2	NA	NA	NA
CNAG_03913	5293	5771	29538	22976	240.071	283.829	1589.01	1319.62	2.5289	2.99e-64	4.35e-62	1224	protein_coding	-	GO:0008270,GO:0003674,GO:0005488,GO:0046872,GO:0043167,GO:0043169,GO:0046914	zinc ion binding,molecular_function,binding,metal ion binding,ion binding,cation binding,transition metal ion binding	NA
CNAG_03914	1553	1410	562	575	26.5566	26.1451	11.3985	12.4511	-1.08942	9.13e-14	9.65e-13	3065	protein_coding	-	GO:0006355,GO:0008152,GO:0006139,GO:0006351,GO:0006725,GO:0006807,GO:0008150,GO:0009058,GO:0009059,GO:0009889,GO:0009987,GO:0010467,GO:0010468,GO:0010556,GO:0016070,GO:0018130,GO:0019219,GO:0019222,GO:0019438,GO:0031323,GO:0031326,GO:0032774,GO:0034641,GO:0034645,GO:0034654,GO:0043170,GO:0044237,GO:0044238,GO:0044249,GO:0044260,GO:0044271,GO:0046483,GO:0050789,GO:0050794,GO:0051171,GO:0051252,GO:…	regulation of transcription, DNA-templated,metabolic process,nucleobase-containing compound metabolic process,transcription, DNA-templated,cellular aromatic compound metabolic process,nitrogen compound metabolic process,biological_process,biosynthetic process,macromolecule biosynthetic process,regulation of biosynthetic process,cellular process,gene expression,regulation of gene expression,regula…	NA
CNAG_03935	9089	8233	2698	2948	147.38	144.76	51.8888	60.5324	-1.32485	2.52e-29	8.77e-28	2937	protein_coding	Q495T6.2 RecName: Full=Membrane metallo-endopeptidase-like 1; AltName: Full=Membrane metallo-endopeptidase-like 2; AltName: Full=NEP2(m); AltName: Full=Neprilysin II; Short=NEPII; AltName: Full=Neprilysin-2; Short=NEP2; Short=NL2; Contains: RecName: Full=Membrane metallo-endopeptidase-like 1, soluble form; AltName: Full=Neprilysin-2 secreted; Short=NEP2(s)	GO:0006508,GO:0008152,GO:0006807,GO:0008150,GO:0019538,GO:0043170,GO:0044238,GO:0071704,GO:1901564,GO:0004222,GO:0003674,GO:0003824,GO:0004175,GO:0008237,GO:0008233,GO:0070011,GO:0016787,GO:0140096	proteolysis,metabolic process,nitrogen compound metabolic process,biological_process,protein metabolic process,macromolecule metabolic process,primary metabolic process,organic substance metabolic process,organonitrogen compound metabolic process,metalloendopeptidase activity,molecular_function,catalytic activity,endopeptidase activity,metallopeptidase activity,peptidase activity,peptidase activi…	NA
CNAG_03938	1526	1222	493	423	27.3109	23.7149	10.465	9.5865	-1.28629	3.29e-16	4.41e-15	2661	protein_coding	P78741.2 RecName: Full=Pheromone B beta 1 receptor [Schizophyllum commune]	GO:0007186,GO:0007165,GO:0007154,GO:0008150,GO:0009987,GO:0023052,GO:0050789,GO:0050794,GO:0050896,GO:0051716,GO:0065007,GO:0016021,GO:0005575,GO:0016020,GO:0031224,GO:0044425,GO:0004932,GO:0001653,GO:0003674,GO:0004871,GO:0004888,GO:0004930,GO:0038023,GO:0008528,GO:0016503,GO:0060089	G-protein coupled receptor signaling pathway,signal transduction,cell communication,biological_process,cellular process,signaling,regulation of biological process,regulation of cellular process,response to stimulus,cellular response to stimulus,biological regulation,integral component of membrane,cellular_component,membrane,intrinsic component of membrane,membrane part,mating-type factor pheromon…	MAPK signaling pathway - yeast
CNAG_03939	13151	13343	4783	5132	268.34	295.222	115.754	132.602	-1.13174	1.15e-19	2.16e-18	2334	protein_coding	Q92403.1 RecName: Full=5-aminolevulinate synthase, mitochondrial; AltName: Full=5-aminolevulinic acid synthase; AltName: Full=Delta-ALA synthase; AltName: Full=Delta-aminolevulinate synthase; Flags: Precursor	GO:0009058,GO:0008152,GO:0008150,GO:0030170,GO:0003674,GO:0005488,GO:0008144,GO:0019842,GO:0036094,GO:0043167,GO:0043168,GO:0048037,GO:0050662,GO:0070279,GO:0097159,GO:1901363	biosynthetic process,metabolic process,biological_process,pyridoxal phosphate binding,molecular_function,binding,drug binding,vitamin binding,small molecule binding,ion binding,anion binding,cofactor binding,coenzyme binding,vitamin B6 binding,organic cyclic compound binding,heterocyclic compound binding	Glycine, serine and threonine metabolism,Porphyrin and chlorophyll metabolism,Metabolic pathways,Biosynthesis of secondary metabolites,Biosynthesis of cofactors
CNAG_03944	10955	12854	30774	26548	297.617	378.662	991.602	913.302	1.54569	2.81e-25	7.39e-24	1753	protein_coding	P43644.1 RecName: Full=DnaJ protein homolog ANJ1; Flags: Precursor	GO:0006457,GO:0008150,GO:0009987,GO:0031072,GO:0051082,GO:0005515,GO:0003674,GO:0005488	protein folding,biological_process,cellular process,heat shock protein binding,unfolded protein binding,protein binding,molecular_function,binding	Protein processing in endoplasmic reticulum
CNAG_03978	4083	3520	1165	1391	86.6144	80.9696	29.312	37.3659	-1.27747	2.28e-21	4.7e-20	2245	protein_coding	-	NA	NA	NA
CNAG_03983	553	412	2844	3221	23.1425	18.6961	141.164	170.692	2.95354	1.35e-93	4.45e-91	1138	protein_coding	P27800.3 RecName: Full=Aldehyde reductase 1; Short=ALR 1; AltName: Full=Alcohol dehydrogenase [NADP(+)]; AltName: Full=Aldehyde reductase I	NA	NA	NA
CNAG_03990	115	105	381	334	5.12327	5.07233	20.1318	18.8423	1.99321	2.84e-17	4.07e-16	1069	protein_coding	-	NA	NA	NA
CNAG_03998	5304	4630	9573	7533	115.765	109.578	247.816	208.198	1.07815	8.68e-16	1.13e-14	2182	protein_coding	Q63943.2 RecName: Full=Myocyte-specific enhancer factor 2D	GO:0003677,GO:0046983,GO:0003674,GO:0003676,GO:0005488,GO:0097159,GO:1901363,GO:0005515	DNA binding,protein dimerization activity,molecular_function,nucleic acid binding,binding,organic cyclic compound binding,heterocyclic compound binding,protein binding	MAPK signaling pathway - yeast
CNAG_03999	3269	2888	883	780	153.081	146.647	49.0428	46.2528	-1.59482	9.51e-33	3.75e-31	1017	protein_coding	-	NA	NA	NA
CNAG_04010	2142	1829	749	850	62.8146	58.1599	26.0514	31.5644	-1.01668	4.94e-13	4.74e-12	1624	protein_coding	O13774.1 RecName: Full=GTP cyclohydrolase 1; AltName: Full=GTP cyclohydrolase I; Short=GTP-CH-I	NA	NA	Folate biosynthesis,Metabolic pathways,Biosynthesis of cofactors
CNAG_04023	2280	2137	4863	3992	34.9479	35.5189	88.4094	77.4843	1.29388	1.31e-21	2.79e-20	3107	protein_coding	-	GO:0006355,GO:0008152,GO:0006139,GO:0006351,GO:0006725,GO:0006807,GO:0008150,GO:0009058,GO:0009059,GO:0009889,GO:0009987,GO:0010467,GO:0010468,GO:0010556,GO:0016070,GO:0018130,GO:0019219,GO:0019222,GO:0019438,GO:0031323,GO:0031326,GO:0032774,GO:0034641,GO:0034645,GO:0034654,GO:0043170,GO:0044237,GO:0044238,GO:0044249,GO:0044260,GO:0044271,GO:0046483,GO:0050789,GO:0050794,GO:0051171,GO:0051252,GO:…	regulation of transcription, DNA-templated,metabolic process,nucleobase-containing compound metabolic process,transcription, DNA-templated,cellular aromatic compound metabolic process,nitrogen compound metabolic process,biological_process,biosynthetic process,macromolecule biosynthetic process,regulation of biosynthetic process,cellular process,gene expression,regulation of gene expression,regula…	NA
CNAG_04025	1477	1252	225	221	44.3231	40.7402	8.00831	8.39807	-2.31737	1.23e-45	9.95e-44	1587	protein_coding	Q7VY99.1 RecName: Full=Transaldolase	GO:0005975,GO:0008152,GO:0008150,GO:0044238,GO:0071704	carbohydrate metabolic process,metabolic process,biological_process,primary metabolic process,organic substance metabolic process	Pentose phosphate pathway,Metabolic pathways,Biosynthesis of secondary metabolites,Carbon metabolism,Biosynthesis of amino acids
CNAG_04027	19726	17917	5382	4454	717.125	706.301	232.064	205.042	-1.64427	2.4e-39	1.35e-37	1310	protein_coding	-	NA	NA	NA
CNAG_04030	291	245	515	602	26.4477	24.1452	55.5151	69.2835	1.35558	1.3e-12	1.17e-11	822	protein_coding	-	NA	NA	NA
CNAG_04039	15052	12520	5304	4691	742.069	669.303	310.143	292.855	-1.16709	1.46e-23	3.57e-22	966	protein_coding	Q6CFQ0.1 RecName: Full=Iron sulfur cluster assembly protein 1, mitochondrial; AltName: Full=Iron sulfur cluster scaffold protein 1; Flags: Precursor	GO:0016226,GO:0006790,GO:0008152,GO:0008150,GO:0009987,GO:0022607,GO:0016043,GO:0031163,GO:0044085,GO:0044237,GO:0051186,GO:0071840,GO:0005506,GO:0051536,GO:0003674,GO:0005488,GO:0046872,GO:0043167,GO:0043169,GO:0046914,GO:0048037,GO:0051540	iron-sulfur cluster assembly,sulfur compound metabolic process,metabolic process,biological_process,cellular process,cellular component assembly,cellular component organization,metallo-sulfur cluster assembly,cellular component biogenesis,cellular metabolic process,cofactor metabolic process,cellular component organization or biogenesis,iron ion binding,iron-sulfur cluster binding,molecular_funct…	NA
CNAG_04047	1547	1221	487	588	22.4071	19.1769	8.36628	10.7847	-1.06476	2.56e-11	2.03e-10	3348	protein_coding	-	GO:0006139,GO:0008152,GO:0006725,GO:0006807,GO:0008150,GO:0009987,GO:0034641,GO:0044237,GO:0044238,GO:0046483,GO:0071704,GO:1901360,GO:0003676,GO:0008408,GO:0003674,GO:0005488,GO:0097159,GO:1901363,GO:0003824,GO:0004518,GO:0004527,GO:0016787,GO:0016788	nucleobase-containing compound metabolic process,metabolic process,cellular aromatic compound metabolic process,nitrogen compound metabolic process,biological_process,cellular process,cellular nitrogen compound metabolic process,cellular metabolic process,primary metabolic process,heterocycle metabolic process,organic substance metabolic process,organic cyclic compound metabolic process,nucleic a…	NA
CNAG_04049	1299	957	379	487	23.7663	18.986	8.22433	11.2829	-1.078	1.33e-09	8.43e-09	2603	protein_coding	-	GO:0005515,GO:0003674,GO:0005488	protein binding,molecular_function,binding	NA
CNAG_04062	4467	3876	7280	6596	74.9866	70.5537	144.946	140.212	1.02853	9.89e-19	1.67e-17	2837	protein_coding	O74879.1 RecName: Full=Ribosome biogenesis protein enp2 homolog	GO:0005634,GO:0005622,GO:0005575,GO:0005623,GO:0043231,GO:0043226,GO:0043227,GO:0043229,GO:0044424,GO:0044464,GO:0005515,GO:0003674,GO:0005488	nucleus,intracellular,cellular_component,cell,intracellular membrane-bounded organelle,organelle,membrane-bounded organelle,intracellular organelle,intracellular part,cell part,protein binding,molecular_function,binding	NA
CNAG_04065	386	342	774	649	19.7666	18.9906	47.0103	42.0849	1.26057	1.3e-12	1.17e-11	930	protein_coding	P0CN89.1 RecName: Full=UDP-N-acetylglucosamine transferase subunit ALG13; AltName: Full=Asparagine-linked glycosylation protein 13 >P0CN88.1 RecName: Full=UDP-N-acetylglucosamine transferase subunit ALG13; AltName: Full=Asparagine-linked glycosylation protein 13	GO:0016758,GO:0003674,GO:0003824,GO:0016740,GO:0016757	transferase activity, transferring hexosyl groups,molecular_function,catalytic activity,transferase activity,transferase activity, transferring glycosyl groups	NA
CNAG_04067	3337	2603	5427	4725	99.3261	84.0136	191.591	178.093	1.07335	2.79e-17	4.02e-16	1600	protein_coding	-	NA	NA	NA
CNAG_04071	3471	3067	1258	1323	142.626	136.655	61.3102	68.84	-1.04713	6.71e-17	9.39e-16	1159	protein_coding	O14250.1 RecName: Full=Probable proteasome subunit alpha type-6	GO:0051603,GO:0006511,GO:0008152,GO:0006508,GO:0006807,GO:0008150,GO:0009056,GO:0009057,GO:0009987,GO:0019538,GO:0030163,GO:0043170,GO:0044237,GO:0044238,GO:0044248,GO:0044257,GO:0044260,GO:0044265,GO:0044267,GO:0071704,GO:1901564,GO:1901565,GO:1901575,GO:0019941,GO:0043632,GO:0005839,GO:0019773,GO:0005622,GO:0005575,GO:0000502,GO:0005623,GO:0032991,GO:0044424,GO:0044464,GO:1902494,GO:1905368,GO:…	proteolysis involved in cellular protein catabolic process,ubiquitin-dependent protein catabolic process,metabolic process,proteolysis,nitrogen compound metabolic process,biological_process,catabolic process,macromolecule catabolic process,cellular process,protein metabolic process,protein catabolic process,macromolecule metabolic process,cellular metabolic process,primary metabolic process,cellu…	Proteasome
CNAG_04077	1093	822	2305	1910	58.095	47.3761	145.311	128.555	1.43977	3.8e-22	8.53e-21	896	protein_coding	-	NA	NA	NA
CNAG_04101	1876	1839	6550	4252	53.7886	57.1752	222.745	154.379	1.82762	1.02e-25	2.8e-24	1661	protein_coding	-	NA	NA	NA
CNAG_04107	1099	1028	406	378	44.5817	45.219	19.5341	19.4173	-1.14905	1.47e-12	1.32e-11	1174	protein_coding	-	NA	NA	NA
CNAG_04108	1253	1088	2498	2065	29.8067	28.0647	70.4796	62.2043	1.25733	5.89e-19	1.02e-17	2002	protein_coding	Q9P6P9.1 RecName: Full=[Pyruvate dehydrogenase (acetyl-transferring)] kinase, mitochondrial; Short=Pyruvate dehydrogenase kinase; Flags: Precursor	NA	NA	NA
CNAG_04112	1257	1089	3701	2783	40.1769	37.7431	140.303	112.64	1.76116	3.54e-31	1.33e-29	1490	protein_coding	P38115.1 RecName: Full=D-arabinose dehydrogenase [NAD(P)+] heavy chain; AltName: Full=AKR3C	NA	NA	NA
CNAG_04133	1861	2048	3515	3039	52.1038	62.1758	116.723	107.743	1.02769	4.86e-12	4.18e-11	1701	protein_coding	-	NA	NA	NA
CNAG_04142	335	272	1007	721	9.23803	8.1334	32.9361	25.1772	1.80677	1.93e-20	3.76e-19	1727	protein_coding	Q9P6J0.1 RecName: Full=Uncharacterized transporter C1683.12	GO:0055085,GO:0006810,GO:0008150,GO:0051179,GO:0051234,GO:0016021,GO:0005575,GO:0016020,GO:0031224,GO:0044425	transmembrane transport,transport,biological_process,localization,establishment of localization,integral component of membrane,cellular_component,membrane,intrinsic component of membrane,membrane part	NA
CNAG_04168	1467	1189	550	497	58.4641	51.3818	25.9974	25.0815	-1.04491	7.05e-12	5.97e-11	1195	protein_coding	-	GO:0006334,GO:0051276,GO:0006333,GO:0034728,GO:0031497,GO:0006323,GO:0006325,GO:0006996,GO:0008150,GO:0009987,GO:0022607,GO:0016043,GO:0034622,GO:0043933,GO:0044085,GO:0065003,GO:0065004,GO:0071103,GO:0071824,GO:0071840,GO:0000786,GO:0005634,GO:0005622,GO:0005575,GO:0000785,GO:0005623,GO:0005694,GO:0032991,GO:0032993,GO:0043226,GO:0043228,GO:0043229,GO:0043232,GO:0044422,GO:0044424,GO:0044427,GO:…	nucleosome assembly,chromosome organization,chromatin assembly or disassembly,nucleosome organization,chromatin assembly,DNA packaging,chromatin organization,organelle organization,biological_process,cellular process,cellular component assembly,cellular component organization,cellular protein-containing complex assembly,protein-containing complex subunit organization,cellular component biogenesis…	NA
CNAG_04181	3458	3124	1231	1251	117.548	115.151	49.6313	53.8497	-1.11444	6.32e-19	1.09e-17	1401	protein_coding	Q8R0F5.1 RecName: Full=RNA-binding motif protein, X-linked 2	GO:0003676,GO:0003674,GO:0005488,GO:0097159,GO:1901363	nucleic acid binding,molecular_function,binding,organic cyclic compound binding,heterocyclic compound binding	NA
CNAG_04183	2387	2283	4015	5259	30.8826	32.0284	61.6106	86.1592	1.27962	4.52e-18	7.03e-17	3681	protein_coding	-	NA	NA	NA
CNAG_04185	574	459	1834	2128	20.0707	17.4033	76.0602	94.2234	2.23801	1.48e-51	1.43e-49	1362	protein_coding	-	NA	NA	NA
CNAG_04186	582	562	1691	1004	26.3723	27.614	90.8817	57.6097	1.52496	2.59e-13	2.57e-12	1051	protein_coding	-	NA	NA	NA
CNAG_04190	3697	3740	6527	6156	58.7475	64.4437	123.016	123.873	1.05659	4.78e-17	6.79e-16	2997	protein_coding	P07799.2 RecName: Full=DNA topoisomerase 1; AltName: Full=DNA topoisomerase I	GO:0006265,GO:0051276,GO:0008152,GO:0006139,GO:0006259,GO:0006725,GO:0006807,GO:0006996,GO:0008150,GO:0009987,GO:0016043,GO:0034641,GO:0043170,GO:0044237,GO:0044238,GO:0044260,GO:0046483,GO:0071103,GO:0071704,GO:0071840,GO:0090304,GO:1901360,GO:0005694,GO:0005622,GO:0005575,GO:0005623,GO:0043226,GO:0043228,GO:0043229,GO:0043232,GO:0044424,GO:0044464,GO:0003677,GO:0003917,GO:0003674,GO:0003676,GO:…	DNA topological change,chromosome organization,metabolic process,nucleobase-containing compound metabolic process,DNA metabolic process,cellular aromatic compound metabolic process,nitrogen compound metabolic process,organelle organization,biological_process,cellular process,cellular component organization,cellular nitrogen compound metabolic process,macromolecule metabolic process,cellular metab…	NA
CNAG_04195	2403	1976	3738	3677	82.1542	73.254	151.574	159.187	1.05728	7.47e-19	1.29e-17	1393	protein_coding	Q00719.1 RecName: Full=O-methyltransferase MdmC	GO:0008171,GO:0003674,GO:0003824,GO:0008168,GO:0016740,GO:0016741	O-methyltransferase activity,molecular_function,catalytic activity,methyltransferase activity,transferase activity,transferase activity, transferring one-carbon groups	NA
CNAG_04202	5108	4543	13935	11482	62.2955	60.0783	201.568	177.321	1.69019	7.75e-41	4.7e-39	3905	protein_coding	P0CP11.1 RecName: Full=Cytosolic Fe-S cluster assembly factor NAR1; AltName: Full=Nuclear architecture-related protein 1	NA	NA	NA
CNAG_04204	493	397	1190	914	21.8001	19.0358	62.4118	51.1794	1.53922	1.37e-18	2.26e-17	1077	protein_coding	P0CR69.1 RecName: Full=Transcription elongation factor SPT4; AltName: Full=Chromatin elongation factor SPT4 >P0CR68.1 RecName: Full=Transcription elongation factor SPT4; AltName: Full=Chromatin elongation factor SPT4	NA	NA	NA
CNAG_04209	6720	6987	15632	15125	228.107	257.175	629.35	650.133	1.4509	3.96e-31	1.49e-29	1403	protein_coding	O59826.1 RecName: Full=Putative voltage-gated potassium channel subunit beta; AltName: Full=K(+) channel subunit beta	NA	NA	NA
CNAG_04210	10951	11989	57435	46252	211.146	250.658	1313.45	1129.27	2.45808	1.12e-64	1.67e-62	2470	protein_coding	P53048.1 RecName: Full=General alpha-glucoside permease; AltName: Full=Maltose permease MAL11; AltName: Full=Maltose transport protein MAL11	GO:0055085,GO:0006810,GO:0008150,GO:0051179,GO:0051234,GO:0016021,GO:0005575,GO:0016020,GO:0031224,GO:0044425,GO:0022857,GO:0003674,GO:0005215	transmembrane transport,transport,biological_process,localization,establishment of localization,integral component of membrane,cellular_component,membrane,intrinsic component of membrane,membrane part,transmembrane transporter activity,molecular_function,transporter activity	NA
CNAG_04217	1412	1459	3026	2751	22.695	25.4284	57.6863	55.9917	1.29448	1.49e-20	2.92e-19	2963	protein_coding	Q6FRR0.1 RecName: Full=Phosphoenolpyruvate carboxykinase [ATP]	GO:0006094,GO:0008152,GO:0005975,GO:0005996,GO:0006006,GO:0008150,GO:0009058,GO:0016051,GO:0019318,GO:0019319,GO:0044238,GO:0044281,GO:0044283,GO:0046364,GO:0071704,GO:1901576,GO:0004611,GO:0017076,GO:0004612,GO:0005524,GO:0003674,GO:0003824,GO:0016829,GO:0016830,GO:0016831,GO:0000166,GO:0005488,GO:0036094,GO:0097159,GO:1901265,GO:1901363,GO:0008144,GO:0030554,GO:0032553,GO:0032555,GO:0032559,GO:…	gluconeogenesis,metabolic process,carbohydrate metabolic process,monosaccharide metabolic process,glucose metabolic process,biological_process,biosynthetic process,carbohydrate biosynthetic process,hexose metabolic process,hexose biosynthetic process,primary metabolic process,small molecule metabolic process,small molecule biosynthetic process,monosaccharide biosynthetic process,organic substance…	Glycolysis / Gluconeogenesis,Citrate cycle (TCA cycle),Pyruvate metabolism,Metabolic pathways,Biosynthesis of secondary metabolites,Carbon metabolism
CNAG_04219	5835	5428	17670	15204	444.619	448.493	1596.95	1467.04	1.83614	1.79e-51	1.72e-49	756	protein_coding	Q9ZS21.1 RecName: Full=Lactoylglutathione lyase; AltName: Full=Aldoketomutase; AltName: Full=Glyoxalase I; Short=GmGlyoxI; AltName: Full=Ketone-aldehyde mutase; AltName: Full=Methylglyoxalase; AltName: Full=S-D-lactoylglutathione methylglyoxal lyase	NA	NA	Pyruvate metabolism,Metabolic pathways
CNAG_04240	1209	1162	3441	2649	17.6944	18.441	59.7314	49.094	1.65017	1.59e-27	4.76e-26	3254	protein_coding	Q1WCC0.1 RecName: Full=Cysteine-rich PDZ-binding protein; AltName: Full=Cysteine-rich interactor of PDZ three; Short=Cysteine-rich interactor of PDZ3	NA	NA	NA
CNAG_04245	1270	1306	2862	4430	19.785	22.0619	52.8822	87.3922	1.78746	1.2e-22	2.81e-21	3057	protein_coding	Q91XA9.2 RecName: Full=Acidic mammalian chitinase; Short=AMCase; AltName: Full=YNL; Flags: Precursor	GO:0005975,GO:0008152,GO:0008150,GO:0044238,GO:0071704	carbohydrate metabolic process,metabolic process,biological_process,primary metabolic process,organic substance metabolic process	Amino sugar and nucleotide sugar metabolism,Metabolic pathways
CNAG_04267	2002	1900	682	673	81.0744	83.4338	32.7576	34.5122	-1.23588	2.16e-18	3.48e-17	1176	protein_coding	O14354.2 RecName: Full=Mitochondrial genome maintenance protein mgm101; Flags: Precursor	GO:0000002,GO:0006281,GO:0006996,GO:0007005,GO:0008150,GO:0009987,GO:0016043,GO:0071840,GO:0008152,GO:0006139,GO:0006259,GO:0006725,GO:0006807,GO:0006950,GO:0006974,GO:0033554,GO:0034641,GO:0043170,GO:0044237,GO:0044238,GO:0044260,GO:0046483,GO:0050896,GO:0051716,GO:0071704,GO:0090304,GO:1901360,GO:0000262,GO:0000229,GO:0005622,GO:0005575,GO:0005739,GO:0005623,GO:0005737,GO:0005694,GO:0005759,GO:…	mitochondrial genome maintenance,DNA repair,organelle organization,mitochondrion organization,biological_process,cellular process,cellular component organization,cellular component organization or biogenesis,metabolic process,nucleobase-containing compound metabolic process,DNA metabolic process,cellular aromatic compound metabolic process,nitrogen compound metabolic process,response to stress,ce…	NA
CNAG_04269	8540	7592	2133	2427	267.221	257.595	79.1611	96.1655	-1.52932	4.54e-36	2.11e-34	1522	protein_coding	B2B3P6.1 RecName: Full=Leucine aminopeptidase 1; AltName: Full=Leucyl aminopeptidase 1; Short=LAP1; Flags: Precursor	NA	NA	NA
CNAG_04270	1558	1389	2756	2092	69.9985	67.6694	146.862	119.02	1.01115	2.55e-11	2.02e-10	1060	protein_coding	-	NA	NA	SNARE interactions in vesicular transport
CNAG_04281	4100	3360	1458	1576	134.014	119.09	56.5241	65.2321	-1.00017	1.29e-15	1.64e-14	1457	protein_coding	-	GO:0016021,GO:0005575,GO:0016020,GO:0031224,GO:0044425	integral component of membrane,cellular_component,membrane,intrinsic component of membrane,membrane part	NA
CNAG_04294	7085	6613	1164	1121	242.746	245.685	47.3014	48.6357	-2.29298	5.9e-79	1.49e-76	1390	protein_coding	-	NA	NA	Autophagy - yeast
CNAG_04307	2365	1509	500	565	87.9243	60.8325	22.0473	26.5989	-1.55215	1.4e-19	2.59e-18	1281	protein_coding	O74409.1 RecName: Full=Uricase; AltName: Full=Urate oxidase	NA	NA	Purine metabolism,Metabolic pathways
CNAG_04311	2958	3033	1090	1296	73.9486	82.2192	32.3197	41.0274	-1.04221	1.58e-12	1.42e-11	1905	protein_coding	Q86K93.1 RecName: Full=Charged multivesicular body protein 7	GO:0007034,GO:0006810,GO:0008150,GO:0051179,GO:0051234	vacuolar transport,transport,biological_process,localization,establishment of localization	Endocytosis
CNAG_04325	686	751	2862	2798	22.3768	26.5633	110.727	115.574	2.26132	2.75e-53	2.94e-51	1460	protein_coding	O74741.2 RecName: Full=4,5-DOPA dioxygenase extradiol-like protein	GO:0006725,GO:0008152,GO:0008150,GO:0009987,GO:0044237,GO:0008198,GO:0016491,GO:0003674,GO:0005488,GO:0046872,GO:0005506,GO:0043167,GO:0043169,GO:0046914,GO:0003824	cellular aromatic compound metabolic process,metabolic process,biological_process,cellular process,cellular metabolic process,ferrous iron binding,oxidoreductase activity,molecular_function,binding,metal ion binding,iron ion binding,ion binding,cation binding,transition metal ion binding,catalytic activity	NA
CNAG_04346	1229	1081	481	434	35.4728	33.8328	16.4663	15.8624	-1.04212	2.98e-11	2.34e-10	1650	protein_coding	A8DRH7.1 RecName: Full=L-threo-3-deoxy-hexylosonate aldolase; AltName: Full=L-threo-3-deoxy-hexulosonate aldolase	GO:0016829,GO:0003674,GO:0003824	lyase activity,molecular_function,catalytic activity	NA
CNAG_04347	1286	1147	2158	2756	28.1973	27.2709	56.1212	76.5216	1.30774	1.75e-18	2.86e-17	2172	protein_coding	O60163.1 RecName: Full=Probable aspartokinase; AltName: Full=Aspartate kinase	NA	NA	Glycine, serine and threonine metabolism,Monobactam biosynthesis,Cysteine and methionine metabolism,Lysine biosynthesis,Metabolic pathways,Biosynthesis of secondary metabolites,2-Oxocarboxylic acid metabolism,Biosynthesis of amino acids
CNAG_04351	7670	6674	3016	2453	167.022	157.592	77.8965	67.6415	-1.0968	4.97e-17	7.05e-16	2187	protein_coding	Q7QC84.2 RecName: Full=Probable methylmalonate-semialdehyde dehydrogenase [acylating], mitochondrial; Short=MMSDH; Short=Malonate-semialdehyde dehydrogenase [acylating]; Flags: Precursor	GO:0055114,GO:0008152,GO:0008150,GO:0016491,GO:0003674,GO:0003824	oxidation-reduction process,metabolic process,biological_process,oxidoreductase activity,molecular_function,catalytic activity	Valine, leucine and isoleucine degradation,beta-Alanine metabolism,Inositol phosphate metabolism,Propanoate metabolism,Metabolic pathways,Carbon metabolism
CNAG_04354	3967	3438	1262	1455	74.0882	69.6244	27.9547	34.4102	-1.15159	1.12e-18	1.87e-17	2550	protein_coding	Q58025.1 RecName: Full=Manganese-dependent inorganic pyrophosphatase; AltName: Full=Pyrophosphate phospho-hydrolase; Short=PPase	GO:0005737,GO:0005622,GO:0005575,GO:0005623,GO:0044424,GO:0044464,GO:0016462,GO:0003674,GO:0003824,GO:0016787,GO:0016817,GO:0016818	cytoplasm,intracellular,cellular_component,cell,intracellular part,cell part,pyrophosphatase activity,molecular_function,catalytic activity,hydrolase activity,hydrolase activity, acting on acid anhydrides,hydrolase activity, acting on acid anhydrides, in phosphorus-containing anhydrides	Purine metabolism,Metabolic pathways
CNAG_04359	4781	4613	8764	7607	64.3922	67.37	139.999	129.738	1.09019	4.09e-18	6.39e-17	3536	protein_coding	-	GO:0006351,GO:0006355,GO:0008152,GO:0006139,GO:0006725,GO:0006807,GO:0008150,GO:0009058,GO:0009059,GO:0009987,GO:0010467,GO:0016070,GO:0018130,GO:0019438,GO:0032774,GO:0034641,GO:0034645,GO:0034654,GO:0043170,GO:0044237,GO:0044238,GO:0044249,GO:0044260,GO:0044271,GO:0046483,GO:0071704,GO:0090304,GO:0097659,GO:1901360,GO:1901362,GO:1901576,GO:0009889,GO:0010468,GO:0010556,GO:0019219,GO:0019222,GO:…	transcription, DNA-templated,regulation of transcription, DNA-templated,metabolic process,nucleobase-containing compound metabolic process,cellular aromatic compound metabolic process,nitrogen compound metabolic process,biological_process,biosynthetic process,macromolecule biosynthetic process,cellular process,gene expression,RNA metabolic process,heterocycle biosynthetic process,aromatic compoun…	NA
CNAG_04368	1883	1738	4049	3584	60.5103	60.5616	154.325	145.843	1.36728	8.97e-27	2.56e-25	1482	protein_coding	-	NA	NA	NA
CNAG_04376	7116	6710	1897	2124	139.577	142.715	44.132	52.7558	-1.49144	7.28e-33	2.92e-31	2428	protein_coding	Q8N9T8.3 RecName: Full=Protein KRI1 homolog	NA	NA	NA
CNAG_04380	4465	3898	1354	1335	75.0853	71.0795	27.006	28.4284	-1.3426	1.74e-28	5.68e-27	2872	protein_coding	-	NA	NA	NA
CNAG_04396	2375	1912	695	776	157.751	137.71	54.7521	65.269	-1.24448	9.27e-19	1.58e-17	717	protein_coding	-	NA	NA	NA
CNAG_04402	2022	2272	30664	23977	119.474	145.569	2148.96	1794.01	3.9504	3.03e-147	5.74e-144	806	protein_coding	Q09176.2 RecName: Full=Splicing factor U2AF 23 kDa subunit; AltName: Full=U2 auxiliary factor 23 kDa subunit; Short=U2AF23; AltName: Full=U2 snRNP auxiliary factor small subunit	GO:0003676,GO:0046872,GO:0003674,GO:0005488,GO:0097159,GO:1901363,GO:0043167,GO:0043169	nucleic acid binding,metal ion binding,molecular_function,binding,organic cyclic compound binding,heterocyclic compound binding,ion binding,cation binding	Spliceosome
CNAG_04408	2176	2153	3674	3443	57.7005	61.9061	115.55	115.61	1.00506	6.13e-15	7.26e-14	1796	protein_coding	Q10276.1 RecName: Full=Putative choline kinase	NA	NA	Glycerophospholipid metabolism,Metabolic pathways
CNAG_04409	3155	3077	11810	8755	96.3167	101.859	427.623	338.451	2.01055	9.39e-42	6.03e-40	1560	protein_coding	-	NA	NA	NA
CNAG_04437	256	161	518	377	13.9494	9.51284	33.4776	26.0132	1.41067	2.28e-09	1.41e-08	963	protein_coding	Q9D7C9.1 RecName: Full=Nicotinamide riboside kinase 2; Short=NRK 2; Short=NmR-K 2; AltName: Full=Integrin beta-1-binding protein 3; AltName: Full=Muscle integrin-binding protein; Short=MIBP; AltName: Full=Nicotinic acid riboside kinase 2; AltName: Full=Ribosylnicotinamide kinase 2; Short=RNK 2; AltName: Full=Ribosylnicotinic acid kinase 2	NA	NA	Nicotinate and nicotinamide metabolism,Metabolic pathways
CNAG_04440	519	509	159	176	31.5267	33.5272	11.4556	13.5382	-1.32886	3.2e-10	2.21e-09	1094	protein_coding	Q60DX1.1 RecName: Full=Thiamine pyrophosphokinase 3; Short=OsTPK3; AltName: Full=Thiamine kinase 3	GO:0009229,GO:0006790,GO:0008152,GO:0006725,GO:0006732,GO:0006793,GO:0006796,GO:0006807,GO:0008150,GO:0009058,GO:0009108,GO:0009987,GO:0018130,GO:0019438,GO:0019637,GO:0034641,GO:0042357,GO:0044237,GO:0044249,GO:0044271,GO:0044272,GO:0046483,GO:0051186,GO:0051188,GO:0071704,GO:0072527,GO:0072528,GO:0090407,GO:1901360,GO:1901362,GO:1901564,GO:1901566,GO:1901576,GO:0004788,GO:0005524,GO:0030975,GO:…	thiamine diphosphate biosynthetic process,sulfur compound metabolic process,metabolic process,cellular aromatic compound metabolic process,coenzyme metabolic process,phosphorus metabolic process,phosphate-containing compound metabolic process,nitrogen compound metabolic process,biological_process,biosynthetic process,coenzyme biosynthetic process,cellular process,heterocycle biosynthetic process,…	Thiamine metabolism,Metabolic pathways,Biosynthesis of cofactors
CNAG_04445	3057	2655	5679	5490	161.405	152.004	355.632	367.054	1.26204	3.58e-28	1.13e-26	902	protein_coding	P62083.1 RecName: Full=40S ribosomal protein S7; AltName: Full=S8 >P62081.1 RecName: Full=40S ribosomal protein S7 >P62082.1 RecName: Full=40S ribosomal protein S7 >Q5RT64.1 RecName: Full=40S ribosomal protein S7 >A6H769.1 RecName: Full=40S ribosomal protein S7	GO:0006412,GO:0008152,GO:0006518,GO:0006807,GO:0008150,GO:0009058,GO:0009059,GO:0009987,GO:0010467,GO:0019538,GO:0034641,GO:0034645,GO:0043043,GO:0043170,GO:0043603,GO:0043604,GO:0044237,GO:0044238,GO:0044249,GO:0044260,GO:0044267,GO:0044271,GO:0071704,GO:1901564,GO:1901566,GO:1901576,GO:0005622,GO:0005840,GO:0005575,GO:0005623,GO:0044464,GO:0005737,GO:0032991,GO:0043226,GO:0043228,GO:0043229,GO:…	translation,metabolic process,peptide metabolic process,nitrogen compound metabolic process,biological_process,biosynthetic process,macromolecule biosynthetic process,cellular process,gene expression,protein metabolic process,cellular nitrogen compound metabolic process,cellular macromolecule biosynthetic process,peptide biosynthetic process,macromolecule metabolic process,cellular amide metaboli…	Ribosome
CNAG_04450	1862	1796	5731	4907	16.0645	16.8021	58.6444	53.6095	1.82919	8.66e-44	6.14e-42	5520	protein_coding	O14139.1 RecName: Full=Chromodomain helicase hrp3; AltName: Full=ATP-dependent helicase hrp3	GO:0005524,GO:0000166,GO:0003674,GO:0005488,GO:0008144,GO:0017076,GO:0030554,GO:0032553,GO:0032555,GO:0032559,GO:0035639,GO:0036094,GO:0043167,GO:0043168,GO:0097159,GO:0097367,GO:1901265,GO:1901363	ATP binding,nucleotide binding,molecular_function,binding,drug binding,purine nucleotide binding,adenyl nucleotide binding,ribonucleotide binding,purine ribonucleotide binding,adenyl ribonucleotide binding,purine ribonucleoside triphosphate binding,small molecule binding,ion binding,anion binding,organic cyclic compound binding,carbohydrate derivative binding,nucleoside phosphate binding,heterocy…	NA
CNAG_04479	889	740	227	313	28.2441	25.4933	8.55381	12.5924	-1.29584	3.46e-11	2.69e-10	1499	protein_coding	-	GO:0000818,GO:0000228,GO:0000794,GO:0000793,GO:0005622,GO:0005575,GO:0000444,GO:0000775,GO:0000776,GO:0000777,GO:0000778,GO:0000779,GO:0000780,GO:0005623,GO:0005634,GO:0005694,GO:0043231,GO:0031974,GO:0031981,GO:0032991,GO:0043226,GO:0043227,GO:0043228,GO:0043229,GO:0043232,GO:0043233,GO:0044422,GO:0044424,GO:0044427,GO:0044428,GO:0044446,GO:0044454,GO:0044464,GO:0070013,GO:0098687	nuclear MIS12/MIND complex,nuclear chromosome,condensed nuclear chromosome,condensed chromosome,intracellular,cellular_component,MIS12/MIND type complex,chromosome, centromeric region,kinetochore,condensed chromosome kinetochore,condensed nuclear chromosome kinetochore,condensed chromosome, centromeric region,condensed nuclear chromosome, centromeric region,cell,nucleus,chromosome,intracellular m…	NA
CNAG_04514	5159	4419	1871	1724	163.904	152.236	70.503	69.3585	-1.11845	2.16e-20	4.2e-19	1499	protein_coding	Q00772.2 RecName: Full=Mitogen-activated protein kinase SLT2/MPK1; Short=MAP kinase MPK1	GO:0006468,GO:0008152,GO:0006464,GO:0006793,GO:0006796,GO:0006807,GO:0008150,GO:0009987,GO:0016310,GO:0019538,GO:0036211,GO:0043170,GO:0043412,GO:0044237,GO:0044238,GO:0044260,GO:0044267,GO:0071704,GO:1901564,GO:0004672,GO:0005524,GO:0003674,GO:0003824,GO:0016301,GO:0016740,GO:0016772,GO:0016773,GO:0140096,GO:0000166,GO:0005488,GO:0008144,GO:0017076,GO:0030554,GO:0032553,GO:0032555,GO:0032559,GO:…	protein phosphorylation,metabolic process,cellular protein modification process,phosphorus metabolic process,phosphate-containing compound metabolic process,nitrogen compound metabolic process,biological_process,cellular process,phosphorylation,protein metabolic process,protein modification process,macromolecule metabolic process,macromolecule modification,cellular metabolic process,primary metab…	MAPK signaling pathway - yeast,Autophagy - yeast,Mitophagy - yeast
CNAG_04523	219	212	3289	2241	7.46043	7.83113	132.89	96.6716	3.97138	8.44e-101	3.76e-98	1398	protein_coding	P32810.1 RecName: Full=Glyceraldehyde-3-phosphate dehydrogenase 3.1; Short=GAPDH-3	GO:0055114,GO:0008152,GO:0008150,GO:0016620,GO:0003674,GO:0003824,GO:0016491,GO:0016903	oxidation-reduction process,metabolic process,biological_process,oxidoreductase activity, acting on the aldehyde or oxo group of donors, NAD or NADP as acceptor,molecular_function,catalytic activity,oxidoreductase activity,oxidoreductase activity, acting on the aldehyde or oxo group of donors	Glycolysis / Gluconeogenesis,Metabolic pathways,Biosynthesis of secondary metabolites,Carbon metabolism,Biosynthesis of amino acids
CNAG_04531	5980	5985	20092	11682	263.453	285.913	1049.86	651.712	1.69527	1.78e-05	6.21e-05	1081	protein_coding	Q52995.2 RecName: Full=Probable enoyl-CoA hydratase	GO:0003824,GO:0003674	catalytic activity,molecular_function	Fatty acid elongation,Fatty acid degradation,Valine, leucine and isoleucine degradation,Lysine degradation,Tryptophan metabolism,beta-Alanine metabolism,Propanoate metabolism,Butanoate metabolism,Metabolic pathways,Biosynthesis of secondary metabolites,Carbon metabolism,Fatty acid metabolism
CNAG_04556	119	163	648	632	5.99077	8.89799	38.6918	40.2894	2.45876	8.03e-28	2.49e-26	946	protein_coding	Q99161.2 RecName: Full=Translocation protein SEC62	GO:0015031,GO:0008104,GO:0006810,GO:0008150,GO:0015833,GO:0033036,GO:0042886,GO:0045184,GO:0051179,GO:0051234,GO:0071702,GO:0071705,GO:0030176,GO:0005622,GO:0005575,GO:0016021,GO:0016020,GO:0005623,GO:0005737,GO:0005783,GO:0005789,GO:0043231,GO:0012505,GO:0031224,GO:0031227,GO:0031984,GO:0042175,GO:0043226,GO:0043227,GO:0043229,GO:0044422,GO:0044424,GO:0044425,GO:0044432,GO:0044444,GO:0044446,GO:…	protein transport,protein localization,transport,biological_process,peptide transport,macromolecule localization,amide transport,establishment of protein localization,localization,establishment of localization,organic substance transport,nitrogen compound transport,integral component of endoplasmic reticulum membrane,intracellular,cellular_component,integral component of membrane,membrane,cell,cy…	Protein export,Protein processing in endoplasmic reticulum
CNAG_04582	3053	2592	5520	4466	81.8213	75.3257	175.464	151.564	1.11854	5.07e-17	7.17e-16	1777	protein_coding	-	NA	NA	NA
CNAG_04606	1669	1298	502	483	42.6191	35.9411	15.2041	15.6183	-1.29055	1.27e-17	1.89e-16	1865	protein_coding	-	GO:0005515,GO:0003674,GO:0005488	protein binding,molecular_function,binding	NA
CNAG_04623	531	524	1476	1065	16.2941	17.4355	53.7193	41.383	1.5563	6.97e-18	1.07e-16	1552	protein_coding	-	NA	NA	NA
CNAG_04625	35645	31490	9472	10365	843.719	808.24	265.919	310.675	-1.46509	1.3e-39	7.42e-38	2012	protein_coding	D4DKQ4.1 RecName: Full=Subtilisin-like protease 8; Flags: Precursor	GO:0006508,GO:0008152,GO:0006807,GO:0008150,GO:0019538,GO:0043170,GO:0044238,GO:0071704,GO:1901564,GO:0004252,GO:0003674,GO:0003824,GO:0004175,GO:0008236,GO:0008233,GO:0070011,GO:0016787,GO:0017171,GO:0140096	proteolysis,metabolic process,nitrogen compound metabolic process,biological_process,protein metabolic process,macromolecule metabolic process,primary metabolic process,organic substance metabolic process,organonitrogen compound metabolic process,serine-type endopeptidase activity,molecular_function,catalytic activity,endopeptidase activity,serine-type peptidase activity,peptidase activity,peptid…	NA
CNAG_04628	1291	1115	2165	1950	54.6513	51.1821	108.703	104.531	1.0691	9.96e-16	1.28e-14	1125	protein_coding	O94476.1 RecName: Full=Eukaryotic translation initiation factor 6; Short=eIF-6	GO:0042256,GO:0042254,GO:0006996,GO:0008150,GO:0009987,GO:0022607,GO:0016043,GO:0022613,GO:0022618,GO:0034622,GO:0042255,GO:0043933,GO:0044085,GO:0065003,GO:0070925,GO:0071826,GO:0071840,GO:0043022,GO:0003674,GO:0005488,GO:0043021,GO:0044877	mature ribosome assembly,ribosome biogenesis,organelle organization,biological_process,cellular process,cellular component assembly,cellular component organization,ribonucleoprotein complex biogenesis,ribonucleoprotein complex assembly,cellular protein-containing complex assembly,ribosome assembly,protein-containing complex subunit organization,cellular component biogenesis,protein-containing com…	Ribosome biogenesis in eukaryotes
CNAG_04633	1038	1075	326	489	25.1444	28.2371	9.36633	14.9999	-1.08856	6.5e-08	3.31e-07	1966	protein_coding	-	NA	NA	NA
CNAG_04634	11637	9971	2768	2918	149.987	139.354	42.3143	47.625	-1.63067	2.81e-47	2.45e-45	3695	protein_coding	-	NA	NA	NA
CNAG_04650	3541	3445	1342	1327	102.266	107.886	45.9692	48.5305	-1.09955	2.42e-17	3.51e-16	1649	protein_coding	P0CM05.1 RecName: Full=Actin-like protein ARP6 >P0CM04.1 RecName: Full=Actin-like protein ARP6	NA	NA	NA
CNAG_04652	1958	1998	5707	4893	48.7444	53.9357	168.511	154.25	1.70806	9.06e-36	4.16e-34	1913	protein_coding	Q2HEW4.1 RecName: Full=Enoyl reductase CHGG_01240; AltName: Full=Chaetoglobosin biosynthesis protein CHGG_01240	GO:0055114,GO:0008152,GO:0008150	oxidation-reduction process,metabolic process,biological_process	NA
CNAG_04680	2174	1790	638	607	38.3747	34.2615	13.3572	13.5679	-1.37345	7.67e-23	1.82e-21	2698	protein_coding	-	NA	NA	NA
CNAG_04687	352945	348431	45734	52290	6092.31	6521.7	936.317	1142.96	-2.55125	2.81e-96	1.07e-93	2759	protein_coding	Q12618.1 RecName: Full=Acyl-CoA desaturase; AltName: Full=Delta(9)-desaturase; Short=Delta-9 desaturase; AltName: Full=Fatty acid desaturase; AltName: Full=Stearoyl-CoA desaturase	GO:0006629,GO:0008152,GO:0008150,GO:0044238,GO:0071704	lipid metabolic process,metabolic process,biological_process,primary metabolic process,organic substance metabolic process	Biosynthesis of unsaturated fatty acids,Metabolic pathways,Fatty acid metabolism
CNAG_04692	146	81	753	757	6.06201	3.64684	37.0823	39.8013	3.04446	8.6e-45	6.65e-43	1147	protein_coding	P0CS13.1 RecName: Full=Thymidylate synthase; Short=TS; Short=TSase >P0CS12.1 RecName: Full=Thymidylate synthase; Short=TS; Short=TSase	NA	NA	Pyrimidine metabolism,One carbon pool by folate,Metabolic pathways
CNAG_04697	1572	1475	2953	2394	17.7742	18.0842	39.6014	34.2768	1.1018	1.23e-14	1.42e-13	4212	protein_coding	P40529.1 RecName: Full=ADP-ribosylation factor GTPase-activating protein effector protein 2; Short=ARF GAP effector protein 2	GO:0005096,GO:0003674,GO:0008047,GO:0030234,GO:0030695,GO:0060589,GO:0098772	GTPase activator activity,molecular_function,enzyme activator activity,enzyme regulator activity,GTPase regulator activity,nucleoside-triphosphatase regulator activity,molecular function regulator	NA
CNAG_04698	4151	4414	26260	19834	273.806	315.712	2054.44	1656.68	2.71149	3.51e-72	7e-70	722	protein_coding	O59727.1 RecName: Full=Protein PBDC1 homolog	NA	NA	NA
CNAG_04733	3144	3094	8841	7580	33.0969	35.3178	110.386	101.044	1.68426	1.54e-38	8.27e-37	4524	protein_coding	Q9FNI6.1 RecName: Full=Putative SWI/SNF-related matrix-associated actin-dependent regulator of chromatin subfamily A member 3-like 2; Short=SMARCA3-like protein 2	GO:0005524,GO:0000166,GO:0003674,GO:0005488,GO:0008144,GO:0017076,GO:0030554,GO:0032553,GO:0032555,GO:0032559,GO:0035639,GO:0036094,GO:0043167,GO:0043168,GO:0097159,GO:0097367,GO:1901265,GO:1901363	ATP binding,nucleotide binding,molecular_function,binding,drug binding,purine nucleotide binding,adenyl nucleotide binding,ribonucleotide binding,purine ribonucleotide binding,adenyl ribonucleotide binding,purine ribonucleoside triphosphate binding,small molecule binding,ion binding,anion binding,organic cyclic compound binding,carbohydrate derivative binding,nucleoside phosphate binding,heterocy…	NA
CNAG_04735	48651	41469	9066	13983	793.208	733.141	175.315	288.691	-1.67102	3.38e-24	8.48e-23	2921	protein_coding	A1DBW0.1 RecName: Full=Extracellular metalloproteinase MEP; AltName: Full=Elastinolytic metalloproteinase MEP; AltName: Full=Fungalysin MEP; Flags: Precursor	GO:0005615,GO:0005575,GO:0005576,GO:0044421,GO:0004222,GO:0008270,GO:0003674,GO:0003824,GO:0004175,GO:0008237,GO:0008233,GO:0070011,GO:0016787,GO:0140096,GO:0005488,GO:0046872,GO:0043167,GO:0043169,GO:0046914	extracellular space,cellular_component,extracellular region,extracellular region part,metalloendopeptidase activity,zinc ion binding,molecular_function,catalytic activity,endopeptidase activity,metallopeptidase activity,peptidase activity,peptidase activity, acting on L-amino acid peptides,hydrolase activity,catalytic activity, acting on a protein,binding,metal ion binding,ion binding,cation bind…	NA
CNAG_04740	3871	3645	9022	7264	57.6103	58.8225	159.253	136.896	1.40568	9.94e-26	2.73e-24	3200	protein_coding	-	NA	NA	NA
CNAG_04745	725	676	3250	2220	13.6797	13.831	72.7326	53.043	2.25582	1.19e-38	6.42e-37	2524	protein_coding	-	GO:0016973,GO:0008152,GO:0008104,GO:0006403,GO:0006405,GO:0006406,GO:0006611,GO:0006810,GO:0006886,GO:0006913,GO:0008150,GO:0010467,GO:0015031,GO:0015833,GO:0015931,GO:0031503,GO:0033036,GO:0034613,GO:0042886,GO:0043170,GO:0045184,GO:0046907,GO:0050657,GO:0050658,GO:0051028,GO:0051168,GO:0051169,GO:0051179,GO:0051234,GO:0051236,GO:0051641,GO:0051649,GO:0070727,GO:0071166,GO:0071426,GO:0071427,GO:…	poly(A)+ mRNA export from nucleus,metabolic process,protein localization,RNA localization,RNA export from nucleus,mRNA export from nucleus,protein export from nucleus,transport,intracellular protein transport,nucleocytoplasmic transport,biological_process,gene expression,protein transport,peptide transport,nucleobase-containing compound transport,protein-containing complex localization,macromolec…	RNA transport,mRNA surveillance pathway
CNAG_04748	1491	1276	338	469	31.2396	28.9899	8.39948	12.4434	-1.48196	5.73e-17	8.05e-16	2273	protein_coding	Q8GWH3.1 RecName: Full=Protein OS-9 homolog; Short=AtOS9; AltName: Full=Protein EMS-MUTAGENIZED BRI1 SUPPRESSOR 6; Flags: Precursor	NA	NA	Protein processing in endoplasmic reticulum
CNAG_04753	526	606	1302	986	10.3045	12.8731	30.2525	24.46	1.29566	6.14e-12	5.25e-11	2431	protein_coding	-	NA	NA	Pentose phosphate pathway,Ascorbate and aldarate metabolism,Metabolic pathways,Biosynthesis of secondary metabolites,Carbon metabolism,Biosynthesis of cofactors
CNAG_04757	983	1009	7642	5193	35.4655	39.4742	327.016	237.251	2.97349	4.64e-68	7.81e-66	1320	protein_coding	P40098.1 RecName: Full=Uncharacterized mitochondrial membrane protein FMP10	NA	NA	NA
CNAG_04760	2060	1668	5845	5246	58.887	51.7031	198.173	189.897	1.87102	2.04e-52	2.07e-50	1666	protein_coding	-	NA	NA	NA
CNAG_04789	849	559	243	287	34.7063	24.7789	11.7819	14.8566	-1.1009	5.91e-08	3.02e-07	1165	protein_coding	-	NA	NA	NA
CNAG_04807	1273	1160	514	389	31.4774	31.1026	15.0745	12.1803	-1.13803	4.32e-11	3.31e-10	1926	protein_coding	-	GO:0006355,GO:0008152,GO:0006139,GO:0006351,GO:0006725,GO:0006807,GO:0008150,GO:0009058,GO:0009059,GO:0009889,GO:0009987,GO:0010467,GO:0010468,GO:0010556,GO:0016070,GO:0018130,GO:0019219,GO:0019222,GO:0019438,GO:0031323,GO:0031326,GO:0032774,GO:0034641,GO:0034645,GO:0034654,GO:0043170,GO:0044237,GO:0044238,GO:0044249,GO:0044260,GO:0044271,GO:0046483,GO:0050789,GO:0050794,GO:0051171,GO:0051252,GO:…	regulation of transcription, DNA-templated,metabolic process,nucleobase-containing compound metabolic process,transcription, DNA-templated,cellular aromatic compound metabolic process,nitrogen compound metabolic process,biological_process,biosynthetic process,macromolecule biosynthetic process,regulation of biosynthetic process,cellular process,gene expression,regulation of gene expression,regula…	NA
CNAG_04810	340	305	665	552	19.7949	19.2549	45.9202	40.6959	1.20904	8.32e-11	6.18e-10	818	protein_coding	-	NA	NA	NA
CNAG_04834	615	496	1787	1228	11.2132	9.80628	38.6444	28.3524	1.7382	1.14e-21	2.42e-20	2612	protein_coding	O43000.2 RecName: Full=Pantothenate transporter liz1	GO:0055085,GO:0006810,GO:0008150,GO:0051179,GO:0051234,GO:0016021,GO:0005575,GO:0016020,GO:0031224,GO:0044425	transmembrane transport,transport,biological_process,localization,establishment of localization,integral component of membrane,cellular_component,membrane,intrinsic component of membrane,membrane part	NA
CNAG_04835	689	571	1978	1303	26.0008	23.3654	88.5324	62.2658	1.67727	1.59e-19	2.89e-18	1262	protein_coding	Q9X9W0.2 RecName: Full=4-hydroxy-tetrahydrodipicolinate synthase 1; Short=HTPA synthase 1	GO:0016829,GO:0003674,GO:0003824	lyase activity,molecular_function,catalytic activity	Monobactam biosynthesis,Lysine biosynthesis,Metabolic pathways,Biosynthesis of secondary metabolites,Biosynthesis of amino acids
CNAG_04841	1619	1602	2964	2329	23.543	25.2608	51.1213	42.8867	1.00421	2.4e-11	1.91e-10	3763	protein_coding	Q09922.1 RecName: Full=Uncharacterized transcriptional regulatory protein C1F7.11c	GO:0006351,GO:0008152,GO:0006139,GO:0006725,GO:0006807,GO:0008150,GO:0009058,GO:0009059,GO:0009987,GO:0010467,GO:0016070,GO:0018130,GO:0019438,GO:0032774,GO:0034641,GO:0034645,GO:0034654,GO:0043170,GO:0044237,GO:0044238,GO:0044249,GO:0044260,GO:0044271,GO:0046483,GO:0071704,GO:0090304,GO:0097659,GO:1901360,GO:1901362,GO:1901576,GO:0005634,GO:0005622,GO:0005575,GO:0005623,GO:0043231,GO:0043226,GO:…	transcription, DNA-templated,metabolic process,nucleobase-containing compound metabolic process,cellular aromatic compound metabolic process,nitrogen compound metabolic process,biological_process,biosynthetic process,macromolecule biosynthetic process,cellular process,gene expression,RNA metabolic process,heterocycle biosynthetic process,aromatic compound biosynthetic process,RNA biosynthetic pro…	NA
CNAG_04846	1539	1177	508	499	31.47	26.0977	12.3205	12.921	-1.13031	1.74e-13	1.76e-12	2329	protein_coding	P54072.1 RecName: Full=Uncharacterized transporter YLR152C	GO:0055085,GO:0006810,GO:0008150,GO:0051179,GO:0051234,GO:0016021,GO:0005575,GO:0016020,GO:0031224,GO:0044425	transmembrane transport,transport,biological_process,localization,establishment of localization,integral component of membrane,cellular_component,membrane,intrinsic component of membrane,membrane part	NA
CNAG_04857	619	549	1804	2563	12.5231	12.0437	43.2878	65.6609	2.19665	4.12e-37	2e-35	2354	protein_coding	-	NA	NA	NA
CNAG_04863	349	246	628	503	16.4075	12.5407	35.0175	29.9449	1.23059	9.27e-10	6.05e-09	1013	protein_coding	Q6AX45.1 RecName: Full=Vacuolar protein-sorting-associated protein 25; AltName: Full=ESCRT-II complex subunit VPS25	GO:0071985,GO:0016192,GO:0006810,GO:0008150,GO:0051179,GO:0051234,GO:0000814,GO:0005622,GO:0005575,GO:0016020,GO:0005623,GO:0005737,GO:0005768,GO:0010008,GO:0012505,GO:0031090,GO:0031410,GO:0031982,GO:0032991,GO:0036452,GO:0043226,GO:0043227,GO:0043229,GO:0044422,GO:0044424,GO:0044425,GO:0044433,GO:0044440,GO:0044444,GO:0044446,GO:0044464,GO:0097708,GO:0098588,GO:0098796,GO:0098805	multivesicular body sorting pathway,vesicle-mediated transport,transport,biological_process,localization,establishment of localization,ESCRT II complex,intracellular,cellular_component,membrane,cell,cytoplasm,endosome,endosome membrane,endomembrane system,organelle membrane,cytoplasmic vesicle,vesicle,protein-containing complex,ESCRT complex,organelle,membrane-bounded organelle,intracellular orga…	NA
CNAG_04874	4641	4348	1604	1668	123.339	125.299	50.5594	56.1335	-1.16735	3.42e-21	7.05e-20	1792	protein_coding	Q9USW3.1 RecName: Full=Probable glycosidase C21B10.07	NA	NA	NA
CNAG_04876	4335	4440	1120	1118	118.855	132.001	36.4211	38.8156	-1.68537	9.46e-36	4.32e-34	1737	protein_coding	Q9USW3.1 RecName: Full=Probable glycosidase C21B10.07	NA	NA	NA
CNAG_04889	1951	1937	10671	8462	39.7241	42.7656	257.698	218.176	2.58639	3.05e-75	6.6e-73	2339	protein_coding	-	NA	NA	NA
CNAG_04891	1246	1244	404	424	34.4597	37.3064	13.2521	14.849	-1.30088	9.37e-16	1.21e-14	1722	protein_coding	-	NA	NA	NA
CNAG_04901	1673	1366	560	592	86.6034	76.6758	34.3824	38.8059	-1.10159	4.84e-14	5.31e-13	920	protein_coding	-	NA	NA	NA
CNAG_04908	1403	1046	442	460	37.8565	30.6043	14.1453	15.7173	-1.13855	1.11e-12	1.01e-11	2324	protein_coding	-	GO:0006355,GO:0008152,GO:0006139,GO:0006351,GO:0006725,GO:0006807,GO:0008150,GO:0009058,GO:0009059,GO:0009889,GO:0009987,GO:0010467,GO:0010468,GO:0010556,GO:0016070,GO:0018130,GO:0019219,GO:0019222,GO:0019438,GO:0031323,GO:0031326,GO:0032774,GO:0034641,GO:0034645,GO:0034654,GO:0043170,GO:0044237,GO:0044238,GO:0044249,GO:0044260,GO:0044271,GO:0046483,GO:0050789,GO:0050794,GO:0051171,GO:0051252,GO:…	regulation of transcription, DNA-templated,metabolic process,nucleobase-containing compound metabolic process,transcription, DNA-templated,cellular aromatic compound metabolic process,nitrogen compound metabolic process,biological_process,biosynthetic process,macromolecule biosynthetic process,regulation of biosynthetic process,cellular process,gene expression,regulation of gene expression,regula…	NA
CNAG_04922	1195	1020	425	390	23.4297	21.6854	9.88318	9.68281	-1.14697	5.23e-13	5.01e-12	2429	protein_coding	-	NA	NA	NA
CNAG_04932	2289	2481	4211	4163	47.8961	56.2924	104.508	110.306	1.09495	2.04e-15	2.54e-14	2276	protein_coding	-	NA	NA	NA
CNAG_04933	308	253	437	497	10.2575	9.13651	17.2616	20.9597	1.03276	1.18e-07	5.81e-07	2154	protein_coding	-	NA	NA	NA
CNAG_04944	3299	2583	866	1139	81.744	69.4011	25.4507	35.7384	-1.25229	4.37e-16	5.8e-15	2576	protein_coding	-	GO:0003824,GO:0003674	catalytic activity,molecular_function	NA
CNAG_04953	12075	10323	2818	3492	331.83	307.612	91.8497	121.518	-1.53195	9.74e-32	3.71e-30	1733	protein_coding	-	GO:0005886,GO:0005575,GO:0016020,GO:0005623,GO:0044464,GO:0071944	plasma membrane,cellular_component,membrane,cell,cell part,cell periphery	NA
CNAG_04958	1744	1656	608	747	52.5009	54.0567	21.7086	28.476	-1.03704	2.94e-11	2.32e-10	1582	protein_coding	P53044.1 RecName: Full=Ubiquitin fusion degradation protein 1; Short=UB fusion protein 1; AltName: Full=Polymerase-interacting protein 3	GO:0006511,GO:0019941,GO:0008152,GO:0006508,GO:0051603,GO:0006807,GO:0008150,GO:0009056,GO:0009057,GO:0009987,GO:0019538,GO:0030163,GO:0043170,GO:0043632,GO:0044237,GO:0044238,GO:0044248,GO:0044257,GO:0044260,GO:0044265,GO:0044267,GO:0071704,GO:1901564,GO:1901565,GO:1901575	ubiquitin-dependent protein catabolic process,modification-dependent protein catabolic process,metabolic process,proteolysis,proteolysis involved in cellular protein catabolic process,nitrogen compound metabolic process,biological_process,catabolic process,macromolecule catabolic process,cellular process,protein metabolic process,protein catabolic process,macromolecule metabolic process,modificat…	Protein processing in endoplasmic reticulum
CNAG_04963	288	266	458	1048	6.09589	6.10513	11.4979	28.0894	1.73496	0.00287275	0.00661238	2250	protein_coding	-	NA	NA	NA
CNAG_04974	1446	1233	2548	1980	33.9401	31.3817	70.9337	58.8501	1.05251	1.62e-12	1.44e-11	2029	protein_coding	Q3UJK4.1 RecName: Full=GTP-binding protein 2; AltName: Full=GTP-binding-like protein 2	NA	NA	NA
CNAG_04979	981	927	283	272	27.6445	28.3262	9.45878	9.70614	-1.49113	4.54e-18	7.04e-17	1690	protein_coding	-	NA	NA	NA
CNAG_04981	3475	2856	1037	1415	68.8983	61.4018	24.386	35.5261	-1.07058	7e-12	5.93e-11	2402	protein_coding	Q9C168.2 RecName: Full=Catalase-1	GO:0055114,GO:0008152,GO:0008150,GO:0004096,GO:0020037,GO:0003674,GO:0003824,GO:0004601,GO:0016491,GO:0016209,GO:0016684,GO:0005488,GO:0046906,GO:0048037,GO:0097159,GO:1901363	oxidation-reduction process,metabolic process,biological_process,catalase activity,heme binding,molecular_function,catalytic activity,peroxidase activity,oxidoreductase activity,antioxidant activity,oxidoreductase activity, acting on peroxide as acceptor,binding,tetrapyrrole binding,cofactor binding,organic cyclic compound binding,heterocyclic compound binding	Tryptophan metabolism,Glyoxylate and dicarboxylate metabolism,Metabolic pathways,Biosynthesis of secondary metabolites,Carbon metabolism,MAPK signaling pathway - yeast,Peroxisome
CNAG_05003	3550	3104	6255	5266	85.6896	81.2438	179.075	160.96	1.08607	9.41e-18	1.43e-16	1973	protein_coding	D4ARV2.1 RecName: Full=Altered inheritance of mitochondria protein 6 homolog ARB_06966; Flags: Precursor	NA	NA	NA
CNAG_05018	607	653	206	257	27.0419	31.545	10.8849	14.4984	-1.16027	2.62e-08	1.41e-07	1139	protein_coding	-	GO:0016787,GO:0003674,GO:0003824	hydrolase activity,molecular_function,catalytic activity	NA
CNAG_05022	185	112	302	285	10.9993	7.22073	21.2966	21.4574	1.29289	2.65e-07	1.23e-06	801	protein_coding	-	NA	NA	NA
CNAG_05032	9316	8582	2814	2730	115.448	115.322	41.3608	42.8407	-1.39938	6.28e-34	2.69e-32	3843	protein_coding	Q9D0K2.1 RecName: Full=Succinyl-CoA:3-ketoacid coenzyme A transferase 1, mitochondrial; AltName: Full=3-oxoacid CoA-transferase 1; AltName: Full=Somatic-type succinyl-CoA:3-oxoacid CoA-transferase; Short=SCOT-s; Flags: Precursor	GO:0008410,GO:0003674,GO:0003824,GO:0016740,GO:0016782	CoA-transferase activity,molecular_function,catalytic activity,transferase activity,transferase activity, transferring sulfur-containing groups	NA
CNAG_05071	1936	1643	694	718	33.6989	31.0111	14.3278	15.8261	-1.04594	4.86e-14	5.32e-13	2736	protein_coding	-	NA	NA	NA
CNAG_05098	2291	2070	4407	3638	101.779	99.7175	232.211	204.66	1.17582	1.43e-18	2.35e-17	1072	protein_coding	Q6EGX7.1 RecName: Full=Ubiquitin-like protein 5; AltName: Full=Beacon protein >Q791B0.1 RecName: Full=Ubiquitin-like protein 5; AltName: Full=Beacon protein >Q9BZL1.1 RecName: Full=Ubiquitin-like protein 5 >Q9EPV8.1 RecName: Full=Ubiquitin-like protein 5 >Q3T0Z3.1 RecName: Full=Ubiquitin-like protein 5	NA	NA	NA
CNAG_05103	970	929	2629	2142	40.0654	41.6085	128.794	112.035	1.61866	6.3e-28	1.96e-26	1153	protein_coding	-	GO:0006367,GO:0008152,GO:0006366,GO:0006139,GO:0006351,GO:0006352,GO:0006725,GO:0006807,GO:0008150,GO:0009058,GO:0009059,GO:0009987,GO:0010467,GO:0016070,GO:0018130,GO:0019438,GO:0032774,GO:0034641,GO:0034645,GO:0034654,GO:0043170,GO:0044237,GO:0044238,GO:0044249,GO:0044260,GO:0044271,GO:0046483,GO:0071704,GO:0090304,GO:0097659,GO:1901360,GO:1901362,GO:1901576	transcription initiation from RNA polymerase II promoter,metabolic process,transcription by RNA polymerase II,nucleobase-containing compound metabolic process,transcription, DNA-templated,DNA-templated transcription, initiation,cellular aromatic compound metabolic process,nitrogen compound metabolic process,biological_process,biosynthetic process,macromolecule biosynthetic process,cellular proces…	Basal transcription factors
CNAG_05116	1633	1601	6044	4357	43.6421	46.3959	191.581	147.45	1.9733	7.2e-36	3.33e-34	1782	protein_coding	Q9NP87.1 RecName: Full=DNA-directed DNA/RNA polymerase mu; Short=Pol Mu; AltName: Full=Terminal transferase	NA	NA	Non-homologous end-joining
CNAG_05119	1652	1405	605	458	49.9207	46.0379	21.6838	17.5256	-1.22851	1.05e-13	1.1e-12	1576	protein_coding	Q9ZU50.2 RecName: Full=Amino-acid permease BAT1; AltName: Full=Bidirectional amino acid transporter 1; AltName: Full=GABA permease; Short=AtGABP	GO:0055085,GO:0006810,GO:0008150,GO:0051179,GO:0051234,GO:0016020,GO:0005575,GO:0022857,GO:0003674,GO:0005215	transmembrane transport,transport,biological_process,localization,establishment of localization,membrane,cellular_component,transmembrane transporter activity,molecular_function,transporter activity	NA
CNAG_05130	2849	2982	12045	9560	52.5285	59.6182	263.401	223.202	2.17403	4.91e-51	4.66e-49	2583	protein_coding	Q59XM0.1 RecName: Full=MFS antiporter QDR3	GO:0055085,GO:0006810,GO:0008150,GO:0051179,GO:0051234,GO:0016021,GO:0005575,GO:0016020,GO:0031224,GO:0044425	transmembrane transport,transport,biological_process,localization,establishment of localization,integral component of membrane,cellular_component,membrane,intrinsic component of membrane,membrane part	NA
CNAG_05139	2295	1935	3787	3349	44.739	40.9028	87.5603	82.6715	1.0505	5.77e-17	8.09e-16	2808	protein_coding	P87041.3 RecName: Full=UDP-galactose transporter; AltName: Full=Golgi UDP-Gal transporter	GO:0090481,GO:0006810,GO:0008150,GO:0015780,GO:0015931,GO:0051179,GO:0051234,GO:0055085,GO:0071702,GO:0071705,GO:1901264,GO:0000139,GO:0016021,GO:0005622,GO:0005575,GO:0016020,GO:0005623,GO:0005737,GO:0043231,GO:0005794,GO:0012505,GO:0031090,GO:0031984,GO:0043226,GO:0043227,GO:0043229,GO:0044422,GO:0044424,GO:0044431,GO:0044444,GO:0044446,GO:0044464,GO:0098588,GO:0098791,GO:0031224,GO:0044425,GO:…	pyrimidine nucleotide-sugar transmembrane transport,transport,biological_process,nucleotide-sugar transmembrane transport,nucleobase-containing compound transport,localization,establishment of localization,transmembrane transport,organic substance transport,nitrogen compound transport,carbohydrate derivative transport,Golgi membrane,integral component of membrane,intracellular,cellular_component,…	NA
CNAG_05142	1747	1348	479	632	50.9488	42.6284	16.5686	23.3397	-1.17701	2.81e-12	2.46e-11	1633	protein_coding	P0CN92.1 RecName: Full=Dol-P-Man:Man(5)GlcNAc(2)-PP-Dol alpha-1,3-mannosyltransferase; AltName: Full=Asparagine-linked glycosylation protein 6; AltName: Full=Dol-P-Man-dependent alpha(1-3)-mannosyltransferase; AltName: Full=Dolichyl-P-Man:Man(5)GlcNAc(2)-PP-dolichyl mannosyltransferase	GO:0030176,GO:0005622,GO:0005575,GO:0016021,GO:0016020,GO:0005623,GO:0005737,GO:0005783,GO:0005789,GO:0043231,GO:0012505,GO:0031224,GO:0031227,GO:0031984,GO:0042175,GO:0043226,GO:0043227,GO:0043229,GO:0044422,GO:0044424,GO:0044425,GO:0044432,GO:0044444,GO:0044446,GO:0044464,GO:0098827,GO:0000030,GO:0003674,GO:0003824,GO:0016740,GO:0016757,GO:0016758	integral component of endoplasmic reticulum membrane,intracellular,cellular_component,integral component of membrane,membrane,cell,cytoplasm,endoplasmic reticulum,endoplasmic reticulum membrane,intracellular membrane-bounded organelle,endomembrane system,intrinsic component of membrane,intrinsic component of endoplasmic reticulum membrane,organelle subcompartment,nuclear outer membrane-endoplasmi…	N-Glycan biosynthesis,Various types of N-glycan biosynthesis,Metabolic pathways
CNAG_05154	3509	3142	831	1095	108.515	105.361	30.48	42.8803	-1.49468	4.66e-23	1.12e-21	1540	protein_coding	Q6MWE5.1 RecName: Full=Vacuolar iron transporter 1.1; Short=OsVIT1.1	NA	NA	NA
CNAG_05166	7022	6310	2425	2891	55.3395	53.9228	22.667	28.8509	-1.0335	8.61e-16	1.12e-14	6043	protein_coding	P0CO19.1 RecName: Full=Helicase SWR1 >P0CO18.1 RecName: Full=Helicase SWR1	GO:0005524,GO:0000166,GO:0003674,GO:0005488,GO:0008144,GO:0017076,GO:0030554,GO:0032553,GO:0032555,GO:0032559,GO:0035639,GO:0036094,GO:0043167,GO:0043168,GO:0097159,GO:0097367,GO:1901265,GO:1901363	ATP binding,nucleotide binding,molecular_function,binding,drug binding,purine nucleotide binding,adenyl nucleotide binding,ribonucleotide binding,purine ribonucleotide binding,adenyl ribonucleotide binding,purine ribonucleoside triphosphate binding,small molecule binding,ion binding,anion binding,organic cyclic compound binding,carbohydrate derivative binding,nucleoside phosphate binding,heterocy…	NA
CNAG_05181	1738	1477	664	595	21.1473	19.4875	9.58258	9.1677	-1.05687	3.57e-13	3.49e-12	3914	protein_coding	Q01371.2 RecName: Full=White collar 1 protein; Short=WC1	GO:0005515,GO:0003674,GO:0005488	protein binding,molecular_function,binding	NA
CNAG_05199	44380	50212	109439	107621	897.096	1100.6	2623.81	2754.77	1.47844	1.49e-27	4.47e-26	2356	protein_coding	Q5B0C0.1 RecName: Full=Heat shock 70 kDa protein; Flags: Precursor	NA	NA	RNA degradation
CNAG_05222	2021	1769	678	790	36.4026	34.5511	14.4845	18.019	-1.07395	1.18e-13	1.23e-12	2644	protein_coding	Q5A0E5.1 RecName: Full=Transcriptional regulator NRG1	NA	NA	NA
CNAG_05223	1010	1039	3392	2255	36.4673	40.6786	145.26	103.102	1.74805	2.81e-22	6.37e-21	1319	protein_coding	Q80ZX8.1 RecName: Full=Sperm-associated antigen 1; AltName: Full=Infertility-related sperm protein Spag-1; AltName: Full=TPR-containing protein involved in spermatogenesis; Short=TPIS	GO:0005515,GO:0003674,GO:0005488	protein binding,molecular_function,binding	NA
CNAG_05229	29158	30432	55506	46099	998.292	1129.79	2253.97	1998.61	1.05419	5.38e-15	6.44e-14	1391	protein_coding	Q5UP73.1 RecName: Full=Putative band 7 family protein R614	NA	NA	NA
CNAG_05234	428	355	724	960	14.549	13.0854	29.1901	41.3235	1.40195	3.16e-14	3.52e-13	1401	protein_coding	P0CR91.1 RecName: Full=Mitochondrial import inner membrane translocase subunit TIM54 >P0CR90.1 RecName: Full=Mitochondrial import inner membrane translocase subunit TIM54	NA	NA	NA
CNAG_05237	1320	1022	439	479	39.7872	33.4033	15.6943	18.2828	-1.05061	4.29e-11	3.29e-10	1580	protein_coding	-	NA	NA	NA
CNAG_05248	2303	2127	6541	4804	39.2269	39.2849	132.142	103.617	1.64774	6.01e-28	1.88e-26	2796	protein_coding	Q9SUS3.1 RecName: Full=Beta-adaptin-like protein B; Short=At-bB-Ad; Short=At-betaB-Ad; AltName: Full=AP complex subunit beta-B; AltName: Full=Adaptor protein complex AP subunit beta-B; AltName: Full=Beta-adaptin B; AltName: Full=Clathrin assembly protein complex beta large chain B	GO:0006886,GO:0016192,GO:0008104,GO:0006810,GO:0008150,GO:0015031,GO:0015833,GO:0033036,GO:0034613,GO:0042886,GO:0045184,GO:0046907,GO:0051179,GO:0051234,GO:0051641,GO:0051649,GO:0070727,GO:0071702,GO:0071705,GO:0030117,GO:0005622,GO:0005575,GO:0016020,GO:0005623,GO:0005737,GO:0032991,GO:0044424,GO:0044425,GO:0044444,GO:0044464,GO:0048475,GO:0098796	intracellular protein transport,vesicle-mediated transport,protein localization,transport,biological_process,protein transport,peptide transport,macromolecule localization,cellular protein localization,amide transport,establishment of protein localization,intracellular transport,localization,establishment of localization,cellular localization,establishment of localization in cell,cellular macromo…	NA
CNAG_05250	4036	3566	7069	5783	56.1856	53.8299	116.719	101.945	1.05104	5.91e-16	7.75e-15	3421	protein_coding	Q9P3U1.3 RecName: Full=Uncharacterized RNA-binding protein C328.05	GO:0003676,GO:0003674,GO:0005488,GO:0097159,GO:1901363	nucleic acid binding,molecular_function,binding,organic cyclic compound binding,heterocyclic compound binding	NA
CNAG_05252	391	298	696	652	14.9807	12.3806	31.6281	31.633	1.26872	6.6e-13	6.21e-12	1243	protein_coding	Q2HJ94.1 RecName: Full=DnaJ homolog subfamily A member 2; Flags: Precursor	GO:0006457,GO:0008150,GO:0009987,GO:0051082,GO:0031072,GO:0005515,GO:0003674,GO:0005488	protein folding,biological_process,cellular process,unfolded protein binding,heat shock protein binding,protein binding,molecular_function,binding	Protein processing in endoplasmic reticulum
CNAG_05262	1524	1276	3219	2954	26.8513	24.3781	67.2683	65.9066	1.43695	4.77e-30	1.72e-28	2703	protein_coding	-	GO:0003677,GO:0003674,GO:0003676,GO:0005488,GO:0097159,GO:1901363	DNA binding,molecular_function,nucleic acid binding,binding,organic cyclic compound binding,heterocyclic compound binding	NA
CNAG_05265	703	709	4486	4839	31.3481	34.2824	237.259	273.243	3.0112	2.83e-111	1.95e-108	1068	protein_coding	-	NA	NA	NA
CNAG_05279	351	355	2318	1578	14.1422	15.5098	110.772	80.5108	2.7515	9.34e-49	8.43e-47	1182	protein_coding	-	NA	NA	NA
CNAG_05283	621	483	1479	1322	22.4731	18.9534	63.4816	60.5815	1.64288	1.84e-27	5.45e-26	1316	protein_coding	O13805.1 RecName: Full=Uncharacterized mitochondrial carrier C17H9.08	NA	NA	NA
CNAG_05286	1154	968	396	432	92.2118	83.8735	37.5305	43.7121	-1.06123	3.46e-11	2.69e-10	705	protein_coding	-	NA	NA	NA
CNAG_05312	996	878	2362	2524	29.172	27.8849	82.053	93.6124	1.67658	1.95e-37	9.62e-36	1626	protein_coding	-	NA	NA	NA
CNAG_05317	886	812	320	320	26.4711	26.3065	11.3396	12.1067	-1.11571	6.25e-11	4.73e-10	1594	protein_coding	-	NA	NA	NA
CNAG_05319	3457	2719	961	1101	97.5335	83.1826	32.1578	39.335	-1.28263	5.75e-21	1.16e-19	1688	protein_coding	-	NA	NA	NA
CNAG_05339	325	269	722	492	14.6017	13.1052	38.4739	27.9913	1.32779	3.62e-10	2.49e-09	1060	protein_coding	-	NA	NA	NA
CNAG_05363	2631	2243	5674	4864	98.0431	90.6346	250.781	229.523	1.40787	4.15e-29	1.42e-27	1278	protein_coding	Q4WPM6.2 RecName: Full=Pre-mRNA-splicing factor syf2	NA	NA	Spliceosome
CNAG_05364	476	366	883	744	28.3364	23.6258	62.3456	56.0851	1.25046	5.57e-13	5.31e-12	1093	protein_coding	Q8K396.1 RecName: Full=Meiotic nuclear division protein 1 homolog	NA	NA	NA
CNAG_05372	134	117	618	929	3.86297	3.65739	21.1307	33.9133	2.91872	6.84e-38	3.53e-36	1652	protein_coding	-	NA	NA	NA
CNAG_05378	830	822	283	332	39.6868	42.6195	16.0495	20.1022	-1.13738	4.56e-10	3.09e-09	1146	protein_coding	P9WGQ6.1 RecName: Full=Uncharacterized oxidoreductase MT1177 >P9WGQ7.1 RecName: Full=Uncharacterized oxidoreductase Rv1144	NA	NA	NA
CNAG_05387	3246	3710	26616	19914	58.0721	71.9717	564.768	451.144	3.02143	4.71e-79	1.23e-76	2662	protein_coding	B8MYS7.1 RecName: Full=MFS glucose transporter mfs1; AltName: Full=Asparasone A synthesis protein mfs1	GO:0055085,GO:0006810,GO:0008150,GO:0051179,GO:0051234,GO:0016021,GO:0005575,GO:0016020,GO:0031224,GO:0044425,GO:0022857,GO:0003674,GO:0005215	transmembrane transport,transport,biological_process,localization,establishment of localization,integral component of membrane,cellular_component,membrane,intrinsic component of membrane,membrane part,transmembrane transporter activity,molecular_function,transporter activity	NA
CNAG_05397	1099	948	2062	1847	27.1046	25.3526	60.3173	57.6832	1.22819	1.52e-19	2.78e-18	2147	protein_coding	-	NA	NA	NA
CNAG_05404	1566	1558	2492	2754	12.8807	13.8958	24.3111	28.6847	1.03565	3.07e-14	3.43e-13	5842	protein_coding	O60016.2 RecName: Full=Histone-lysine N-methyltransferase, H3 lysine-9 specific; AltName: Full=Cryptic loci regulator 4; AltName: Full=Histone H3-K9 methyltransferase; Short=H3-K9-HMTase; AltName: Full=Lysine N-methyltransferase 1	GO:0034968,GO:0051276,GO:0008152,GO:0016570,GO:0006325,GO:0006464,GO:0006479,GO:0006807,GO:0006996,GO:0008150,GO:0008213,GO:0009987,GO:0016043,GO:0016569,GO:0016571,GO:0018022,GO:0018193,GO:0018205,GO:0019538,GO:0032259,GO:0036211,GO:0043170,GO:0043412,GO:0043414,GO:0044237,GO:0044238,GO:0044260,GO:0044267,GO:0071704,GO:0071840,GO:1901564,GO:0005634,GO:0005622,GO:0005575,GO:0005623,GO:0043231,GO:…	histone lysine methylation,chromosome organization,metabolic process,histone modification,chromatin organization,cellular protein modification process,protein methylation,nitrogen compound metabolic process,organelle organization,biological_process,protein alkylation,cellular process,cellular component organization,covalent chromatin modification,histone methylation,peptidyl-lysine methylation,pe…	Lysine degradation,Metabolic pathways
CNAG_05425	3595	3342	6573	7887	86.7758	87.4732	188.179	241.073	1.35092	2.54e-25	6.73e-24	1973	protein_coding	P78753.3 RecName: Full=Probable asparagine synthetase [glutamine-hydrolyzing]; AltName: Full=Glutamine-dependent asparagine synthetase	GO:0006529,GO:0008152,GO:0006082,GO:0006520,GO:0006528,GO:0006807,GO:0008150,GO:0008652,GO:0009058,GO:0009066,GO:0009067,GO:0009987,GO:0016053,GO:0019752,GO:0032787,GO:0034641,GO:0043436,GO:0043603,GO:0043604,GO:0044237,GO:0044238,GO:0044249,GO:0044271,GO:0044281,GO:0044283,GO:0046394,GO:0071704,GO:0072330,GO:1901564,GO:1901566,GO:1901576,GO:1901605,GO:1901607,GO:0004066,GO:0003674,GO:0003824,GO:…	asparagine biosynthetic process,metabolic process,organic acid metabolic process,cellular amino acid metabolic process,asparagine metabolic process,nitrogen compound metabolic process,biological_process,cellular amino acid biosynthetic process,biosynthetic process,aspartate family amino acid metabolic process,aspartate family amino acid biosynthetic process,cellular process,organic acid biosynthe…	Alanine, aspartate and glutamate metabolism,Metabolic pathways,Biosynthesis of secondary metabolites,Biosynthesis of amino acids
CNAG_05435	907	1182	4191	3388	23.3613	33.0123	128.031	110.502	2.13281	1.26e-32	4.96e-31	1849	protein_coding	-	NA	NA	NA
CNAG_05472	2317	1854	432	420	54.4914	47.2803	12.0502	12.508	-1.99259	2.85e-43	1.98e-41	2610	protein_coding	P40384.2 RecName: Full=Meiotic recombination protein rec12; AltName: Full=SPO11 protein homolog	GO:0006259,GO:0000737,GO:0008152,GO:0006139,GO:0006725,GO:0006807,GO:0008150,GO:0009987,GO:0034641,GO:0043170,GO:0044237,GO:0044238,GO:0044260,GO:0046483,GO:0071704,GO:0090304,GO:1901360,GO:0006308,GO:0009056,GO:0009057,GO:0019439,GO:0034655,GO:0044248,GO:0044265,GO:0044270,GO:0046700,GO:0090305,GO:1901361,GO:1901575,GO:0005694,GO:0005622,GO:0005575,GO:0005623,GO:0043226,GO:0043228,GO:0043229,GO:…	DNA metabolic process,DNA catabolic process, endonucleolytic,metabolic process,nucleobase-containing compound metabolic process,cellular aromatic compound metabolic process,nitrogen compound metabolic process,biological_process,cellular process,cellular nitrogen compound metabolic process,macromolecule metabolic process,cellular metabolic process,primary metabolic process,cellular macromolecule m…	Meiosis - yeast
CNAG_05510	1395	1177	529	503	81.2172	74.3051	36.529	37.0834	-1.02137	1.02e-11	8.45e-11	976	protein_coding	-	NA	NA	NA
CNAG_05515	3896	3489	1180	1128	55.9878	54.3681	20.1124	20.5268	-1.38498	1.54e-28	5.09e-27	3314	protein_coding	-	NA	NA	NA
CNAG_05516	334	271	542	690	7.92944	6.97644	15.2617	20.7435	1.32404	8.28e-12	6.94e-11	2133	protein_coding	-	GO:0045132,GO:0000003,GO:0007059,GO:0000280,GO:0006996,GO:0007049,GO:0008150,GO:0009987,GO:0016043,GO:0022402,GO:0022414,GO:0048285,GO:0051321,GO:0071840,GO:0098813,GO:0140013,GO:1903046,GO:0000775,GO:0005634,GO:0005622,GO:0005575,GO:0005623,GO:0005694,GO:0043226,GO:0043228,GO:0043229,GO:0043232,GO:0044422,GO:0044424,GO:0044427,GO:0044446,GO:0044464,GO:0098687,GO:0043231,GO:0043227	meiotic chromosome segregation,reproduction,chromosome segregation,nuclear division,organelle organization,cell cycle,biological_process,cellular process,cellular component organization,cell cycle process,reproductive process,organelle fission,meiotic cell cycle,cellular component organization or biogenesis,nuclear chromosome segregation,meiotic nuclear division,meiotic cell cycle process,chromos…	NA
CNAG_05520	2532	2144	5269	4655	37.777	34.6863	93.2397	87.947	1.38147	2.34e-29	8.2e-28	3192	protein_coding	-	NA	NA	NA
CNAG_05524	1529	1163	549	479	32.4209	26.7403	13.807	12.8615	-1.08753	6.5e-12	5.53e-11	2246	protein_coding	O42979.1 RecName: Full=PHO85 cyclin-like protein psl1	GO:0000079,GO:0008152,GO:0001932,GO:0051726,GO:0006464,GO:0006468,GO:0006793,GO:0006796,GO:0006807,GO:0007049,GO:0008150,GO:0009987,GO:0016310,GO:0019220,GO:0019222,GO:0019538,GO:0031323,GO:0031399,GO:0032268,GO:0036211,GO:0042325,GO:0043170,GO:0043412,GO:0043549,GO:0044237,GO:0044238,GO:0044260,GO:0044267,GO:0045859,GO:0050789,GO:0050790,GO:0050794,GO:0051171,GO:0051174,GO:0051246,GO:0051338,GO:…	regulation of cyclin-dependent protein serine/threonine kinase activity,metabolic process,regulation of protein phosphorylation,regulation of cell cycle,cellular protein modification process,protein phosphorylation,phosphorus metabolic process,phosphate-containing compound metabolic process,nitrogen compound metabolic process,cell cycle,biological_process,cellular process,phosphorylation,regulati…	NA
CNAG_05539	1272	1149	2221	1812	14.9945	14.687	31.0529	27.0484	1.02872	1.27e-12	1.15e-11	4040	protein_coding	P87136.1 RecName: Full=Uncharacterized protein C57A7.05	NA	NA	NA
CNAG_05544	3217	2743	839	697	177.941	164.52	55.042	48.8196	-1.6607	2.88e-32	1.12e-30	861	protein_coding	-	NA	NA	NA
CNAG_05548	506	396	1209	1014	16.6882	14.162	47.2927	42.3482	1.60061	1.92e-22	4.37e-21	1444	protein_coding	-	GO:0016857,GO:0003674,GO:0003824,GO:0016853,GO:0016854	racemase and epimerase activity, acting on carbohydrates and derivatives,molecular_function,catalytic activity,isomerase activity,racemase and epimerase activity	NA
CNAG_05554	1148	989	379	383	85.963	80.3036	33.6603	36.3167	-1.19264	7.17e-14	7.7e-13	636	protein_coding	Q874I5.1 RecName: Full=Cytochrome b5	NA	NA	NA
CNAG_05569	453	450	128	143	26.6342	28.6895	8.92607	10.6467	-1.4483	1.23e-10	8.95e-10	810	protein_coding	-	NA	NA	NA
CNAG_05576	65	53	200	367	4.7551	4.20427	17.3534	33.9977	2.5624	2.47e-15	3.04e-14	651	protein_coding	-	NA	NA	NA
CNAG_05602	10543	8572	2781	2857	265.662	234.216	83.1141	91.1618	-1.46324	9.86e-38	4.95e-36	1890	protein_coding	P78568.1 RecName: Full=Delta-1-pyrroline-5-carboxylate dehydrogenase; Short=P5C dehydrogenase; AltName: Full=L-glutamate gamma-semialdehyde dehydrogenase	GO:0055114,GO:0008152,GO:0008150,GO:0016491,GO:0003674,GO:0003824	oxidation-reduction process,metabolic process,biological_process,oxidoreductase activity,molecular_function,catalytic activity	Alanine, aspartate and glutamate metabolism,Arginine and proline metabolism,Metabolic pathways
CNAG_05632	528	522	143	120	23.9253	25.6486	7.68544	6.88562	-1.70918	1.02e-14	1.2e-13	1051	protein_coding	-	NA	NA	NA
CNAG_05653	824	631	4772	4184	19.3693	16.0837	133.044	124.542	2.92226	3.23e-104	1.88e-101	2026	protein_coding	P28345.2 RecName: Full=Malate synthase, glyoxysomal; AltName: Full=Acetate utilization protein 9	GO:0006097,GO:0008152,GO:0005975,GO:0006081,GO:0006082,GO:0008150,GO:0009987,GO:0019752,GO:0032787,GO:0043436,GO:0044237,GO:0044238,GO:0044262,GO:0044281,GO:0046487,GO:0071704,GO:0003824,GO:0004474,GO:0003674,GO:0016740,GO:0016746,GO:0046912	glyoxylate cycle,metabolic process,carbohydrate metabolic process,cellular aldehyde metabolic process,organic acid metabolic process,biological_process,cellular process,carboxylic acid metabolic process,monocarboxylic acid metabolic process,oxoacid metabolic process,cellular metabolic process,primary metabolic process,cellular carbohydrate metabolic process,small molecule metabolic process,glyoxy…	Pyruvate metabolism,Glyoxylate and dicarboxylate metabolism,Metabolic pathways,Biosynthesis of secondary metabolites,Carbon metabolism
CNAG_05654	3300	2580	374	445	116.328	98.6189	15.6369	19.8641	-2.54354	4.18e-66	6.75e-64	1351	protein_coding	-	GO:0005886,GO:0005575,GO:0016020,GO:0005623,GO:0044464,GO:0071944	plasma membrane,cellular_component,membrane,cell,cell part,cell periphery	NA
CNAG_05662	149	108	4491	3303	3.30046	2.59407	117.989	92.6477	5.22298	2.53e-181	1.92e-177	2150	protein_coding	Q8VZ80.2 RecName: Full=Polyol transporter 5; AltName: Full=Protein POLYOL TRANSPORTER 5; Short=AtPLT5; AltName: Full=Sugar-proton symporter PLT5	GO:0055085,GO:0006810,GO:0008150,GO:0051179,GO:0051234,GO:0016021,GO:0005575,GO:0016020,GO:0031224,GO:0044425,GO:0022857,GO:0003674,GO:0005215	transmembrane transport,transport,biological_process,localization,establishment of localization,integral component of membrane,cellular_component,membrane,intrinsic component of membrane,membrane part,transmembrane transporter activity,molecular_function,transporter activity	NA
CNAG_05701	830	735	1946	1880	47.7392	45.8408	132.754	136.928	1.58342	8.55e-32	3.27e-30	828	protein_coding	-	NA	NA	NA
CNAG_05707	4476	4078	1179	1265	123.075	121.589	38.4504	44.0461	-1.51519	1.25e-33	5.33e-32	1732	protein_coding	-	NA	NA	NA
CNAG_05719	582	598	4458	3312	14.4738	16.1261	131.494	104.3	3.00542	5.74e-76	1.28e-73	1915	protein_coding	-	NA	NA	NA
CNAG_05720	743	788	3560	2677	33.6037	38.645	190.966	153.315	2.31083	8.74e-45	6.69e-43	1053	protein_coding	Q6P268.1 RecName: Full=Phosducin-like protein 3; AltName: Full=Viral IAP-associated factor 1 homolog	NA	NA	NA
CNAG_05721	542	510	1387	969	8.46582	8.6379	25.6953	19.166	1.4536	3.56e-15	4.35e-14	3049	protein_coding	Q01373.1 RecName: Full=Peroxisomal hydratase-dehydrogenase-epimerase; Short=HDE; AltName: Full=Multifunctional beta-oxidation protein; Short=MFP; Includes: RecName: Full=2-enoyl-CoA hydratase; Includes: RecName: Full=(3R)-3-hydroxyacyl-CoA dehydrogenase	NA	NA	beta-Alanine metabolism,Propanoate metabolism,Metabolic pathways,Carbon metabolism
CNAG_05724	623	490	873	1129	12.0218	10.2529	19.9804	27.5876	1.14671	3.8e-11	2.94e-10	2468	protein_coding	-	NA	NA	NA
CNAG_05725	2874	2864	9339	10384	95.5808	103.282	368.377	437.307	2.0688	2.77e-60	3.69e-58	1432	protein_coding	P38674.2 RecName: Full=Ketol-acid reductoisomerase, mitochondrial; AltName: Full=Acetohydroxy-acid reductoisomerase; AltName: Full=Alpha-keto-beta-hydroxylacyl reductoisomerase; Flags: Precursor	GO:0009082,GO:0055114,GO:0008152,GO:0006082,GO:0006520,GO:0006807,GO:0008150,GO:0008652,GO:0009058,GO:0009081,GO:0009987,GO:0016053,GO:0019752,GO:0043436,GO:0044237,GO:0044238,GO:0044249,GO:0044281,GO:0044283,GO:0046394,GO:0071704,GO:1901564,GO:1901566,GO:1901576,GO:0004455,GO:0003674,GO:0003824,GO:0016491,GO:0016614,GO:0016616	branched-chain amino acid biosynthetic process,oxidation-reduction process,metabolic process,organic acid metabolic process,cellular amino acid metabolic process,nitrogen compound metabolic process,biological_process,cellular amino acid biosynthetic process,biosynthetic process,branched-chain amino acid metabolic process,cellular process,organic acid biosynthetic process,carboxylic acid metabolic…	Valine, leucine and isoleucine biosynthesis,Pantothenate and CoA biosynthesis,Metabolic pathways,Biosynthesis of secondary metabolites,2-Oxocarboxylic acid metabolism,Biosynthesis of amino acids
CNAG_05731	21348	20464	3869	3816	490.912	510.277	105.525	111.12	-2.15458	1.81e-78	4.43e-76	2071	protein_coding	Q01772.1 RecName: Full=Aldehyde oxidase GLOX; AltName: Full=Glyoxal oxidase; Short=GLOX; Flags: Precursor	NA	NA	NA
CNAG_05734	4599	4519	1550	1718	54.5513	58.1236	21.8063	25.8049	-1.19217	1.2e-19	2.25e-18	4156	protein_coding	Q4P3H6.1 RecName: Full=Actin cytoskeleton-regulatory complex protein SLA1	GO:0005515,GO:0008092,GO:0030674,GO:0042802,GO:0043130,GO:0003674,GO:0005488,GO:0060090,GO:0032182	protein binding,cytoskeletal protein binding,protein binding, bridging,identical protein binding,ubiquitin binding,molecular_function,binding,molecular adaptor activity,ubiquitin-like protein binding	NA
CNAG_05762	3761	3207	6157	6229	221.676	204.967	430.421	464.913	1.12551	2.11e-23	5.13e-22	808	protein_coding	Q9C3Z5.1 RecName: Full=60S acidic ribosomal protein P2	NA	NA	Ribosome
CNAG_05803	4125	3007	620	728	76.0548	60.118	13.5582	16.997	-2.09941	1.9e-46	1.58e-44	2583	protein_coding	Q0CHZ8.1 RecName: Full=Probable glucan 1,3-beta-glucosidase D; AltName: Full=Exo-1,3-beta-glucanase D	GO:0005975,GO:0008152,GO:0008150,GO:0044238,GO:0071704,GO:0004553,GO:0003674,GO:0003824,GO:0016787,GO:0016798	carbohydrate metabolic process,metabolic process,biological_process,primary metabolic process,organic substance metabolic process,hydrolase activity, hydrolyzing O-glycosyl compounds,molecular_function,catalytic activity,hydrolase activity,hydrolase activity, acting on glycosyl bonds	Starch and sucrose metabolism,Metabolic pathways
CNAG_05807	2998	2546	978	922	121.306	111.706	46.9351	47.241	-1.24917	5.8e-22	1.26e-20	1177	protein_coding	A8NX72.1 RecName: Full=Golgi apparatus membrane protein TVP38	NA	NA	NA
CNAG_05810	786	561	162	150	27.323	21.1465	6.67928	6.60291	-1.80572	1.69e-18	2.77e-17	1370	protein_coding	Q2TBW5.1 RecName: Full=Zinc finger HIT domain-containing protein 2	NA	NA	NA
CNAG_05839	2386	2312	6946	5203	191.298	201	660.517	528.241	1.65926	9.12e-29	3.07e-27	940	protein_coding	Q01519.2 RecName: Full=Cytochrome c oxidase subunit 6B; AltName: Full=Cytochrome c oxidase polypeptide VIb	GO:0005739,GO:0005622,GO:0005575,GO:0005623,GO:0005737,GO:0043231,GO:0043226,GO:0043227,GO:0043229,GO:0044424,GO:0044444,GO:0044464	mitochondrion,intracellular,cellular_component,cell,cytoplasm,intracellular membrane-bounded organelle,organelle,membrane-bounded organelle,intracellular organelle,intracellular part,cytoplasmic part,cell part	Oxidative phosphorylation,Metabolic pathways
CNAG_05840	3585	3292	6194	5238	100.727	100.296	206.413	186.363	1.02473	9.39e-16	1.21e-14	1695	protein_coding	Q9UTL0.1 RecName: Full=MIP18 family protein C144.16	NA	NA	NA
CNAG_05846	1600	1541	4148	2940	25.3488	26.4734	77.9444	58.9824	1.46303	1.75e-19	3.16e-18	3006	protein_coding	Q9LUQ5.1 RecName: Full=Probable ubiquitin-conjugating enzyme E2 25; AltName: Full=E2 ubiquitin-conjugating enzyme 25; AltName: Full=Ubiquitin carrier protein 25	NA	NA	Ubiquitin mediated proteolysis
CNAG_05855	3055	2981	8234	6372	51.1754	54.1478	163.595	135.165	1.56306	9.63e-28	2.97e-26	2843	protein_coding	-	NA	NA	NA
CNAG_05860	1443	1138	472	457	21.4957	18.3821	8.3394	8.62061	-1.17465	2.3e-14	2.6e-13	4210	protein_coding	Q9UU82.1 RecName: Full=Probable sterol O-acyltransferase 2; AltName: Full=Sterol-ester synthase 2	NA	NA	Steroid biosynthesis
CNAG_05862	2116	1951	706	719	37.2956	37.2879	14.7589	16.0475	-1.22144	9.82e-19	1.66e-17	2702	protein_coding	Q1LZ75.1 RecName: Full=DNA excision repair protein ERCC-1	GO:0006281,GO:0008152,GO:0006139,GO:0006259,GO:0006725,GO:0006807,GO:0006950,GO:0006974,GO:0008150,GO:0009987,GO:0033554,GO:0034641,GO:0043170,GO:0044237,GO:0044238,GO:0044260,GO:0046483,GO:0050896,GO:0051716,GO:0071704,GO:0090304,GO:1901360,GO:0005634,GO:0005622,GO:0005575,GO:0005623,GO:0043231,GO:0043226,GO:0043227,GO:0043229,GO:0044424,GO:0044464,GO:0003684,GO:0004519,GO:0003674,GO:0003676,GO:…	DNA repair,metabolic process,nucleobase-containing compound metabolic process,DNA metabolic process,cellular aromatic compound metabolic process,nitrogen compound metabolic process,response to stress,cellular response to DNA damage stimulus,biological_process,cellular process,cellular response to stress,cellular nitrogen compound metabolic process,macromolecule metabolic process,cellular metaboli…	Nucleotide excision repair
CNAG_05870	764	618	1786	1862	28.7855	25.2486	79.8123	88.8376	1.69841	1.25e-34	5.54e-33	1264	protein_coding	-	NA	NA	NA
CNAG_05874	6053	5310	2363	2211	141.934	135.014	65.7187	65.6513	-1.01879	4.96e-18	7.68e-17	2031	protein_coding	-	NA	NA	NA
CNAG_05875	4578	4005	1542	1838	208.236	197.538	83.1904	105.868	-1.05003	1.95e-15	2.44e-14	1047	protein_coding	P06182.1 RecName: Full=Cytochrome c heme lyase; Short=CCHL; AltName: Full=Holocytochrome-c synthase	GO:0005739,GO:0005622,GO:0005575,GO:0005623,GO:0005737,GO:0043231,GO:0043226,GO:0043227,GO:0043229,GO:0044424,GO:0044444,GO:0044464,GO:0004408,GO:0003674,GO:0003824,GO:0016829,GO:0016846	mitochondrion,intracellular,cellular_component,cell,cytoplasm,intracellular membrane-bounded organelle,organelle,membrane-bounded organelle,intracellular organelle,intracellular part,cytoplasmic part,cell part,holocytochrome-c synthase activity,molecular_function,catalytic activity,lyase activity,carbon-sulfur lyase activity	Porphyrin and chlorophyll metabolism
CNAG_05899	112	95	585	658	4.50118	4.14001	27.8851	33.4867	2.8819	4.39e-43	3e-41	1185	protein_coding	Q9P7Y7.1 RecName: Full=Pyrroline-5-carboxylate reductase; Short=P5C reductase; Short=P5CR	GO:0055114,GO:0008152,GO:0008150	oxidation-reduction process,metabolic process,biological_process	Arginine and proline metabolism,Metabolic pathways,Biosynthesis of secondary metabolites,Biosynthesis of amino acids
CNAG_05903	4009	3520	1469	1449	39.7016	37.7993	17.2545	18.171	-1.07343	1.19e-18	1.99e-17	4809	protein_coding	-	NA	NA	NA
CNAG_05932	24894	25872	48169	43357	823.874	928.464	1890.79	1817.03	1.13501	3.01e-19	5.35e-18	1439	protein_coding	P0CP80.1 RecName: Full=Peptidyl-prolyl cis-trans isomerase D; Short=PPIase D; AltName: Full=Rotamase D	GO:0000413,GO:0008152,GO:0006464,GO:0006807,GO:0008150,GO:0009987,GO:0018193,GO:0018208,GO:0019538,GO:0036211,GO:0043170,GO:0043412,GO:0044237,GO:0044238,GO:0044260,GO:0044267,GO:0071704,GO:1901564,GO:0005515,GO:0003755,GO:0003674,GO:0005488,GO:0003824,GO:0016853,GO:0016859,GO:0140096	protein peptidyl-prolyl isomerization,metabolic process,cellular protein modification process,nitrogen compound metabolic process,biological_process,cellular process,peptidyl-amino acid modification,peptidyl-proline modification,protein metabolic process,protein modification process,macromolecule metabolic process,macromolecule modification,cellular metabolic process,primary metabolic process,cel…	NA
CNAG_05937	2846	2681	11251	8724	118.065	120.601	553.585	458.288	2.14369	3.91e-53	4.06e-51	1432	protein_coding	-	NA	NA	NA
CNAG_05938	477	418	1368	1174	12.3126	11.6997	41.8818	38.3739	1.80017	2.05e-30	7.49e-29	1845	protein_coding	-	NA	NA	NA
CNAG_05970	715	719	1991	1521	9.27574	10.1144	30.6353	24.9867	1.57941	1.47e-21	3.1e-20	3671	protein_coding	Q7RZD3.1 RecName: Full=Serine/threonine-protein kinase ste20; AltName: Full=Serine/threonine protein kinase 4	GO:0006468,GO:0008152,GO:0006464,GO:0006793,GO:0006796,GO:0006807,GO:0008150,GO:0009987,GO:0016310,GO:0019538,GO:0036211,GO:0043170,GO:0043412,GO:0044237,GO:0044238,GO:0044260,GO:0044267,GO:0071704,GO:1901564,GO:0004672,GO:0005524,GO:0003674,GO:0003824,GO:0016301,GO:0016740,GO:0016772,GO:0016773,GO:0140096,GO:0000166,GO:0005488,GO:0008144,GO:0017076,GO:0030554,GO:0032553,GO:0032555,GO:0032559,GO:…	protein phosphorylation,metabolic process,cellular protein modification process,phosphorus metabolic process,phosphate-containing compound metabolic process,nitrogen compound metabolic process,biological_process,cellular process,phosphorylation,protein metabolic process,protein modification process,macromolecule metabolic process,macromolecule modification,cellular metabolic process,primary metab…	MAPK signaling pathway - yeast
CNAG_06027	323	393	1008	997	8.51749	11.2375	31.5267	33.2921	1.76476	1.74e-21	3.66e-20	1806	protein_coding	P42884.1 RecName: Full=Putative aryl-alcohol dehydrogenase AAD14	NA	NA	NA
CNAG_06028	400	316	807	614	14.3338	12.2789	34.2992	27.8617	1.28769	1.2e-11	9.86e-11	1329	protein_coding	-	NA	NA	NA
CNAG_06030	1164	924	322	336	28.9475	24.9172	9.49779	10.5812	-1.36673	1.43e-16	1.96e-15	1915	protein_coding	-	NA	NA	NA
CNAG_06055	1502	1373	340	379	26.8109	26.5754	7.19828	8.56678	-1.70738	1.85e-27	5.46e-26	2668	protein_coding	-	NA	NA	NA
CNAG_06056	898	740	178	162	36.0898	32.2485	8.48471	8.24444	-1.9711	1.04e-25	2.83e-24	1185	protein_coding	Q0TVF9.2 RecName: Full=Dol-P-Man:Man(5)GlcNAc(2)-PP-Dol alpha-1,3-mannosyltransferase; AltName: Full=Asparagine-linked glycosylation protein 6; AltName: Full=Dol-P-Man-dependent alpha(1-3)-mannosyltransferase; AltName: Full=Dolichyl-P-Man:Man(5)GlcNAc(2)-PP-dolichyl mannosyltransferase	NA	NA	NA
CNAG_06075	6715	6415	13201	12662	391.907	405.978	913.802	935.786	1.2675	2.93e-28	9.45e-27	816	protein_coding	-	NA	NA	NA
CNAG_06076	1491	1280	2752	2572	44.7151	41.6251	97.8889	97.6753	1.23728	1.24e-22	2.89e-21	1588	protein_coding	Q10498.1 RecName: Full=Protein HGH1 homolog	NA	NA	NA
CNAG_06080	5603	5075	11226	8854	97.6355	95.8941	232.018	195.373	1.20323	2.63e-19	4.71e-18	2733	protein_coding	O60162.1 RecName: Full=Uncharacterized protein C19F5.03	GO:0042578,GO:0003674,GO:0003824,GO:0016787,GO:0016788	phosphoric ester hydrolase activity,molecular_function,catalytic activity,hydrolase activity,hydrolase activity, acting on ester bonds	Inositol phosphate metabolism,Metabolic pathways,Phosphatidylinositol signaling system
CNAG_06085	18224	17704	5868	5869	301.355	317.449	115.089	122.896	-1.32553	2.88e-30	1.05e-28	2880	protein_coding	Q9P8P2.2 RecName: Full=Phospholipase B; AltName: Full=Lysophospholipase; Flags: Precursor	GO:0009395,GO:0008152,GO:0006629,GO:0006644,GO:0006793,GO:0006796,GO:0008150,GO:0009056,GO:0009987,GO:0016042,GO:0019637,GO:0044237,GO:0044238,GO:0044242,GO:0044248,GO:0044255,GO:0046434,GO:0071704,GO:1901575,GO:0004620,GO:0003674,GO:0003824,GO:0016298,GO:0016787,GO:0016788	phospholipid catabolic process,metabolic process,lipid metabolic process,phospholipid metabolic process,phosphorus metabolic process,phosphate-containing compound metabolic process,biological_process,catabolic process,cellular process,lipid catabolic process,organophosphate metabolic process,cellular metabolic process,primary metabolic process,cellular lipid catabolic process,cellular catabolic p…	Glycerophospholipid metabolism
CNAG_06092	25198	21176	52152	40010	205.591	187.348	504.681	413.374	1.28697	9.1e-22	1.95e-20	5837	protein_coding	C4YR54.1 RecName: Full=G1/S-specific cyclin CCN1 >P0CY18.1 RecName: Full=G1/S-specific cyclin CLN1	GO:0005634,GO:0005622,GO:0005575,GO:0005623,GO:0043231,GO:0043226,GO:0043227,GO:0043229,GO:0044424,GO:0044464	nucleus,intracellular,cellular_component,cell,intracellular membrane-bounded organelle,organelle,membrane-bounded organelle,intracellular organelle,intracellular part,cell part	NA
CNAG_06105	920	968	8089	6680	11.4397	13.0519	119.298	105.182	3.25264	1.26e-112	1.06e-109	3830	protein_coding	-	NA	NA	NA
CNAG_06106	10121	12260	182160	153096	350.803	460.786	7488.62	6719.57	4.18128	8.43e-161	3.2e-157	1374	protein_coding	Q9QYJ3.3 RecName: Full=DnaJ homolog subfamily B member 1; AltName: Full=Heat shock 40 kDa protein 1; Short=HSP40; Short=Heat shock protein 40	GO:0006457,GO:0008150,GO:0009987,GO:0051082,GO:0005515,GO:0003674,GO:0005488	protein folding,biological_process,cellular process,unfolded protein binding,protein binding,molecular_function,binding	NA
CNAG_06109	4128	2967	4987	7728	125.138	97.5297	179.308	296.657	1.14689	8.34e-11	6.19e-10	1598	protein_coding	-	NA	NA	NA
CNAG_06119	8009	7037	26065	27537	175.608	167.311	677.849	764.577	2.12698	3.22e-85	9.05e-83	2172	protein_coding	Q7Z9I0.2 RecName: Full=Uncharacterized MFS-type transporter SPBC409.08	GO:0055085,GO:0006810,GO:0008150,GO:0051179,GO:0051234,GO:0016021,GO:0005575,GO:0016020,GO:0031224,GO:0044425	transmembrane transport,transport,biological_process,localization,establishment of localization,integral component of membrane,cellular_component,membrane,intrinsic component of membrane,membrane part	NA
CNAG_06120	2648	2577	4600	4272	106.962	112.875	220.384	218.515	1.05245	4.39e-17	6.25e-16	1179	protein_coding	O01916.1 RecName: Full=Probable cardiolipin synthase (CMP-forming); Short=CLS	GO:0008654,GO:0008152,GO:0006629,GO:0006644,GO:0006793,GO:0006796,GO:0008150,GO:0008610,GO:0009058,GO:0009987,GO:0019637,GO:0044237,GO:0044238,GO:0044249,GO:0044255,GO:0071704,GO:0090407,GO:1901576,GO:0016020,GO:0005575,GO:0016780,GO:0003674,GO:0003824,GO:0016740,GO:0016772	phospholipid biosynthetic process,metabolic process,lipid metabolic process,phospholipid metabolic process,phosphorus metabolic process,phosphate-containing compound metabolic process,biological_process,lipid biosynthetic process,biosynthetic process,cellular process,organophosphate metabolic process,cellular metabolic process,primary metabolic process,cellular biosynthetic process,cellular lipid…	Glycerophospholipid metabolism,Metabolic pathways
CNAG_06129	197	134	249	295	10.8337	7.99066	16.2412	20.5432	1.0223	3.48e-05	0.000115048	866	protein_coding	A8N1Z1.2 RecName: Full=Golgi apparatus membrane protein TVP23	GO:0016021,GO:0005575,GO:0016020,GO:0031224,GO:0044425	integral component of membrane,cellular_component,membrane,intrinsic component of membrane,membrane part	NA
CNAG_06134	55284	50474	16974	16951	1402.69	1388.67	510.805	544.622	-1.34847	3.27e-36	1.54e-34	1877	protein_coding	-	GO:0006355,GO:0008152,GO:0006139,GO:0006351,GO:0006725,GO:0006807,GO:0008150,GO:0009058,GO:0009059,GO:0009889,GO:0009987,GO:0010467,GO:0010468,GO:0010556,GO:0016070,GO:0018130,GO:0019219,GO:0019222,GO:0019438,GO:0031323,GO:0031326,GO:0032774,GO:0034641,GO:0034645,GO:0034654,GO:0043170,GO:0044237,GO:0044238,GO:0044249,GO:0044260,GO:0044271,GO:0046483,GO:0050789,GO:0050794,GO:0051171,GO:0051252,GO:…	regulation of transcription, DNA-templated,metabolic process,nucleobase-containing compound metabolic process,transcription, DNA-templated,cellular aromatic compound metabolic process,nitrogen compound metabolic process,biological_process,biosynthetic process,macromolecule biosynthetic process,regulation of biosynthetic process,cellular process,gene expression,regulation of gene expression,regula…	NA
CNAG_06150	84502	110128	193328	173048	1470.88	2078.63	3991.3	3814.3	1.18497	3.6e-13	3.51e-12	2736	protein_coding	P55737.1 RecName: Full=Heat shock protein 90-2; Short=AtHSP90.2; Short=AtHsp90-2; AltName: Full=Heat shock protein 81-2; Short=Hsp81-2; AltName: Full=Protein EARLY-RESPONSIVE TO DEHYDRATION 8; AltName: Full=Protein LOSS OF RECOGNITION OF AVRRPM1 2; AltName: Full=Protein MUTANT SNC1-ENHANCING 12	GO:0006457,GO:0008150,GO:0009987,GO:0005524,GO:0051082,GO:0000166,GO:0003674,GO:0005488,GO:0008144,GO:0017076,GO:0030554,GO:0032553,GO:0032555,GO:0032559,GO:0035639,GO:0036094,GO:0043167,GO:0043168,GO:0097159,GO:0097367,GO:1901265,GO:1901363,GO:0005515	protein folding,biological_process,cellular process,ATP binding,unfolded protein binding,nucleotide binding,molecular_function,binding,drug binding,purine nucleotide binding,adenyl nucleotide binding,ribonucleotide binding,purine ribonucleotide binding,adenyl ribonucleotide binding,purine ribonucleoside triphosphate binding,small molecule binding,ion binding,anion binding,organic cyclic compound …	Protein processing in endoplasmic reticulum
CNAG_06153	3846	4063	1625	1541	119.558	136.957	59.9142	60.6608	-1.03671	7.74e-14	8.28e-13	1532	protein_coding	O14126.1 RecName: Full=26S protease regulatory subunit 6A	GO:0005524,GO:0000166,GO:0003674,GO:0005488,GO:0008144,GO:0017076,GO:0030554,GO:0032553,GO:0032555,GO:0032559,GO:0035639,GO:0036094,GO:0043167,GO:0043168,GO:0097159,GO:0097367,GO:1901265,GO:1901363	ATP binding,nucleotide binding,molecular_function,binding,drug binding,purine nucleotide binding,adenyl nucleotide binding,ribonucleotide binding,purine ribonucleotide binding,adenyl ribonucleotide binding,purine ribonucleoside triphosphate binding,small molecule binding,ion binding,anion binding,organic cyclic compound binding,carbohydrate derivative binding,nucleoside phosphate binding,heterocy…	Proteasome
CNAG_06157	4943	5656	22504	16477	71.6391	88.8868	386.837	302.395	2.15823	9.12e-40	5.28e-38	3286	protein_coding	-	NA	NA	NA
CNAG_06160	6206	5871	1670	1282	62.1306	63.7345	19.8298	16.2525	-1.74277	1.87e-33	7.87e-32	4757	protein_coding	Q8IS14.1 RecName: Full=Ras guanine nucleotide exchange factor J; AltName: Full=RasGEF domain-containing protein J	GO:0007264,GO:0007165,GO:0035556,GO:0007154,GO:0008150,GO:0009987,GO:0023052,GO:0050789,GO:0050794,GO:0050896,GO:0051716,GO:0065007,GO:0005515,GO:0005085,GO:0003674,GO:0005488,GO:0019899,GO:0051020,GO:0098772	small GTPase mediated signal transduction,signal transduction,intracellular signal transduction,cell communication,biological_process,cellular process,signaling,regulation of biological process,regulation of cellular process,response to stimulus,cellular response to stimulus,biological regulation,protein binding,guanyl-nucleotide exchange factor activity,molecular_function,binding,enzyme binding,…	NA
CNAG_06165	2913	3071	5286	4604	27.7292	31.699	59.6804	55.497	1.00909	3.13e-13	3.08e-12	5003	protein_coding	Q09743.1 RecName: Full=Target of rapamycin complex 2 subunit ste20; Short=TORC2 subunit ste20	NA	NA	NA
CNAG_06175	6033	5722	2120	2194	86.9338	89.4071	36.2326	40.0341	-1.15623	1.37e-21	2.9e-20	3305	protein_coding	O48844.1 RecName: Full=26S proteasome non-ATPase regulatory subunit 1 homolog A; AltName: Full=26S proteasome regulatory subunit RPN2a; Short=AtRPN2a; AltName: Full=26S proteasome regulatory subunit S1 homolog A	NA	NA	Proteasome
CNAG_06197	1043	961	1812	1824	14.3395	14.3265	29.5472	31.7549	1.15128	1.02e-17	1.54e-16	3464	protein_coding	-	NA	NA	NA
CNAG_06202	898	789	244	284	21.0361	20.0417	6.77935	8.42452	-1.38163	1.26e-14	1.44e-13	2033	protein_coding	-	NA	NA	NA
CNAG_06205	16303	16562	5242	5347	351.638	387.355	134.101	146.041	-1.34788	3.27e-28	1.05e-26	2208	protein_coding	-	NA	NA	NA
CNAG_06207	129714	124269	30474	27538	11090.7	11521.3	3090.36	2981.55	-1.84119	5.73e-57	7.24e-55	557	protein_coding	-	NA	NA	NA
CNAG_06208	26691	28923	80950	70812	478.41	562.144	1720.92	1607.24	1.73066	7.54e-38	3.84e-36	2657	protein_coding	O74225.1 RecName: Full=Heat shock protein hsp88	NA	NA	NA
CNAG_06218	670	491	1068	972	16.439	13.0633	31.08	30.1999	1.11581	3.57e-12	3.09e-11	1941	protein_coding	O00519.2 RecName: Full=Fatty-acid amide hydrolase 1; AltName: Full=Anandamide amidohydrolase 1; AltName: Full=Oleamide hydrolase 1	NA	NA	NA
CNAG_06222	3268	2795	5196	5312	210.035	194.787	396.083	432.319	1.08885	2.03e-21	4.22e-20	741	protein_coding	Q7RXY1.1 RecName: Full=60S ribosomal protein L32; AltName: Full=Cytoplasmic ribosomal protein-63	GO:0006412,GO:0008152,GO:0006518,GO:0006807,GO:0008150,GO:0009058,GO:0009059,GO:0009987,GO:0010467,GO:0019538,GO:0034641,GO:0034645,GO:0043043,GO:0043170,GO:0043603,GO:0043604,GO:0044237,GO:0044238,GO:0044249,GO:0044260,GO:0044267,GO:0044271,GO:0071704,GO:1901564,GO:1901566,GO:1901576,GO:0005622,GO:0005840,GO:0005575,GO:0005623,GO:0044464,GO:0005737,GO:0032991,GO:0043226,GO:0043228,GO:0043229,GO:…	translation,metabolic process,peptide metabolic process,nitrogen compound metabolic process,biological_process,biosynthetic process,macromolecule biosynthetic process,cellular process,gene expression,protein metabolic process,cellular nitrogen compound metabolic process,cellular macromolecule biosynthetic process,peptide biosynthetic process,macromolecule metabolic process,cellular amide metaboli…	Ribosome
CNAG_06229	1617	1779	8764	6611	63.1215	75.3029	405.768	326.792	2.46065	4.83e-54	5.38e-52	1220	protein_coding	Q9SUR9.1 RecName: Full=Protein SGT1 homolog A; Short=AtSGT1a; AltName: Full=Suppressor of G2 allele of SKP1 homolog A	NA	NA	NA
CNAG_06245	537	529	1722	1159	29.8415	31.8765	113.498	81.5581	1.72243	7.24e-20	1.38e-18	857	protein_coding	-	NA	NA	NA
CNAG_06248	1735	1427	3099	4194	17.0016	15.1629	36.0181	52.0423	1.50347	1.12e-22	2.64e-21	4860	protein_coding	P0CR87.1 RecName: Full=Clustered mitochondria protein homolog; AltName: Full=Protein TIF31 homolog >P0CR86.1 RecName: Full=Clustered mitochondria protein homolog; AltName: Full=Protein TIF31 homolog	GO:0005515,GO:0003674,GO:0005488	protein binding,molecular_function,binding	NA
CNAG_06250	572	508	1412	1048	13.1409	12.6549	38.4743	30.4878	1.48093	1.24e-17	1.85e-16	2073	protein_coding	-	GO:0055114,GO:0008152,GO:0008150,GO:0016491,GO:0003674,GO:0003824	oxidation-reduction process,metabolic process,biological_process,oxidoreductase activity,molecular_function,catalytic activity	NA
CNAG_06298	41362	38554	16455	12824	2155.17	2178.31	1016.92	846.139	-1.15815	5.25e-18	8.08e-17	914	protein_coding	-	NA	NA	NA
CNAG_06310	1277	1233	2283	1971	10.1495	10.6264	21.5213	19.8371	1.0503	9.38e-14	9.88e-13	5994	protein_coding	U4PR86.1 RecName: Full=Maternal embryonic leucine zipper kinase; Short=MELK	GO:0006468,GO:0008152,GO:0006464,GO:0006793,GO:0006796,GO:0006807,GO:0008150,GO:0009987,GO:0016310,GO:0019538,GO:0036211,GO:0043170,GO:0043412,GO:0044237,GO:0044238,GO:0044260,GO:0044267,GO:0071704,GO:1901564,GO:0004672,GO:0005524,GO:0003674,GO:0003824,GO:0016301,GO:0016740,GO:0016772,GO:0016773,GO:0140096,GO:0000166,GO:0005488,GO:0008144,GO:0017076,GO:0030554,GO:0032553,GO:0032555,GO:0032559,GO:…	protein phosphorylation,metabolic process,cellular protein modification process,phosphorus metabolic process,phosphate-containing compound metabolic process,nitrogen compound metabolic process,biological_process,cellular process,phosphorylation,protein metabolic process,protein modification process,macromolecule metabolic process,macromolecule modification,cellular metabolic process,primary metab…	NA
CNAG_06316	871	719	3535	2419	55.7535	49.9059	268.381	196.077	2.20163	3.87e-38	2.01e-36	744	protein_coding	Q9HDV9.1 RecName: Full=Putative glycine cleavage system H protein, mitochondrial; AltName: Full=Glycine decarboxylase complex subunit H; Flags: Precursor	NA	NA	Glycine, serine and threonine metabolism,Glyoxylate and dicarboxylate metabolism,Metabolic pathways,Biosynthesis of secondary metabolites,Carbon metabolism
CNAG_06346	514	362	4444	3292	19.154	14.6276	196.417	155.344	3.44656	4.64e-95	1.67e-92	1278	protein_coding	-	GO:0042742,GO:0050832,GO:0006952,GO:0006950,GO:0008150,GO:0009605,GO:0009607,GO:0051707,GO:0009617,GO:0043207,GO:0050896,GO:0051704,GO:0098542,GO:0009620	defense response to bacterium,defense response to fungus,defense response,response to stress,biological_process,response to external stimulus,response to biotic stimulus,response to other organism,response to bacterium,response to external biotic stimulus,response to stimulus,multi-organism process,defense response to other organism,response to fungus	NA
CNAG_06347	1514	1336	522	515	40.8979	39.1336	16.7245	17.6165	-1.16471	2.71e-15	3.32e-14	1763	protein_coding	-	NA	NA	NA
CNAG_06364	983	952	1910	2144	15.4964	16.2735	35.7123	42.7995	1.35645	9.51e-22	2.04e-20	3021	protein_coding	P0CN59.1 RecName: Full=Enhancer of polycomb-like protein 1	NA	NA	NA
CNAG_06369	716	614	234	230	23.1336	21.5113	8.96714	9.41011	-1.22394	4.26e-11	3.28e-10	1474	protein_coding	O94412.1 RecName: Full=Geranylgeranyl transferase type-2 subunit alpha; AltName: Full=GGTase-II-alpha; AltName: Full=Geranylgeranyl transferase type II subunit alpha; AltName: Full=PGGT; AltName: Full=Type II protein geranyl-geranyltransferase subunit alpha	GO:0018342,GO:0008152,GO:0006464,GO:0006807,GO:0008150,GO:0009987,GO:0019538,GO:0036211,GO:0043170,GO:0043412,GO:0044237,GO:0044238,GO:0044260,GO:0044267,GO:0071704,GO:0097354,GO:1901564,GO:0008318,GO:0003674,GO:0003824,GO:0004659,GO:0016740,GO:0016765,GO:0140096	protein prenylation,metabolic process,cellular protein modification process,nitrogen compound metabolic process,biological_process,cellular process,protein metabolic process,protein modification process,macromolecule metabolic process,macromolecule modification,cellular metabolic process,primary metabolic process,cellular macromolecule metabolic process,cellular protein metabolic process,organic …	NA
CNAG_06384	2661	2694	869	602	30.4341	33.4105	11.7881	8.71867	-1.57803	9.93e-20	1.87e-18	4164	protein_coding	Q9UTJ8.3 RecName: Full=DNA repair protein rad50	NA	NA	NA
CNAG_06389	365	297	1233	1007	10.2132	9.01141	40.9203	35.6808	2.05597	1.36e-33	5.77e-32	1702	protein_coding	-	NA	NA	NA
CNAG_06403	2454	1879	642	764	48.5339	40.2964	15.0596	19.1338	-1.32238	9.68e-19	1.64e-17	2408	protein_coding	-	NA	NA	NA
CNAG_06422	200	193	843	764	7.60162	7.9543	38.0025	36.7711	2.32231	7.07e-37	3.42e-35	1253	protein_coding	-	NA	NA	NA
CNAG_06431	703	646	1618	947	19.2745	19.2056	52.6155	32.8787	1.21828	5.14e-09	3.03e-08	1737	protein_coding	Q9DBL1.1 RecName: Full=Short/branched chain specific acyl-CoA dehydrogenase, mitochondrial; Short=SBCAD; AltName: Full=2-methyl branched chain acyl-CoA dehydrogenase; Short=2-MEBCAD; AltName: Full=2-methylbutyryl-coenzyme A dehydrogenase; Short=2-methylbutyryl-CoA dehydrogenase; Flags: Precursor	GO:0055114,GO:0008152,GO:0008150,GO:0016627,GO:0050660,GO:0003674,GO:0003824,GO:0016491,GO:0000166,GO:0005488,GO:0036094,GO:0043167,GO:0043168,GO:0048037,GO:0050662,GO:0097159,GO:1901265,GO:1901363	oxidation-reduction process,metabolic process,biological_process,oxidoreductase activity, acting on the CH-CH group of donors,flavin adenine dinucleotide binding,molecular_function,catalytic activity,oxidoreductase activity,nucleotide binding,binding,small molecule binding,ion binding,anion binding,cofactor binding,coenzyme binding,organic cyclic compound binding,nucleoside phosphate binding,hete…	NA
[truncated: 117 more rows]

## Sheet: 4_Diff_CEK1OE vs WT
Differentially expressed genes between the CRK1OE and WT.
[truncated: 1,012 more rows]

## Sheet: 5_Diff_CRK1PEST vs WT
Differentially expressed genes between the CRK1∆PEST and WT.
[truncated: 778 more rows]
