# Supplementary material for: Ubiquitin proteolysis of a CDK-related kinase regulates titan cell formation and virulence in the fungal pathogen Cryptococcus neoformans
Source: Nat Commun. 2022 Oct 27;13:6397. doi: 10.1038/s41467-022-34151-6 (PMC9613880; doi:10.1038/s41467-022-34151-6)
Supplement: Supplementary file 6 — Source Data [file 41467_2022_34151_MOESM6_ESM.xlsx]

## Sheet: fig.1a
	Fig.1a
	Raw data
	Timepoint	Sample	Number of titan cells	Number of total cells	Percentage of titan cells (%)	Median	Average (%)	SD	SEM
	3d	WT_replicate 1	25	103	24.2718
	3d	WT_replicate 2	27	101	26.7327
	3d	WT_replicate 3	27	105	25.7143	25.7143	25.5729	1.23649	0.713887
	3d	fbp1Δ_replicate 1	20	47	42.5532
	3d	fbp1Δ_replicate 2	25	60	41.6667
	3d	fbp1Δ_replicate 3	20	46	43.4783	42.5532	42.566	0.905865	0.523002
	3d	fbp1Δ+FBP1_replicate 1	21	96	21.875
	3d	fbp1Δ+FBP1_replicate 2	23	111	20.7207
	3d	fbp1Δ+FBP1_replicate 3	21	89	23.5955	21.875	22.0637	1.44666	0.835227
	7d	WT_replicate 1	18	93	19.3548
	7d	WT_replicate 2	27	98	27.551
	7d	WT_replicate 3	11	90	12.2222	19.3548	19.7094	7.67055	4.42859
	7d	fbp1Δ_replicate 1	26	62	41.9355
	7d	fbp1Δ_replicate 2	32	75	42.6667
	7d	fbp1Δ_replicate 3	24	60	40	41.9355	41.5341	1.37791	0.795537
	7d	fbp1Δ+FBP1_replicate 1	27	131	20.6107
	7d	fbp1Δ+FBP1_replicate 2	24	96	25
	7d	fbp1Δ+FBP1_replicate 3	25	127	19.685	20.6107	21.7652	2.83936	1.6393
	15d	WT_replicate 1	16	117	13.6752
	15d	WT_replicate 2	13	94	13.8298
	15d	WT_replicate 3	9	99	9.09091	13.6752	12.1986	2.69248	1.5545
	15d	fbp1Δ_replicate 1	39	76	51.3158
	15d	fbp1Δ_replicate 2	26	58	44.8276
	15d	fbp1Δ_replicate 3	32	67	47.7612	47.7612	47.9682	3.24905	1.87584
	15d	fbp1Δ+FBP1_replicate 1	12	99	12.1212
	15d	fbp1Δ+FBP1_replicate 2	9	84	10.7143
	15d	fbp1Δ+FBP1_replicate 3	10	97	10.3093	10.7143	11.0483	0.951015	0.549069
	ETP	WT_replicate 1	9	121	7.43802
	ETP	WT_replicate 2	8	105	7.61905
	ETP	WT_replicate 3	9	116	7.75862	7.61905	7.60523	0.160748	0.092808
	ETP	fbp1Δ_replicate 1	40	68	58.8235
	ETP	fbp1Δ_replicate 2	36	64	56.25
	ETP	fbp1Δ_replicate 3	33	57	57.8947	57.8947	57.6561	1.30326	0.752436
	ETP	fbp1Δ+FBP1_replicate 1	4	110	3.63636
	ETP	fbp1Δ+FBP1_replicate 2	12	106	11.3208
	ETP	fbp1Δ+FBP1_replicate 3	12	120	10	10	8.31904	4.10873	2.37218
	Calculated
		3d				7d				15d				ETP
		Median	Lower confidence limit	Upper confidence limit	P-value	Median	Lower confidence limit	Upper confidence limit	P-value	Median	Lower confidence limit	Upper confidence limit	P-value	Median	Lower confidence limit	Upper confidence limit	P-value
	WT	25.71	24.27	26.73		19.35	12.22	27.55		13.68	9.091	13.83		7.619	7.438	7.759
	fbp1Δ	42.55	41.67	43.48	0.0156	41.94	40	42.67	0.0033	47.76	44.83	51.32	0.0091	57.89	56.25	58.82	0.0011
	fbp1Δ+FBP1	21.88	20.72	23.6	0.4201	20.61	19.69	25	>0.9999	10.71	10.31	12.12	0.5145	10	3.636	11.32	0.5145

## Sheet: fig.1c
	Fig.1c
	Raw data
	Sample	Number of titan cells	Number of total cells	Percentage of titan cells (%)	Median	Mean	SD	SEM
	WT_replicate 1	110	436	25.2294
	WT_replicate 2	99	407	24.3243
	WT_replicate 3	57	336	16.9643
	WT_replicate 4	81	337	24.0356	24.18	22.6384	3.81677	1.90838
	fbp1Δ_replicate 1	236	400	59
	fbp1Δ_replicate 2	179	387	46.2532
	fbp1Δ_replicate 3	219	367	59.673
	fbp1Δ_replicate 4	212	380	55.7895	57.3947	55.1789	6.18704	3.09352
	fbp1Δ+FBP1_replicate 1	61	359	16.9916
	fbp1Δ+FBP1_replicate 2	50	353	14.1643
	fbp1Δ+FBP1_replicate 3	65	374	17.3797
	fbp1Δ+FBP1_replicate 4	104	353	29.4618	17.1857	19.4993	6.79445	3.39723
	Calculated
	Sample	Median	Lower confidence limit	Upper confidence limit	P-value
	WT	24.18	16.96	25.23
	fbp1Δ	57.39	46.25	59.67	0.031
	fbp1Δ+FBP1	17.19	14.16	29.46	0.6949

## Sheet: fig.1d
	Fig.1d
	Raw data (Cell size (µm))
	Number	WT_replicate 1	WT_replicate 2	WT_replicate 3	WT_replicate 4	fbp1Δ_replicate 1	fbp1Δ_replicate 2	fbp1Δ_replicate 3	fbp1Δ_replicate 4	fbp1Δ+FBP1_replicate 1	fbp1Δ+FBP1_replicate 2	fbp1Δ+FBP1_replicate 3	fbp1Δ+FBP1_replicate 4
	1	24.8993	26.9868	28.5834	25.9354	34.0683	36.8113	34.4291	36.6177	25.8186	24.0177	19.5494	23.169
	2	22.1084	22.8933	20.8481	23.8111	32.824	34.4362	33.073	34.7855	23.212	21.163	16.8376	20.5763
	3	19.6308	20.3182	18.9289	19.9726	32.12	32.083	30.9945	32.105	22.1084	20.2744	16.5896	19.8735
	4	19.6216	20.2721	17.7923	19.6308	30.2949	30.7938	30.9637	30.5545	21.4172	20.0855	16.3638	19.7276
	5	19.1662	19.6401	17.7923	18.8099	29.876	30.2359	30.9558	30.4577	21.143	20.0125	16.3346	19.4665
	6	18.6486	19.6308	17.6548	18.4358	29.4615	29.795	30.6354	30.1708	18.6186	17.3998	16.0381	19.4396
	7	18.4466	19.6216	17.2669	18.4051	29.304	28.5094	30.3362	29.5425	18.4466	17.0642	15.8961	18.1747
	8	17.7923	19.4773	17.2124	17.8245	28.2454	28.1978	29.7634	28.5094	17.6548	15.8776	15.5651	18.1509
	9	17.4513	19.2538	17.1802	16.7363	28.16	27.1207	28.8147	28.1239	17.4405	15.3323	15.3715	17.333
	10	17.343	18.9289	17.1479	16.6579	27.984	27.0142	28.49	28.0201	17.2669	14.5651	15.2041	16.9498
	11	17.2124	18.4466	16.5673	16.6011	27.962	26.4572	26.525	27.2342	17.2669	14.1565	14.7963	16.747
	12	17.1802	17.7923	15.6326	16.5673	27.8881	26.129	26.1122	26.708	17.1802	14.1028	14.5628	16.6894
	13	17.1379	17.7823	14.698	16.2347	27.2378	25.9028	25.6546	26.4968	17.1686	13.7641	14.5152	16.6702
	14	16.8369	17.4405	15.4153	16.1879	26.5971	25.6212	25.5746	26.0058	15.9898	13.1835	14.5114	16.2209
	15	16.5673	17.1717	15.3784	15.9898	25.5446	25.4197	25.3906	25.7312	15.3293	12.9093	14.4284	16.022
	16	16.4529	16.9597	15.3416	15.9191	25.168	25.3123	25.3035	25.6661	15.1688	12.9093	14.4069	15.8615
	17	16.3384	16.7478	15.3293	15.7171	25.1469	24.9022	25.2956	25.4927	14.9192	12.8003	14.2618	15.6134
	18	16.224	16.2347	15.082	15.6326	24.5705	24.75	25.117	25.4417	14.8308	12.5099	13.374	15.5244
	19	15.9544	16.0481	15.0321	15.5121	24.4922	24.2185	25.051	25.3176	14.7287	12.4838	13.1336	15.5036
	20	15.9421	15.9898	14.9192	14.7418	24.288	23.8198	24.7931	25.1416	14.4323	12.45	13.0637	15.284
	21	15.5244	15.9544	14.3148	14.7287	24.288	23.5365	24.5458	24.5529	14.3017	12.3587	12.9032	14.9545
	22	15.3784	15.9191	14.1166	14.5751	23.9369	23.0314	24.4622	24.303	14.0091	12.2634	12.7165	14.7272
	23	15.3416	15.8838	13.5452	14.3148	23.5356	22.9214	23.8471	24.0117	13.7111	12.1682	12.4247	14.6688
	24	15.3293	15.3784	13.4899	14.2226	23.4326	22.4497	23.7037	23.9298	13.6143	12.2519	12.3709	14.5989
	25	15.3047	15.3293	13.4346	14.1565	23.2707	22.0766	23.2866	23.8982	13.5176	12.1283	12.2227	14.4883
	26	14.9315	15.2801	13.2365	14.1166	23.012	22.051	23.2522	22.902	13.4899	11.9923	12.0845	14.4614
	27	14.7287	14.9192	13.1597	14.0091	22.6767	22.0044	23.0921	22.8589	13.2649	11.9409	11.9731	14.2933
	28	14.7164	14.7548	13.1082	13.834	22.6195	22.0044	22.6714	22.6635	13.0399	11.9055	11.8848	14.1028
	29	14.5751	14.7418	12.9347	13.7111	22.484	21.7914	22.5271	22.6063	13.0076	11.6544	11.851	14.0728
	30	14.3539	14.7287	12.8763	13.5452	22.4726	21.7791	22.4664	22.4858	12.993	11.5208	11.8172	13.9307
	31	14.3148	14.5751	12.8033	13.5037	22.381	21.6198	22.3564	22.3564	12.6413	11.447	11.4778	13.8693
	32	14.1565	14.3148	12.7304	13.0076	22.3036	21.5609	21.9859	22.0616	12.6259	11.3772	11.4701	13.8463
	33	14.1166	14.1166	12.6413	13.0076	22.0018	21.4491	21.7914	21.9859	12.3402	11.1598	11.4132	13.7764
	34	14.1028	14.0544	12.5061	12.8909	22	21.1631	21.7747	21.8654	12.2788	11.1137	11.4094	13.642
	35	14.0767	13.963	12.2788	12.8033	21.7721	21.1482	21.7263	21.8055	12.0937	11.1053	11.2689	13.6289
	36	13.9822	13.834	12.2173	12.5814	21.6964	21.1033	21.6128	21.7747	11.9086	11.0799	11.083	13.6028
	37	13.5452	13.7795	12.1444	12.5061	21.3998	21.0883	21.5926	21.6814	11.7949	11.0753	11.0454	13.463
	38	13.4899	13.5452	11.9055	12.4155	21.3453	20.9484	21.5327	21.4641	11.7143	11.0707	11.0093	13.4292
	39	13.1082	13.4899	11.6667	12.4009	21.3039	20.8542	21.4755	21.4553	11.6667	11.0415	10.977	13.3363
	40	13.0076	13.3916	11.659	12.3249	21.2617	20.7522	21.4034	21.3717	11.6191	11.0123	10.9448	13.1098
	41	13.0076	13.2933	11.6506	12.3249	21.0989	20.6642	21.1508	21.3022	11.5692	10.881	10.9125	13.0775
	42	12.9347	13.1228	11.3065	12.2788	21.0989	20.6298	20.834	21.0892	11.4547	10.709	10.9018	12.9877
	43	12.8763	13.0076	11.0538	12.2634	20.6712	20.4838	20.8331	20.8718	11.4056	10.4417	10.8618	12.8026
	44	12.8763	12.993	10.9171	12.2173	20.6175	20.4204	20.753	20.8094	11.3065	10.1745	10.8557	12.7611
	45	12.8033	12.9347	10.8657	12.1713	20.5295	20.1353	20.6642	20.5594	11.2074	10.4287	10.6568	12.4992
	46	12.5061	12.9347	10.8142	12.0937	20.5084	20.0094	20.3755	20.4239	11.2727	10.3058	10.6514	12.4508
	47	12.4009	12.8909	10.7628	12.0783	20.4538	19.8994	20.3535	20.3931	11.189	10.2328	10.646	12.4508
	48	12.3249	12.8763	10.848	12.0468	20.3966	19.8572	20.2963	20.2206	11.0538	10.1914	10.6429	12.278
	49	12.2788	12.8471	10.7259	11.9055	20.196	19.7938	20.2338	20.174	10.9187	10.1222	10.6053	12.1444
	50	12.2634	12.8179	10.709	11.8756	20.1872	19.785	19.9962	20.1344	10.7835	10.0239	10.5423	12.0737
	51	12.2481	12.8033	10.5853	11.7949	19.8607	19.7296	19.9839	20.0517	11.2082	9.92947	10.5162	12.0499
	52	12.2342	12.5061	10.4955	11.7642	19.7938	19.7296	19.925	19.8352	11.0369	9.81581	10.3695	12.0269
	53	12.2173	12.4155	10.4056	11.7143	19.7296	19.7085	19.793	19.7006	10.8657	9.70214	10.2904	12.0115
	54	12.2158	12.3402	10.4417	11.6667	19.6724	19.4559	19.6759	18.8857	10.709	9.81581	10.2413	11.9762
	55	12.1713	12.2788	10.4241	11.6506	19.668	19.272	19.5958	18.7801	10.5853	9.75821	10.1921	11.5899
	56	12.0468	12.2173	10.1499	11.6344	19.6152	19.2394	19.5219	18.649	10.4617	9.74362	10.1921	11.553
	57	11.9224	12.0937	10.113	11.6337	19.5958	19.1462	19.1022	18.6322	10.3381	9.69523	10.1676	11.553
	58	11.9055	12.0468	9.9817	11.4547	19.316	18.905	19.0652	18.619	10.4955	9.62227	10.1099	11.4885
	59	11.7949	11.9055	9.88723	11.4148	19.2887	18.385	18.9182	18.2706	10.4417	9.52397	10.0846	11.4793
	60	11.7181	11.8426	9.79277	11.3065	19.272	18.267	18.9182	18.267	10.4241	9.42566	10.0746	11.4793
	61	11.7143	11.7949	9.6983	11.275	19.2597	18.0796	18.6754	17.9194	10.4064	9.50938	10.0539	11.4701
	62	11.6844	11.7642	9.60384	11.2259	19.1013	17.9687	18.6217	17.9159	10.2789	9.504	10.0431	11.467
	63	11.6667	11.7473	9.82963	11.189	19.008	17.9282	18.5522	17.6669	9.90643	9.44486	10.0408	11.3541
	64	11.659	11.7143	9.65914	11.1053	18.9473	17.8983	18.3515	17.5789	9.88723	9.38573	10.0385	11.3295
	65	11.6513	11.6813	9.51936	11.0538	18.9446	17.8746	18.3216	17.3422	9.86803	9.37958	10.0347	11.3134
	66	11.6506	11.6506	9.37958	11.0369	18.9306	17.7989	18.2846	17.2278	9.82963	9.3097	9.99322	11.2128
	67	11.6344	11.6483	9.37498	11.0024	18.832	17.7989	18.2706	17.0403	9.79123	9.27898	9.9863	11.1652
	68	11.6022	11.6152	9.37037	10.9509	18.7018	17.6915	18.267	16.9972	9.75283	9.24826	9.93408	11.1429
	69	11.5738	11.4056	9.36576	10.848	18.641	17.607	18.1491	16.8951	9.81043	9.22291	9.90874	11.136
	70	11.4632	11.3065	9.33965	10.848	18.4677	17.5666	18.135	16.8106	9.69523	9.20294	9.90643	11.05
	71	11.4547	11.2566	9.31354	10.709	18.4606	17.4407	18.0022	16.6452	9.58003	9.14611	9.89184	11.0147
	72	11.3065	11.1053	9.2183	10.6007	18.458	17.1125	17.9441	16.3002	9.5977	9.08928	9.88339	10.9947
	73	11.2566	11.0538	9.19757	10.5853	18.3973	17.1125	17.9159	16.1938	9.51936	9.03245	9.84038	10.9624
	74	11.1053	11.0369	9.17683	10.57	18.333	17.1125	17.9124	16.0565	9.44102	9.11539	9.7897	10.9624
	75	11.0976	10.9686	9.1561	10.4955	18.231	16.9937	17.9027	15.8127	9.37958	8.97485	9.76358	10.9332
	76	11.0899	10.8657	9.13536	10.4241	18.0303	16.9022	17.7531	15.8127	9.35962	8.928	9.73594	10.7988
	77	11.0822	10.858	9.11462	10.3526	17.9344	16.9022	17.6906	15.7775	9.27898	8.91187	9.6599	10.7497
	78	11.0746	10.8503	9.09389	10.2789	17.688	16.7279	17.6801	15.6834	9.2183	8.89114	9.6599	10.7366
	79	11.0669	10.848	9.11539	10.1499	17.688	16.5572	17.6528	15.6675	9.15763	8.8489	9.6407	10.7098
	80	11.0538	10.7259	9.1369	10.057	17.6	16.3979	17.0262	15.4933	9.09696	8.77901	9.6215	10.6668
	81	11.0523	10.709	9.05318	10.0209	17.4196	16.2756	16.8802	15.4607	9.03629	8.71987	9.6023	10.6668
	82	11.0508	10.6322	8.96947	9.9817	17.285	16.2043	16.8696	15.2522	9.19757	8.65536	9.62765	10.6668
	83	11.0369	10.4955	8.84352	9.90643	17.2005	16.1462	16.6839	15.1096	9.35885	8.59085	9.62534	10.6268
	84	11.0369	10.4886	8.77901	9.90643	17.1222	16.1005	16.6637	15.0075	9.23981	8.63923	9.58771	10.6268
	85	10.9171	10.4817	8.7145	9.88723	17.1142	16.009	16.537	14.9582	9.1776	8.63386	9.55008	10.6168
	86	10.848	10.4778	8.64998	9.83117	17.0808	15.8514	16.4472	14.9459	9.11539	8.62848	9.51245	10.5592
	87	10.8465	10.4748	8.58547	9.82963	17.0078	15.8242	16.4261	14.9459	9.05318	8.6231	9.5616	10.5224
	88	10.8449	10.4417	8.67149	9.81043	16.984	15.4255	16.361	14.821	8.928	8.61773	9.55315	10.4579
	89	10.709	10.4241	8.60621	9.77203	16.8168	15.2354	16.331	14.7752	8.80282	8.5847	9.54624	10.4548
	90	10.7082	10.4064	8.54093	9.71443	16.808	15.2354	16.2967	14.6749	8.84352	8.3735	9.52858	10.4548
	91	10.7075	10.3887	8.5847	9.71136	16.8054	15.2354	16.1823	14.557	8.77901	8.32896	9.51091	10.4133
	92	10.7067	10.3711	8.54016	9.69523	16.7807	15.1738	16.1216	14.4417	8.7145	8.28442	9.50016	10.3864
	93	10.5853	10.3534	8.49562	9.5977	16.7279	15.1738	15.9896	14.4206	8.64998	8.25523	9.4871	10.3864
	94	10.5493	10.3357	8.45107	9.57773	16.72	15.1316	15.9676	14.4074	8.58547	8.22605	9.45562	10.3035
	95	10.5469	10.2789	8.51866	9.51936	16.676	14.9222	15.9482	14.403	8.7145	8.19686	9.44026	10.262
	96	10.5446	10.1499	8.33971	9.48403	16.6742	14.674	15.9157	14.403	8.60621	8.24602	9.4249	10.2205
	97	10.4955	10.1322	8.24909	9.37958	16.6153	14.667	15.8708	14.3044	8.49792	8.22682	9.40954	10.2205
	98	10.4778	10.113	8.22682	9.35962	16.5704	14.5658	15.6675	14.2657	8.51866	8.18074	9.35808	10.1545
	99	10.4771	10.057	8.18074	9.33965	16.5449	14.4936	15.6517	14.2349	8.33971	8.11699	9.34195	10.1545
	100	10.4763	9.9817	8.13466	9.27898	16.5255	14.3915	15.6103	14.2094	8.16077	8.05325	9.32659	10.1368
	101	10.4241	9.90643	8.0663	9.2183	16.4261	14.2745	15.5593	14.1442	8.33971	8.06477	9.28819	10.1192
	102	10.4241	9.88723	8.0425	9.19757	16.3354	14.2375	15.5566	13.9858	8.22682	7.99488	9.27206	10.0524
	103	10.1499	9.82963	8.01869	9.15763	16.2404	14.2155	15.5206	13.9858	8.11392	7.97722	9.2521	10.0385
	104	10.113	9.82963	7.99488	9.11539	16.2404	14.2085	15.3648	13.897	8.00102	7.97722	9.24058	10.0385
	105	10.1123	9.81043	7.97107	9.05318	15.972	13.8565	15.3446	13.897	8.18074	7.97107	9.16992	9.96326
	106	10.1115	9.79123	7.94726	8.77901	15.9623	13.8186	15.268	13.8125	8.06477	7.96493	9.06854	9.95635
	107	10.1107	9.77203	7.92346	8.7145	15.9157	13.75	15.1703	13.7729	8.06477	7.95878	9.0409	9.9241
	108	10.1099	9.77203	7.89965	8.67149	15.774	13.6734	15.1061	13.7183	7.99488	7.95264	9.03168	9.9241
	109	10.1092	9.69523	7.87584	8.60621	15.7291	13.4878	15.0471	13.7051	7.92499	7.8167	9.02246	9.9241
	110	10.1084	9.61843	7.96032	8.5847	15.6904	13.4174	15.0198	13.7007	7.8551	7.71994	9.01094	9.89875
	111	9.9817	9.54163	7.83514	8.54093	15.664	13.3628	15.0075	13.7007	7.78522	7.62317	8.99712	9.89875
	112	9.98093	9.51936	7.70995	8.54016	15.6103	13.3628	14.821	13.669	7.71533	7.71994	8.94566	9.87034
	113	9.98016	9.49709	7.58477	8.51866	15.5232	13.3232	14.8086	13.515	7.99488	7.69382	8.92186	9.87034
	114	9.97939	9.37958	7.76371	8.49562	15.4722	13.3232	14.7752	13.4226	7.97107	7.67078	8.89805	9.8665
	115	9.97862	9.35962	7.68768	8.33971	15.415	13.3232	14.7708	13.3681	7.94726	7.64774	8.87424	9.696
	116	9.97786	9.33965	7.61165	8.20454	15.305	13.2915	14.7585	13.354	7.92346	7.67078	8.85043	9.66298
	117	9.88723	9.27898	7.53562	8.18074	15.305	13.1322	14.7541	13.354	7.89965	7.66464	8.89114	9.66298
	118	9.82963	9.27821	7.45958	8.13466	15.305	13.1243	14.6115	13.354	7.8528	7.66464	8.8727	9.60384
	119	9.82195	9.27744	7.38355	8.06477	15.2812	13.1243	14.5737	13.3496	7.75603	7.58477	8.85427	9.57389
	120	9.81043	9.27667	7.30752	8.02176	15.2812	13.0363	14.557	13.2986	7.68307	7.5049	8.83584	9.54086
	121	9.79661	9.2759	7.23149	7.99488	15.2777	12.8656	14.5103	13.2986	7.61011	7.42502	8.86502	9.45101
	122	9.69523	9.2183	7.35821	7.99488	15.2073	12.8418	14.403	13.1252	7.58477	7.34515	8.84429	9.34886
	123	9.57773	9.1415	7.27834	7.97107	15.18	12.833	14.2305	13.0407	7.55942	7.58477	8.84198	9.34886
	124	9.53856	9.0647	7.19846	7.94726	15.0216	12.7838	14.2138	13.0029	7.53408	7.51642	8.80819	9.3143
	125	9.5232	8.9879	7.17696	7.92346	14.9846	12.7433	14.2094	12.9976	7.50874	7.44806	8.79667	9.30278
	126	9.51936	8.928	7.15546	7.89965	14.916	12.7098	14.161	12.9976	7.48339	7.47264	8.71987	9.2567
	127	9.33965	8.8681	7.13395	7.87584	14.784	12.4678	14.1442	12.9554	7.48493	7.41504	8.64307	9.2567
	128	9.33658	8.84352	7.11245	7.86278	14.7171	12.4511	14.109	12.8647	7.45958	7.38355	8.56627	9.20678
	129	9.3335	8.77901	7.09094	7.85203	14.6951	12.4089	14.0694	12.7873	7.43424	7.35206	8.67917	9.19526
	130	9.33043	8.7145	6.9911	7.82822	14.6696	12.4089	13.9858	12.7292	7.4089	7.3705	8.66227	9.16454
	131	9.32736	8.71296	6.89126	7.80442	14.4126	12.2302	13.933	12.6658	7.38355	7.36435	8.64	9.12154
	132	9.27898	8.71142	6.79142	7.78061	14.3906	12.0261	13.9198	12.6518	7.35821	7.35821	8.61082	9.11386
	133	9.27821	8.67149	6.69158	7.7568	14.3739	11.9645	13.8618	12.6518	7.33286	7.36435	8.58163	9.10157
	134	9.27744	8.60621	7.1017	7.73299	14.2305	11.9522	13.8398	12.5541	7.30752	7.35821	8.6039	9.08237
	135	9.27667	8.6016	7.01952	7.70918	14.212	11.9522	13.8345	12.4749	7.28218	7.35206	8.60083	9.07085
	136	9.2759	8.60083	6.93734	7.68538	14.1548	11.8994	13.7412	12.4749	7.25683	7.3129	8.59622	9.07085
	137	9.2183	8.59546	6.85517	7.66157	14.0756	11.7841	13.669	12.4749	7.23149	7.28755	8.49562	9.06701
	138	9.21754	8.59008	6.84365	7.63776	14.0686	11.6855	13.6646	12.4203	7.35821	7.26835	8.48563	9.05472
	139	9.21677	8.5847	6.83213	7.61395	13.8714	11.6855	13.5599	12.4203	7.33286	7.24454	8.47565	8.9641
	140	9.19757	8.57933	6.82061	7.59014	13.86	11.6855	13.4966	12.3552	7.17696	7.21613	8.44339	8.94029
	141	9.1968	8.57395	6.80909	7.56634	13.7262	11.6301	13.464	12.3006	7.02106	7.18771	8.40653	8.90035
	142	9.11539	8.56858	6.79757	7.54253	13.4878	11.6037	13.4482	12.3006	6.86515	7.1593	8.36966	8.86426
	143	9.05395	8.5632	6.78605	7.51872	13.4446	11.4946	13.4464	12.129	7.15085	7.17696	8.3328	8.86426
	144	9.05318	8.55782	6.77299	7.49491	13.3646	11.4946	13.4226	12.0982	6.9911	7.15699	8.36659	8.832
	145	9.05242	8.51866	6.75994	7.4711	13.3646	11.4946	13.391	12.0164	6.83136	7.07789	8.36659	8.81587
	146	9.05165	8.47949	6.74688	7.4473	13.2915	11.4585	13.3769	11.9337	6.67162	7.05792	8.29824	8.80435
	147	9.05088	8.33971	6.74458	7.35821	13.266	11.3203	13.354	11.9284	6.93734	7.03795	8.29363	8.80435
	148	8.928	8.33741	6.74227	7.35744	13.1956	11.2358	13.266	11.851	6.85517	7.05178	8.28288	8.80435
	149	8.8873	8.3351	6.73997	7.35667	13.053	11.2358	13.2422	11.851	6.77299	6.91661	8.24294	8.79974
	150	8.84352	8.3328	6.73766	7.3559	12.9633	11.2358	13.2009	11.7832	6.69082	6.85517	8.21453	8.68608
	151	8.84122	8.24909	6.63245	7.33363	12.9633	11.1514	13.1956	11.7779	6.60864	6.79373	8.20147	8.68224
	152	8.83891	8.18074	6.60403	7.30752	12.907	11.0766	13.1164	11.6776	6.77299	6.75226	8.18842	8.63693
	153	8.83661	8.1792	6.57562	7.28141	12.8946	11.0378	13.0742	11.6406	6.77299	6.71078	8.19686	8.55014
	154	8.77901	8.11238	6.51802	7.2553	12.892	11	13.0548	11.6406	6.74458	6.66931	8.19456	8.53786
	155	8.7767	8.06477	6.46042	7.22918	12.8656	11	13.0407	11.6301	6.71616	6.62784	8.19149	8.53325
	156	8.7744	8.06323	6.40282	7.20307	12.848	11	12.9976	11.6142	6.68774	6.72384	8.17613	8.47488
	157	8.7721	8.0617	6.40205	7.17696	12.848	11	12.9598	11.5878	6.65933	6.55411	8.11469	8.42035
	158	8.67149	8.06016	6.40128	7.15085	12.848	10.8944	12.8832	11.5553	6.63245	6.38438	8.10163	8.3735
	159	8.64845	8.04403	6.40051	7.12474	12.7644	10.8944	12.8207	11.5553	6.60557	6.50342	8.03098	8.3735
	160	8.60621	7.99488	6.39974	7.09862	12.6614	10.817	12.7873	11.4699	6.57869	6.49651	8.01024	8.3735
	161	8.6016	7.98797	6.31296	7.07251	12.5426	10.7879	12.7679	11.3775	6.55181	6.46733	7.9895	8.3689
	162	8.59853	7.9872	6.25306	7.0464	12.4678	10.729	12.7248	11.3775	6.60403	6.44582	7.96877	8.3689
	163	8.5847	7.98106	6.16243	7.02029	12.4511	10.6999	12.709	11.3291	6.60403	6.42432	7.9872	8.352
	164	8.54016	7.97414	6.15859	6.99418	12.4414	10.6313	12.6958	11.3291	6.51802	6.40282	7.96877	8.352
	165	8.46336	7.97107	6.15475	6.96806	12.3834	10.6313	12.6518	11.2631	6.432	6.38131	7.9657	8.30515
	166	8.352	7.96723	6.15091	6.94195	12.364	10.5512	12.6122	11.2631	6.51802	6.43814	7.95264	8.30515
	167	8.33971	7.96186	6.14707	6.85517	12.3587	10.472	12.5928	11.2411	6.40205	6.32064	7.9127	8.28365
	168	8.30131	7.95264	6.13171	6.77299	12.32	10.4614	12.4599	11.2411	6.40205	6.20314	7.87277	8.27059
	169	8.22682	7.94342	6.11635	6.77222	12.3174	10.4447	12.3358	11.2411	6.31296	6.08563	7.9104	8.27059
	170	8.22605	7.93421	6.10099	6.77146	12.3174	10.2485	12.3156	11.2253	6.22387	6.25306	7.88122	8.27059
	171	8.22528	7.92499	6.08563	6.77069	12.2566	10.2485	12.3006	11.2253	6.13478	6.25306	7.87814	8.26675
	172	8.21683	7.91578	6.07027	6.76992	12.2223	10.1763	12.2707	11.2086	6.0457	6.20774	7.84896	8.2368
	173	8.2007	7.90656	6.05491	6.76838	12.012	10.1763	12.195	11.1646	6.7968	6.20006	7.81978	8.1408
	174	8.18074	7.89734	6.07027	6.74458	12.0067	10.1455	12.129	11.0924	6.70618	6.19238	7.82515	8.12314
	175	8.16077	7.75603	6.03878	6.72077	11.9794	10.1253	12.1132	11.0308	6.61555	6.17011	7.79827	8.07091
	176	8.15846	7.68614	6.0073	6.69696	11.9794	10.0936	12.0727	11.0255	6.52493	6.13939	7.78445	8.02253
	177	8.1408	7.61626	5.81683	6.6816	11.968	10.083	12.0164	11.0026	6.4343	6.10867	7.78214	8.01792
	178	8.12083	7.58477	5.81453	6.67315	11.9522	10.0628	11.9909	10.9806	6.34368	6.07795	7.77139	7.95571
	179	8.10086	7.55328	5.81222	6.64934	11.9522	10.01	11.9645	10.941	6.25306	6.04723	7.75219	7.95571
	180	8.0809	7.52179	5.80992	6.62554	11.9522	9.89384	11.9495	10.941	6.16243	6.01651	7.67616	7.92883
	181	8.07322	7.4903	5.80762	6.60173	11.9319	9.87272	11.9442	10.9296	6.07181	6.03878	7.60013	7.89734
	182	8.07014	7.46419	5.80531	6.59482	11.9205	9.84104	11.8087	10.9296	5.98118	5.92128	7.64621	7.89734
	183	8.06477	7.4496	5.80301	6.57792	11.8853	9.80848	11.7832	10.8504	5.89056	5.89747	7.62163	7.8743
	184	8.05939	7.4496	5.8007	6.55411	11.8061	9.79792	11.6406	10.7765	5.79994	5.87366	7.61856	7.84282
	185	8.05402	7.43808	5.78458	6.50803	11.8026	9.74424	11.5553	10.7474	5.70931	5.84986	7.59936	7.77446
	186	8.04864	7.41197	5.76845	6.40205	11.755	9.72312	11.5078	10.7246	5.61869	5.88902	7.57709	7.77446
	187	8.04019	7.38586	5.75232	6.40128	11.704	9.72312	11.5025	10.707	6.16243	5.85754	7.55482	7.76525
	188	8.01024	7.38355	5.73619	6.39053	11.6274	9.71168	11.4858	10.6841	6.13171	5.82605	7.53254	7.75142
	189	7.99488	7.38125	5.72006	6.31603	11.616	9.66856	11.3423	10.6841	6.10099	5.79456	7.51027	7.7376
	190	7.99258	7.37894	5.65325	6.31296	11.6107	9.636	11.3203	10.4799	6.07027	5.76307	7.55251	7.73299
	191	7.99027	7.37664	5.65094	6.28531	11.528	9.636	11.2904	10.4333	6.03955	5.81683	7.53024	7.73299
	192	7.98797	7.37434	5.64864	6.25459	11.506	9.636	11.2631	10.4271	6.00883	5.81683	7.51872	7.58477
	193	7.98566	7.37203	5.64634	6.25306	11.506	9.62544	11.2473	10.4271	5.97811	5.76	7.47418	7.55174
	194	7.98336	7.35821	5.64403	6.22387	11.4946	9.62544	11.2473	10.4034	5.94739	5.70317	7.45421	7.54253
	195	7.98106	7.34438	5.64173	6.19315	11.352	9.62544	11.2411	10.4034	5.81683	5.72774	7.43424	7.51411
	196	7.97875	7.33056	5.63942	6.19315	11.3388	9.57	11.1646	10.4034	5.68627	5.65325	7.42042	7.51411
	197	7.97645	7.17696	5.63712	6.16243	11.3388	9.44856	11.1593	10.3796	5.55571	5.63635	7.41811	7.5095
	198	7.97414	7.02336	5.63482	6.13325	11.3098	9.44856	11.1091	10.3734	5.42515	5.60026	7.41581	7.5095
	199	7.97107	6.9911	5.63251	6.13171	11.2438	9.37376	11.0308	10.3734	5.29459	5.59488	7.4135	7.5095
	200	7.96493	6.9888	5.63021	6.10099	11.1514	9.26904	11.0255	10.3321	5.81683	5.5273	7.4112	7.4857
	201	7.95878	6.9888	5.6279	6.07334	11.1514	9.21272	11.0026	10.3321	5.65325	5.51885	7.40122	7.4711
	202	7.95264	6.98726	5.6256	6.07027	11.1223	9.1784	10.9129	10.2423	5.48966	5.43283	7.39814	7.4665
	203	7.87891	6.98342	5.6233	6.07027	11.088	9.16696	10.9076	10.23	5.32608	5.42438	7.38355	7.41427
	204	7.85894	6.97958	5.55264	6.07027	11.088	9.13352	10.9076	10.2115	5.1625	5.3545	7.3728	7.37587
	205	7.76678	6.97574	5.54342	6.03955	11.0854	9.13264	10.8962	10.2115	4.99891	5.28461	7.35283	7.37587
	206	7.75603	6.9719	5.53421	6.01344	11.0678	9.00504	10.8222	10.1939	4.83533	5.21472	7.33286	7.35667
	207	7.73299	6.96806	5.51885	6.00883	11.0678	8.89944	10.7765	10.1939	4.67174	5.29229	7.31827	7.35667
	208	7.68307	6.96422	5.5104	5.97811	11.0378	8.89944	10.7246	10.1878	4.50816	5.29229	7.30982	7.32211
	209	7.67616	6.96038	5.50195	5.95354	11.0167	8.81584	10.5679	10.1394	5.65325	5.24774	7.27219	7.32211
	210	7.66925	6.95654	5.4935	5.94739	11.0167	8.81584	10.545	10.1394	5.55264	5.2032	7.23456	7.2
	211	7.66234	6.93734	5.48506	5.91667	11.0097	8.81584	10.5389	10.1332	5.45203	5.15866	7.19693	7.15546
	212	7.65542	6.91814	5.48275	5.89363	11	8.7208	10.4799	10.0593	5.35142	5.11411	7.1593	7.11552
	213	7.64851	6.8736	5.48045	5.83373	10.9701	8.7208	10.23	9.86128	5.25082	5.06957	7.12166	7.06022
	214	7.64237	6.85517	5.47814	5.81683	10.9058	8.70848	10.2115	9.7988	5.55264	5.22086	7.2576	7.06022
	215	7.63622	6.79219	5.47584	5.81606	10.8504	8.70848	10.1394	9.7856	5.51885	5.22086	7.2407	7.04563
	216	7.60013	6.77299	5.47354	5.8153	10.8504	8.69616	10.1253	9.7416	5.48506	5.21165	7.2023	7.04563
	217	7.59552	6.76685	5.47123	5.81453	10.7334	8.5624	10.1147	9.66504	5.45126	5.20243	7.17082	7.01491
	218	7.58938	6.7607	5.27462	5.81376	10.7334	8.52544	10.0786	9.66504	5.41747	5.13946	7.15315	6.97958
	219	7.58477	6.7584	5.2393	5.77382	10.6313	8.426	10.0593	9.58848	5.38368	4.99123	7.13549	6.95347
	220	7.5691	6.7584	5.2032	5.71392	10.56	8.426	9.99768	9.55592	5.51885	4.84301	7.01722	6.95347
	221	7.55343	6.7584	5.1671	5.65402	10.56	8.36352	9.99152	9.5436	5.48429	4.69478	7.01107	6.95347
	222	7.53777	6.75456	5.05651	5.65325	10.5494	8.36352	9.99064	9.51104	5.44973	4.54656	7.00493	6.93811
	223	7.5221	6.75379	5.04038	5.64403	10.501	8.30104	9.86128	9.49168	5.41517	4.39834	6.99878	6.9335
	224	7.47418	6.75149	5.02426	5.63482	10.4289	8.26232	9.8428	9.49168	5.38061	4.25011	6.96576	6.9335
	225	7.47264	6.74918	5.00813	5.6256	10.3893	8.26232	9.71608	9.48464	5.27462	4.10189	6.92966	6.92275
	226	7.45958	6.74842	4.992	5.61638	10.3893	8.26232	9.69056	9.48464	5.16864	3.95366	6.89357	6.88205
	227	7.44883	6.74688	4.94362	5.60717	10.3893	8.26232	9.66504	9.45208	5.06266	3.80544	6.88435	6.85594
	228	7.43808	6.74458	4.9367	5.59795	10.3752	8.25	9.64656	9.45208	4.95667	3.65722	6.86592	6.8352
	229	7.42733	6.74227	4.92979	5.59411	10.2485	8.25	9.59464	9.3544	4.85069	3.50899	6.78605	6.82982
	230	7.41658	6.72922	4.92288	5.59258	10.1983	8.19896	9.55592	9.33416	5.27462	4.94362	6.77069	6.79834
	231	7.40582	6.66624	4.91597	5.58874	10.1763	8.16024	9.5436	9.33416	5.2393	6.37824	6.76147	6.72998
	232	7.39507	6.63245	4.90906	5.58259	10.1763	8.12152	9.53744	9.30072	5.2393	4.90522	6.75226	6.71462
	233	7.38432	6.63014	4.90214	5.57952	10.083	8.00448	9.49168	9.24088	5.2032	4.86605	6.7584	6.68774
	234	7.38355	6.62784	4.89523	5.57261	10.076	8.00448	9.48728	9.22152	5.1671	4.79846	6.73613	6.68774
	235	7.38278	6.60403	4.88832	5.5703	10.0091	8.00448	9.45912	9.1608	5.13101	4.78925	6.70848	6.67162
	236	7.38202	6.60326	4.88141	5.56262	10.0091	7.91208	9.33416	9.1608	5.09491	4.76928	6.6455	6.66701
	237	7.38125	6.58022	4.8745	5.56109	9.9	7.8452	9.30072	9.14056	5.05651	4.7593	6.63245	6.66701
	238	7.38048	6.55642	4.86758	5.55264	9.89648	7.8452	9.28136	9.14056	5.01811	4.69018	6.61709	6.66701
	239	7.35821	6.53261	4.86067	5.55187	9.85424	7.8452	9.27432	9.12032	4.94362	4.62106	6.59482	6.624
	240	7.3536	6.40205	4.85376	5.54266	9.79704	7.832	9.22152	9.03144	4.86912	4.68019	6.57254	6.59712
	241	7.21075	6.39821	4.84685	5.51885	9.78296	7.80472	9.21272	9.03144	4.79462	4.66944	6.58176	6.59712
	242	7.17696	6.39437	4.90522	5.44512	9.77768	7.80472	9.19424	8.95664	4.72013	4.65869	6.5664	6.55949
	243	7.16774	6.31296	4.90214	5.37139	9.7108	7.80472	9.14056	8.95664	4.64563	4.64794	6.55642	6.53722
	244	7.15853	6.2592	4.89907	5.29766	9.636	7.80472	9.13264	8.89416	4.57114	4.63949	6.43046	6.49344
	245	7.14931	6.2592	4.896	5.27462	9.49168	7.79152	9.06576	8.88712	4.49664	4.63104	6.30451	6.48806
	246	7.1401	6.2592	4.89293	5.27232	9.47672	7.79152	9.03144	8.84576	4.42214	4.62259	6.17856	6.48806
	247	7.13088	6.25306	4.78925	5.27002	9.47232	7.68328	8.998	8.84576	4.34765	4.61414	6.43046	6.48806
	248	6.9911	6.25075	4.68557	5.2393	9.41248	7.68328	8.95664	8.81056	4.94362	4.6057	6.41434	6.44966
	249	6.98573	6.24845	4.6848	5.22394	9.37288	7.62784	8.84576	8.81056	4.90522	4.59725	6.39821	6.44966
	250	6.98496	6.24614	4.68403	5.20858	9.21272	7.62784	8.81056	8.80352	4.86682	4.59878	6.41126	6.42202
	251	6.98342	6.24384	4.66944	5.2032	9.19248	7.58648	8.78944	8.78944	4.82842	4.55808	6.37824	6.41126
	252	6.98189	6.24154	4.65485	5.17786	9.1872	7.58648	8.7824	8.7824	4.79002	4.51738	6.37133	6.41126
	253	6.93734	6.23923	4.64026	5.15021	9.152	7.5592	8.75688	8.7824	4.75162	4.47667	6.36134	6.40589
	254	6.9335	6.23693	4.62566	5.14714	9.108	7.46152	8.72608	8.7824	4.90522	4.43597	6.35827	6.39974
	255	6.92966	6.23462	4.61107	5.11642	9.02792	7.46152	8.6768	8.7824	4.78925	4.52659	6.35213	6.18547
	256	6.92582	6.23232	4.59648	5.0857	8.99184	7.46152	8.61256	8.7824	4.67328	4.46362	6.34598	6.15629
	257	6.92198	6.23155	4.58189	5.07648	8.90824	7.39024	8.55448	8.7824	4.55731	4.40064	6.30912	6.15629
	258	6.90509	6.16243	4.46362	5.05651	8.90824	7.39024	8.54744	8.64072	4.78925	4.46362	6.26534	6.15629
	259	6.90432	6.15398	4.46285	5.05651	8.90824	7.39024	8.4964	8.64072	4.66944	4.38989	6.22157	6.13325
	260	6.85517	6.14554	4.46208	5.00275	8.888	7.39024	8.4964	8.55448	4.54963	4.33613	6.17779	6.13325
	261	6.84672	6.144	4.46131	4.94362	8.8	7.348	8.4964	8.50432	4.66944	4.28237	6.22848	6.13325
	262	6.84365	6.144	4.46054	4.94208	8.75688	7.348	8.48936	8.4964	4.46362	4.22861	6.19776	6.0864
	263	6.79987	6.144	4.45978	4.94054	8.756	7.348	8.46032	8.48936	4.46362	4.17485	6.14707	6.08102
	264	6.77299	6.144	4.45901	4.93901	8.69088	7.348	8.43128	8.48936	4.42138	4.33613	6.09638	6.08102
	265	6.77069	6.13709	4.45824	4.93747	8.57736	7.33304	8.35032	8.48936	4.37914	4.29235	6.0457	6.0457
	266	6.76838	6.13171	4.45747	4.93594	8.55536	7.2468	8.25	8.48936	4.3369	4.24858	6.144	6.01651
	267	6.76608	6.12634	4.42138	4.9344	8.5228	7.2468	8.23152	8.46032	4.29466	4.25933	6.07872	6.01651
	268	6.76378	6.12096	4.38528	4.93286	8.49024	7.2468	8.20072	8.46032	4.25242	4.25933	6.0649	5.9927
	269	6.74458	6.11558	4.34918	4.93133	8.448	7.2468	8.20072	8.43832	4.21018	4.25242	6.05107	5.9927
	270	6.63245	6.11021	4.31309	4.92902	8.42952	7.17376	8.0872	8.43128	4.42138	4.17024	5.99501	5.96275
	271	6.62093	6.07027	4.33613	4.90522	8.3116	7.17376	8.0872	8.43128	4.33613	4.09037	5.93894	5.96275
	272	6.60941	6.0672	4.33382	4.8791	8.30104	7.11568	8.08016	8.37936	4.25088	4.09037	5.99501	5.96275
	273	6.60403	6.03878	4.33152	4.8553	8.30104	7.11568	8.01064	8.26848	4.16563	4.03277	5.97043	5.92128
	274	6.51802	6.0288	4.32922	4.85299	8.30104	7.01096	8.01064	8.23152	4.08038	3.97517	5.94586	5.92128
	275	6.51187	6.0288	4.32691	4.78925	8.30104	7.01096	7.92528	8.2236	3.99514	3.91757	5.95277	5.92128
	276	6.46195	6.0073	4.32461	4.78157	8.30104	7.01096	7.91208	8.19368	3.90989	4.03277	5.93894	5.92128
	277	6.432	5.81683	4.3223	4.70784	8.27288	6.98104	7.85488	8.1708	4.33613	3.99744	5.92512	5.90285
	278	6.43046	5.79917	4.29235	4.5481	8.272	6.98104	7.85488	8.1708	4.29235	3.96211	5.9113	5.8729
	279	6.4128	5.7815	4.2624	4.50586	8.272	6.93616	7.80472	8.14792	4.24858	3.99744	5.79226	5.86675
	280	6.40205	5.76384	4.23245	4.46362	8.25528	6.93616	7.80032	8.11008	4.2048	3.98592	5.67322	5.75616
	281	6.37363	5.74618	4.2025	4.42138	8.25528	6.8904	7.73696	8.0872	4.11341	3.9744	5.79226	5.72544
	282	6.34522	5.65325	4.11341	4.37914	8.22712	6.8904	7.58384	8.0872	4.02202	3.96288	5.77075	5.65709
	283	6.3168	5.6448	4.02432	4.3369	8.19896	6.8904	7.50992	8.0872	3.93062	3.95136	5.74925	5.65709
	284	6.31296	5.63635	4.06886	4.33613	8.19896	6.87544	7.41048	8.0872	4.11341	3.93984	5.73773	5.65709
	285	6.30912	5.6279	4.02125	4.33229	8.06696	6.87544	7.38584	8.02648	3.92602	3.92602	5.7047	5.65709
	286	6.30528	5.61946	3.97363	4.32845	8.06696	6.81384	7.24328	8.02648	3.92602	3.91219	5.59334	5.65094
	287	6.25306	5.61101	3.92602	4.32538	8.06696	6.81384	7.12976	8.01064	3.8784	3.84154	5.5895	5.6256
	288	6.23923	5.60256	3.8784	4.32461	8.03792	6.81384	7.11304	8.01064	3.83078	3.74246	5.56339	5.60026
	289	6.16166	5.568	3.83078	4.32077	8.00448	6.7672	7.06112	7.96488	3.78317	3.74246	5.53344	5.568
	290	6.1609	5.568	3.78317	4.31693	7.99744	6.67304	7.06112	7.80032	3.73555	3.72941	5.5296	5.5488
	291	6.16013	5.55264	3.73555	4.31309	7.99744	6.67304	7.03472	7.80032	3.68794	3.71635	5.51424	5.5488
	292	6.15936	5.54266	3.72941	4.30925	7.96752	6.61056	7.03472	7.76072	3.64032	3.69178	5.49888	5.35987
	293	6.15859	5.53267	3.72326	4.30541	7.96752	6.56216	6.99952	7.72816	3.5927	3.67872	5.49504	5.35987
	294	6.15782	5.5296	3.71712	4.30157	7.96752	6.56216	6.93616	7.71232	3.8784	3.66566	5.4528	5.33299
	295	6.15706	5.5296	3.71098	4.29466	7.94992	6.56216	6.91944	7.7044	3.72941	3.65261	5.44128	5.33299
	296	6.15629	5.5296	3.70483	4.29235	7.92	6.56216	6.82088	7.59968	3.58042	3.58886	5.40672	5.33299
	297	6.15552	5.52269	3.69869	4.28314	7.91208	6.56216	6.82088	7.50992	3.43142	3.52512	5.38752	5.29306
	298	6.13171	5.51885	3.67872	4.27392	7.80472	6.48208	6.75752	7.46856	3.28243	3.49594	5.37523	5.29306
	299	6.13094	5.5127	3.65875	4.2647	7.78976	6.48208	6.71176	7.45184	3.72941	3.46675	5.36294	5.25235
	300	6.11866	5.50656	3.63878	4.25549	7.788	6.48208	6.6748	7.44392	3.67872	3.46829	5.35987	5.2393
	301	6.05338	5.50042	3.61882	4.17638	7.788	6.4328	6.66512	7.38584	3.62803	3.42758	5.32838	5.17786
	302	6.03878	5.49427	3.59885	4.11341	7.73608	6.41696	6.66512	7.37704	3.57734	3.38688	5.32454	5.17786
	303	6.03878	5.48813	3.57504	4.1111	7.69384	6.41696	6.56216	7.37704	3.52666	3.34618	5.26541	5.15021
	304	6.01344	5.48198	3.55123	4.1088	7.69384	6.41696	6.48208	7.16496	3.47597	3.45523	5.24928	5.12947
	305	6.00576	5.47584	3.52742	4.1065	7.66304	6.36768	6.47768	7.16496	3.67872	3.44141	5.22086	5.09491
	306	5.94662	5.4697	3.46829	4.02739	7.66304	6.36768	6.44864	7.10424	3.57504	3.42758	5.1241	5.09491
	307	5.93664	5.46355	3.3024	3.92602	7.568	6.36768	6.33336	7.06112	3.47136	3.41376	5.11949	5.07341
	308	5.82374	5.45741	3.25632	3.8784	7.5592	6.23392	6.32368	7.06112	3.36768	3.39994	5.11488	5.0665
	309	5.81683	5.27462	3.21024	3.74554	7.5592	6.16616	6.25504	7.06112	3.31392	3.38611	5.0665	5.0665
	310	5.81606	5.2608	3.16416	3.72941	7.54688	6.16616	6.22512	7.06112	3.3024	3.37229	5.02042	5.0665
	311	5.8153	5.2608	3.12653	3.72941	7.48	6.14944	6.21544	7.06112	3.29088	3.35846	4.98278	5.05958
	312	5.81453	5.2393	3.0889	3.67872	7.43424	6.11512	6.13536	7.06112	3.27936	3.34464	4.9536	5.05958
	313	5.81376	5.2224	3.05126	3.67411	7.392	6.11512	6.11072	7.03472	3.26784	3.33082	4.92442	5.03117
	314	5.72698	5.2224	3.01363	3.62803	7.39024	6.11512	6.08784	7.02592	3.25632	3.31699	4.92365	4.96051
	315	5.71392	5.20397	2.976	3.57734	7.348	6.11512	5.62056	6.99952	3.2448	3.3024	4.9152	4.91674
	316	5.65709	5.184	2.93837	3.57504	7.34624	6.028	5.57568	6.92824	3.23328	3.20102	4.90675	4.89523
	317	5.65325	5.0688	2.90074	3.56506	7.34624	6.028	5.55456	6.90184	3.22176	3.09965	4.86758	4.82918
	318	5.65248	5.05651	2.8631	3.52666	7.34624	6.028	5.4648	6.90184	3.21024	3.17184	4.82842	4.80768
	319	5.65171	5.0519	2.82547	3.47597	7.34008	6.028	5.4648	6.82088	3.12653	3.12653	4.85453	4.8
	320	5.65094	5.01581	2.78784	3.46829	7.34008	5.97608	5.37416	6.82088	3.04282	3.08122	4.72781	4.8
	321	5.65018	4.97971	2.75021	3.3024	7.34008	5.97608	5.34512	6.82088	2.9591	3.0359	4.72781	4.8
	322	5.61408	4.9536	2.71258	3.13651	7.26	5.97608	5.33632	6.82088	2.87539	3.06586	4.71475	4.77005
	323	5.60026	4.94362	2.67494	3.12653	7.19224	5.95848	5.11456	6.82088	2.79168	3.01978	4.7017	4.7255
	324	5.55725	4.94208	2.63731	3.06586	7.13328	5.95848	5.03008	6.7848	2.70797	2.90842	4.60186	4.65715
	325	5.55264	4.94054	2.88384	3.00518	7.08752	5.95848	5.03008	6.71176	2.62426	2.79706	4.50202	4.65715
	326	5.54496	4.93901	2.74253	2.97062	7.02768	5.95848	4.91832	6.6748	2.54054	2.6857	4.57958	4.65715
	327	5.53728	4.93747	2.60122	2.94451	6.952	5.95848	4.88048	6.62816	3.12653	2.82624	4.54733	4.54118
	328	5.5296	4.93594	2.52826	2.88384	6.952	5.8696	4.68688	6.62816	3.06586	2.77632	4.5335	4.54118
	329	5.51885	4.9344	2.52595	2.82317	6.86664	5.8696	4.62088	6.47768	3.00518	2.7264	4.5097	4.54118
	330	5.51808	4.93286	2.52365	2.80474	6.83232	5.83352	4.5672	6.44864	2.94451	2.67648	4.50509	4.47053
	331	5.51731	4.93133	2.45299	2.7625	6.83232	5.57568	4.5672	6.3624	2.88384	2.62656	4.47283	4.41446
	332	5.51654	4.92979	2.38234	2.74253	6.83232	5.57568	3.66784	6.33336	2.82317	2.57664	4.3392	4.34074
	333	5.51578	4.9152	2.31168	2.70182	6.7848	5.57568	9.2928	6.32368	2.7625	2.75942	4.32	4.27469
	334	5.51501	4.9152	2.24102	2.64115	6.76368	5.57568	7.78976	6.21544	2.70182	2.74253	4.30541	4.27469
	335	5.48429	4.90522	2.21107	2.58048	6.76368	5.53784	4.58304	6.14504	2.64115	2.63731	4.29082	4.07885
	336	5.44051	4.88064	1.9392	2.52826	6.7496	5.51936	5.22984	6.06408	2.58048	2.61965	4.27622	3.99974
	337	5.33683	4.85606		1.9392	6.72936	5.51936	5.93296	6.04384	2.51981	2.60198	4.3008	3.99974
	338	5.27462	4.83149			6.72936	5.51936	7.34008	6.04384	2.45914	2.58432	4.2217	3.88301
	339	5.27309	4.80691			6.72232	5.51936	6.41696	6.01304	2.39846	2.52826	4.17715	3.77088
	340	5.2393	4.8			6.67304	5.5	6.53224	5.98224	2.33779	2.47142	4.14182	3.73325
	341	5.21549	4.6848			6.67304	5.5	4.51176	5.98224	3.06586	2.39462	4.09574	3.73325
	342	5.2032	4.66944			6.6	5.5	5.33632	5.962	2.74253	2.33472	4.08038	3.55814
	343	5.20013	4.46362			6.53928	5.5	7.94464	5.84672	2.4192	2.27482	4.03354	3.55814
	344	5.19936	4.45517			6.53224	5.5	6.17936	5.81504	2.09587	2.21491	4.02355	3.47674
	345	5.19859	4.42138			6.53224	5.48768	5.19464	5.76136	1.77254	2.15501	3.93907	3.47674
	346	5.05958	4.416			6.48208	5.36448	6.17936	5.71912	2.60352	2.21107	3.85459	3.46675
	347	5.05651	4.38758			6.47504	5.36448	7.13328	5.67512	2.52826	2.16806	3.89606	3.46675
	348	5.05421	4.35379			6.47504	5.36448	8.25528	5.67512	2.45299	2.15424	3.89069	3.29856
	349	5.0519	4.33613			6.424	5.36448	7.63928	5.66456	2.37773	2.14579	3.82618	3.20026
	350	5.04883	4.3008			6.424	5.34512	6.7848	5.632	2.30246	2.0567	3.73709	2.98138
	351	4.94746	4.26547			6.424	5.22544	7.92704	5.55456	2.2272	1.53293	3.69178	2.87232
	352	4.94362	4.23014			6.424	5.22544	7.82584	5.4648	2.21107	1.37088	3.6864	2.62656
	353	4.94208	4.19482			6.248	5.22544	6.29904	5.37416	2.19494	1.37088	3.50515	2.51597
	354	4.94054	4.29235			6.23392	5.22544	7.3964	5.3504	2.17882		3.48749
	355	4.93901	4.24858			6.14944	5.12424	7.3964	5.28088	2.16269		3.46982
	356	4.93747	4.2048			6.11864	5.12424	7.34624	5.28088	1.9392		3.48134
	357	4.93594	4.16102			6.11072	5.12424	7.51608	5.26944	1.71571		3.48134
	358	4.9344	4.11725			6.08784	5.06264	7.73608	5.2228	1.2265		3.37766
	359	4.93286	4.07347			5.94	5.06264	4.89808	5.2228	0.867072		3.35846
	360	4.93133	4.0297			5.90128	5.06264	7.08752	5.18672			3.30854
	361	4.92979	3.98592			5.87752	5.06264	5.61792	5.11456			3.3024
	362	4.92826	3.8784			5.87752	5.04152	8.22712	5.03008			3.2832
	363	4.86605	3.77088			5.83792	4.9368	8.22712	4.99312			3.27629
	364	4.8169	3.72941			5.83792	4.78544	7.43424	4.99312			3.23789
	365	4.8	3.7271			5.81328	4.78544	6.446	4.96848			3.23789
	366	4.78925	3.7248			5.80536	4.78544	8.64248	4.91832			3.17952
	367	4.68173	3.7225			5.63376	4.71856	7.92704	4.91832			3.09888
	368	4.66944	3.67872			5.61792	4.67368		4.7784			3.072
	369	4.66483	3.63264			5.57568	4.58304		4.7784			2.93222
	370	4.47206	3.58656			5.5088	4.58304		4.62088			2.89613
	371	4.46362	3.57504			5.5088	4.58304		4.5804			2.86003
	372	4.45517	3.54048			5.5	4.58304		4.5672			2.53286
	373	4.42138	3.4944			5.46568	4.58304		4.5672			2.08819
	374	4.4183	3.44832			5.41464	4.58304		4.23016			2.08666
	375	4.41754	3.3024			5.33632	4.5144		4.23016
	376	4.39987	3.15648			5.33632	4.34808		4.23016
	377	4.33459	3.2256			5.22984	4.34808		4.00576
	378	4.33382	3.1488			5.19464	4.32432		3.784
	379	4.33306	3.12653			5.06264	4.22576		3.31408
	380	4.33229	3.10426			5.05824	4.22576		3.2384
	381	4.33152	3.08198			4.67368	4.22576
	382	4.33075	3.05971			4.67368	4.15008
	383	4.32998	3.03744			4.62352	4.12544
	384	4.32922	3.01517			4.62	3.9424
	385	4.32691	2.9929			4.576	3.916
	386	4.30848	2.97062			4.40704	3.916
	387	4.29235	2.94835			4.40704	3.33696
	388	4.29158	2.75405			4.3208
	389	4.29082	2.67878			4.25568
	390	4.29005	2.60352			4.25568
	391	4.28928	2.60122			4.25568
	392	4.28851	2.57818			4.136
	393	4.28774	2.5344			4.136
	394	4.25242	2.52826			4.01896
	395	4.11802	2.45299			3.98376
	396	4.11802	2.37773			3.916
	397	4.07885	2.30246			3.696
	398	3.99974	2.21107			3.33696
	399	3.99974	1.96915			3.256
	400	3.99974	1.9392			3.212
	401	3.92602	1.90925
	402	3.8784	1.8793
	403	3.85536	1.8432
	404	3.77395	1.83936
	405	3.72941	1.76947
	406	3.68794	1.69958
	407	3.68794	0.612864
	408	3.68794
	409	3.67872
	410	3.67104
	411	3.65568
	412	3.60038
	413	3.46829
	414	3.46829
	415	3.44064
	416	3.4176
	417	3.39456
	418	3.29856
	419	3.20026
	420	3.10195
	421	3.06586
	422	3.06509
	423	3.06355
	424	3.06202
	425	2.80013
	426	2.74253
	427	2.74176
	428	2.68339
	429	2.52979
	430	2.45299
	431	2.4
	432	2.34701
	433	2.15424
	434	1.83936
	435	1.4423
	436	1.04525
	Cauclated
	Sample	Median	Lower confidence limit	Upper confidence limit	P-value
	WT	6.958	6.768	7.177
	fbp1Δ	10.78	10.38	11.08	<0.0001
	fbp1Δ+FBP1	7.058	6.786	7.333	0.2026

## Sheet: fig.1g
	Fig.1g
	Raw data
	Sample	Number of titan cells	Number of total cells	Percentage of titan cells (%)	Median	Mean	SD	SEM
	WT_replicate 1	12	70	17.1429
	WT_replicate 2	16	70	22.8571
	WT_replicate 3	18	70	25.7143
	WT_replicate 4	23	101	22.7723	22.8147	22.1216	3.58979	1.79489
	fbp1Δ_replicate 1	40	70	57.1429
	fbp1Δ_replicate 2	34	70	48.5714
	fbp1Δ_replicate 3	30	70	42.8571
	fbp1Δ_replicate 4	60	123	48.7805	48.676	49.338	5.88262	2.94131
	fbp1Δ+FBP1_replicate 1	12	70	17.1429
	fbp1Δ+FBP1_replicate 2	14	70	20
	fbp1Δ+FBP1_replicate 3	18	70	25.7143
	fbp1Δ+FBP1_replicate 4	19	99	19.1919	19.596	20.5123	3.67059	1.83529
	Calculated
	Sample	Median	Lower confidence limit	Upper confidence limit	P-value
	WT	22.81	17.14	25.71
	fbp1Δ	48.68	42.86	57.14	0.0304
	fbp1Δ+FBP1	19.6	17.14	25.71	0.6939

## Sheet: fig.1h
	Fig.1h
	Raw data (Cell size (µm))
	Number	WT	fbp1Δ	fbp1Δ+FBP1
	1	16.042	24.763	17.926
	2	15.263	22.656	15.345
	3	12.105	22.219	13.626
	4	11.976	21.236	13.579
	5	11.529	20.334	12.503
	6	11.522	18.69	12.375
	7	10.85	18.575	11.869
	8	10.817	18.569	11.361
	9	10.808	17.685	11.242
	10	10.808	16.757	11.175
	11	10.808	16.718	11.036
	12	10.778	16.411	10.962
	13	10.576	15.908	10.896
	14	10.501	15.201	10.845
	15	10.501	15.175	10.607
	16	10.479	14.963	10.479
	17	10.417	14.509	10.41
	18	10.41	14.393	10.387
	19	10.378	14.377	10.381
	20	10.194	14.293	10.379
	21	10.178	14.063	10.296
	22	10.13	13.626	10.279
	23	10.109	13.48	10.232
	24	10.044	13.39	10.178
	25	10.005	13.384	10.052
	26	10.005	13.27	10.012
	27	9.931	13.158	9.876
	28	9.627	13.04	9.655
	29	9.182	12.997	9.489
	30	9.136	12.83	9.396
	31	9.112	12.83	9.379
	32	9.087	12.756	9.288
	33	8.926	12.681	9.247
	34	8.825	12.478	9.19
	35	8.768	12.298	9.121
	36	8.743	12.246	9.103
	37	8.668	12.009	9.006
	38	8.633	11.983	8.918
	39	8.633	11.909	8.823
	40	8.632	11.869	8.792
	41	8.606	11.704	8.771
	42	8.606	11.522	8.618
	43	8.605	11.522	8.599
	44	8.605	11.354	8.599
	45	8.534	11.178	8.487
	46	8.534	10.962	8.468
	47	8.324	10.896	8.46
	48	8.324	10.896	8.443
	49	8.271	10.896	8.393
	50	8.271	10.786	8.336
	51	8.102	10.749	8.23
	52	8.102	10.737	8.23
	53	8.088	10.712	8.23
	54	8.088	10.652	8.214
	55	8.073	10.652	8.142
	56	8.073	10.569	8.114
	57	8.038	10.569	7.994
	58	8.038	10.539	7.986
	59	8.017	10.448	7.984
	60	7.83	10.41	7.972
	61	7.83	10.232	7.954
	62	7.809	10.232	7.904
	63	7.809	10.18	7.837
	64	7.742	9.713	7.71
	65	7.742	9.589	7.679
	66	7.731	9.421	7.627
	67	7.731	9.389	7.458
	68	7.604	9.371	7.426
	69	7.604	9.216	7.361
	70	7.501	9.19	7.23
	71	7.501	9.103	7.197
	72	7.443	9.006	7.023
	73	7.443	8.971	6.983
	74	7.352	8.926	6.868
	75	7.352	8.825	6.833
	76	7.346	8.819	6.833
	77	7.346	8.636	6.798
	78	7.272	8.383	6.786
	79	7.272	8.383	6.692
	80	7.23	8.383	6.692
	81	7.23	7.994	6.635
	82	7.224	7.984	6.621
	83	7.224	7.873	6.387
	84	7.191	7.71	6.387
	85	7.191	7.591	6.338
	86	7.141	7.591	6.21
	87	7.141	7.361	6.08
	88	7.13	7.315	6.041
	89	7.13	7.285	5.988
	90	7.108	7.285	5.935
	91	7.108	6.972	5.884
	92	6.925	6.822	5.812
	93	6.925	6.798	5.716
	94	6.903	6.786	5.649
	95	6.903	6.657	5.646
	96	6.895	6.644	5.626
	97	6.895	6.4	5.603
	98	6.891	6.312	5.589
	99	6.891	6.236	5.589
	100	6.819	6.197	5.538
	101	6.819	6.041	5.371
	102	6.798	6.001	5.356
	103	6.798	5.988	5.263
	104	6.786	5.935	5.05
	105	6.786	5.716	4.807
	106	6.662	5.716	4.664
	107	6.662	5.415	4.243
	108	6.621	5.371	4.243
	109	6.621	5.356	4.012
	110	6.618	4.824	3.722
	111	6.618	4.824	3.684
	112	6.563	4.807
	113	6.563	4.463
	114	6.459	4.391
	115	6.459	4.11
	116	6.336	4.071
	117	6.336	2.395
	118	6.336
	119	6.336
	120	6.147
	121	6.147
	122	6.056
	123	6.056
	124	5.812
	125	5.812
	126	5.738
	127	5.738
	128	5.66
	129	5.66
	130	5.595
	131	5.336
	132	5.336
	133	5.322
	134	5.322
	135	5.308
	136	5.308
	137	5.234
	138	5.234
	139	5.21
	140	5.156
	141	5.156
	142	5.156
	143	5.156
	144	5.142
	145	5.142
	146	5.083
	147	5.083
	148	5
	149	5
	150	4.896
	151	4.896
	152	4.807
	153	4.807
	154	4.79
	155	4.79
	156	4.641
	157	4.641
	158	4.626
	159	4.626
	160	4.569
	161	4.569
	162	4.548
	163	4.548
	164	4.528
	165	4.523
	166	4.523
	167	4.075
	168	4.075
	169	3.992
	170	3.992
	171	3.958
	172	3.958
	173	3.943
	174	3.943
	Cauclated
	Sample	Median	Lower confidence limit	Upper confidence limit	P-value
	WT	7.136	6.819	7.352
	fbp1Δ	10.45	9.19	10.9	<0.0001
	fbp1Δ+FBP1	8.114	7.458	8.487	0.0038

## Sheet: fig.2g
	Fig.2g
	Raw data
	Sample	top	bottom	P-Gpa1 (%)	Median	Average	SD	SEM
	CRK1:HA-MG132_replicate 1	106553	232431	31.433
	CRK1:HA-MG132_replicate 2	60247	227033	20.9715
	CRK1:HA-MG132_replicate 3	20292	143884	12.3599	20.9715	21.5882	9.55151	5.51457
	CRK1:HA+MG132_replicate 1	236170	160851	59.4855
	CRK1:HA+MG132_replicate 2	214652	186279	53.5384
	CRK1:HA+MG132_replicate 3	101249	115522	46.7078	53.5384	53.2439	6.39394	3.69154
	fbp1Δ CRK1:HA-MG132_replicate 1	155530	261309	37.3118
	fbp1Δ CRK1:HA-MG132_replicate 2	105228	240863	30.4047
	fbp1Δ CRK1:HA-MG132_replicate 3	51221	153930	24.9675	30.4047	30.8947	6.18672	3.5719
	fbp1Δ CRK1:HA+MG132_replicate 1	143212	236687	37.6974
	fbp1Δ CRK1:HA+MG132_replicate 2	89846	290041	23.6507
	fbp1Δ CRK1:HA+MG132_replicate 3	42823	180819	19.148	23.6507	26.832	9.67525	5.58601
	Cauclated
	Sample	Median	P-value
	CRK1:HA-MG132	20.9715
	CRK1:HA+MG132	53.5384	0.0088
	fbp1Δ CRK1:HA-MG132	30.4047
	fbp1Δ CRK1:HA+MG132	23.6507	0.5732	0.0169

## Sheet: fig.3a
	Fig.3a
	Raw data
	Sample	Number of titan cells	Number of total cells	Percentage of titan cells (%)	Median	Mean	SD	SEM
	WT_replicate 1	12	70	17.1429
	WT_replicate 2	16	70	22.8571
	WT_replicate 3	18	70	25.7143
	WT_replicate 4	24	108	22.2222	22.5397	21.9841	3.56702	1.78351
	crk1Δ_replicate 1	2	100	2
	crk1Δ_replicate 2	2	88	2.27273
	crk1Δ_replicate 3	3	89	3.37079
	crk1Δ_replicate 4	5	104	4.80769	2.82176	3.1128	1.27583	0.637917
	crk1Δ+CRK1_replicate 1	25	105	23.8095
	crk1Δ+CRK1_replicate 2	23	104	22.1154
	crk1Δ+CRK1_replicate 3	31	99	31.3131
	crk1Δ+CRK1_replicate 4	22	100	22	22.9625	24.8095	4.41394	2.20697
	CRK1OE_replicate 1	54	107	50.4673
	CRK1OE_replicate 2	36	84	42.8571
	CRK1OE_replicate 3	44	100	44
	CRK1OE_replicate 4	47	103	45.6311	44.8155	45.7389	3.3515	1.67575
	CRK1ΔPEST_replicate 1	66	118	55.9322
	CRK1ΔPEST_replicate 2	80	150	53.3333
	CRK1ΔPEST_replicate 3	73	138	52.8986
	CRK1ΔPEST_replicate 4	85	139	61.1511	54.6328	55.8288	3.79258	1.89629
	Calculated
	Sample	Median	Lower confidence limit	Upper confidence limit	P-value
	WT	22.54	17.14	25.71
	crk1Δ	2.822	2	4.808	0.0489
	crk1Δ+CRK1	22.96	22	31.31	0.864
	CRK1OE	44.82	42.86	50.47	0.0323
	CRK1ΔPEST	54.63	52.9	61.15	0.0004

## Sheet: fig.3b
	Fig.3b
	Raw data (Cell size (µm))
	Number	WT	crk1Δ	crk1Δ+CRK1	CRK1OE	CRK1ΔPEST
	1	16.784	10.547	16.793	20.438	23.567
	2	13.815	10.123	14.081	18.668	21.476
	3	13.626	10.027	12.383	17.902	20.681
	4	13.579	10.011	11.979	16.913	20.472
	5	12.503	10.002	11.689	16.014	20.255
	6	12.375	9.765	11.676	15.437	20.248
	7	11.869	9.169	11.622	15.366	20.042
	8	11.361	9.045	11.32	15.207	20.007
	9	11.242	8.786	11.274	15.185	19.651
	10	11.175	8.752	11.262	14.29	19.531
	11	11.036	8.726	11.158	13.56	19.02
	12	10.962	8.367	10.905	13.516	18.977
	13	10.896	8.136	10.842	13.342	18.867
	14	10.845	8.131	10.73	12.918	18.003
	15	10.607	8.131	10.217	12.913	16.973
	16	10.479	8.064	10.217	12.753	16.727
	17	10.41	8.064	10.208	12.692	16.35
	18	10.387	8.029	10.188	12.612	16.324
	19	10.379	7.958	10.109	12.563	15.833
	20	10.296	7.884	10.072	12.543	15.772
	21	10.279	7.869	10.065	12.459	15.622
	22	10.232	7.815	10.035	12.4	15.586
	23	10.178	7.809	9.597	12.392	15.408
	24	10.052	7.715	9.48	12.336	14.97
	25	9.962	7.662	9.471	12.083	14.859
	26	9.876	7.622	9.412	11.882	14.821
	27	9.655	7.583	9.274	11.526	14.746
	28	9.489	7.526	9.223	11.358	14.633
	29	9.396	7.512	9.063	11.325	14.557
	30	9.379	7.507	8.656	11.293	14.171
	31	9.247	7.5	8.656	11.254	14.171
	32	9.19	7.416	8.646	11.218	13.985
	33	9.121	7.402	8.545	11.073	13.895
	34	9.103	7.402	8.527	11.066	13.725
	35	9.012	7.398	8.479	11.046	13.684
	36	9.006	7.397	8.438	11.044	13.325
	37	8.918	7.355	8.398	10.975	13.2
	38	8.792	7.339	8.269	10.772	13.2
	39	8.771	7.326	8.207	10.442	12.817
	40	8.618	7.263	8.152	10.401	12.741
	41	8.599	7.254	8.059	10.346	12.741
	42	8.599	7.056	8.032	10.26	12.287
	43	8.568	7.017	8.017	10.241	12.276
	44	8.487	6.953	7.95	10.123	12.013
	45	8.468	6.939	7.928	10.04	12.002
	46	8.46	6.895	7.917	10.018	12.002
	47	8.443	6.882	7.873	10.014	11.686
	48	8.393	6.882	7.853	9.885	11.591
	49	8.336	6.878	7.837	9.758	11.543
	50	8.23	6.872	7.837	9.737	11.543
	51	8.23	6.797	7.815	9.652	11.337
	52	8.23	6.784	7.753	9.604	11.165
	53	8.214	6.748	7.72	9.584	11.165
	54	8.142	6.625	7.708	9.502	11.152
	55	8.114	6.459	7.611	9.466	11.152
	56	7.994	6.423	7.555	9.197	11.103
	57	7.986	6.358	7.526	9.111	11.065
	58	7.984	6.328	7.526	9.096	11.065
	59	7.972	6.267	7.501	8.9	11.053
	60	7.954	6.24	7.44	8.758	10.952
	61	7.904	6.114	7.438	8.563	10.657
	62	7.837	6.09	7.399	8.547	10.644
	63	7.71	6.028	7.398	8.498	10.381
	64	7.679	5.978	7.292	8.479	10.124
	65	7.627	5.966	7.215	8.235	10.124
	66	7.458	5.945	7.193	8.235	10.014
	67	7.426	5.938	7.188	8.16	9.676
	68	7.361	5.887	7.154	8.136	9.676
	69	7.23	5.865	7.111	7.869	9.371
	70	7.197	5.842	7.071	7.763	9.192
	71	7.023	5.823	6.953	7.701	9.086
	72	6.983	5.798	6.953	7.544	8.947
	73	6.868	5.775	6.907	7.486	8.712
	74	6.862	5.738	6.847	7.414	8.68
	75	6.833	5.733	6.824	7.188	8.68
	76	6.833	5.667	6.645	7.073	8.322
	77	6.798	5.538	6.538	6.98	7.965
	78	6.786	5.525	6.457	6.979	7.591
	79	6.692	5.516	6.395	6.822	7.536
	80	6.692	5.395	6.341	6.772	7.48
	81	6.635	5.362	6.258	6.409	7.48
	82	6.621	5.338	6.056	6.362	7.48
	83	6.387	5.212	6.056	6.292	7.443
	84	6.387	5.209	5.998	6.146	7.387
	85	6.21	5.156	5.997	5.996	7.312
	86	6.08	4.744	5.96	5.966	7.081
	87	6.041	4.707	5.938	5.958	6.862
	88	5.988	4.613	5.777	5.828	6.74
	89	5.935	4.588	5.733	5.568	6.595
	90	5.812	4.585	5.66	5.442	6.359
	91	5.716	4.527	5.525	5.403	6.359
	92	5.649	4.49	5.474	5.356	6.338
	93	5.646	4.346	5.377	5.317	6.16
	94	5.626	4.316	5.212	5.209	6.138
	95	5.603	4.172	5.19	5.172	6.001
	96	5.589	4.075	4.678	5.145	6.001
	97	5.589	3.914	4.641	4.788	5.595
	98	5.538	3.877	4.23	4.626	5.595
	99	5.419	3.877	3.905	4.523	4.852
	100	5.371	3.854	3.871	4.406	4.852
	101	5.356	3.773		4.376	4.766
	102	5.184	3.773		3.841	4.737
	103	5.05	3.652		3.555	4.737
	104	4.852	3.647			4.708
	105	4.807				4.708
	106	4.664				4.528
	107	4.012				4.111
	108	3.722				4.008
	109					4.008
	110					3.795
	111					3.722
	112					3.531
	113					3.531
	114					3.531
	115					2.834
	116					2.834
	117					2.632
	118					2.632
	Calculated
	Sample	Median	Lower confidence limit	Upper confidence limit	P-value
	WT	8.128	7.627	8.487
	crk1Δ	6.766	6.028	7.056	<0.0001
	crk1Δ+CRK1	7.826	7.438	8.152	0.7793
	CRK1OE	9.604	8.547	10.26	0.01
	CRK1ΔPEST	10.8	8.947	11.54	0.001

## Sheet: fig.3e
	Fig.3e
	Raw data
	Sample	Number of titan cells	Number of total cells	Percentage of titan cells (%)	Median	Mean	SD	SEM
	WT_replicate 1	110	436	25.2294
	WT_replicate 2	99	407	24.3243
	WT_replicate 3	57	336	16.9643
	WT_replicate 4	81	337	24.0356	24.18	22.6384	3.81677	1.90838
	crk1Δ_replicate 1	63	384	16.4062
	crk1Δ_replicate 2	41	375	10.9333
	crk1Δ_replicate 3	35	382	9.1623
	crk1Δ_replicate 4	36	361	9.9723	10.4528	11.6185	3.27286	1.63643
	crk1Δ+CRK1_replicate 1	77	375	20.5333
	crk1Δ+CRK1_replicate 2	80	360	22.2222
	crk1Δ+CRK1_replicate 3	85	366	23.224	22.2222	21.9932	1.3599	0.785137
	CRK1OE_replicate 1	147	420	35
	CRK1OE_replicate 2	190	380	50
	CRK1OE_replicate 3	170	365	46.5753
	CRK1OE_replicate 4	201	400	50.25	48.2877	45.4563	7.16964	3.58482
	CRK1ΔPEST_replicate 1	130	201	64.6766
	CRK1ΔPEST_replicate 2	138	204	67.6471
	CRK1ΔPEST_replicate 3	129	226	57.0796
	CRK1ΔPEST_replicate 4	148	204	72.549	66.1618	65.4881	6.47761	3.2388
	Calculated
	Sample	Median	Lower confidence limit	Upper confidence limit	P-value
	WT	24.18	16.96	25.23
	crk1Δ	10.45	9.162	16.41	0.0243
	crk1Δ+CRK1	22.22	20.53	23.22	0.5594
	CRK1OE	66.16	57.08	72.55	0.0016
	CRK1ΔPEST	48.35	35	50.25	0.087

## Sheet: fig.3f
	Fig.3f
	Raw data (Cell size (µm))
	Number	WT_replicate 1	WT_replicate 2	WT_replicate 3	WT_replicate 4	crk1Δ_replicate 1	crk1Δ_replicate 2	crk1Δ_replicate 3	crk1Δ_replicate 4	crk1Δ+CRK1_replicate 1	crk1Δ+CRK1_replicate 2	crk1Δ+CRK1_replicate 3	CRK1OE_replicate 1	CRK1OE_replicate 2	CRK1OE_replicate 3	CRK1OE_replicate 4	CRK1ΔPEST_replicate 1	CRK1ΔPEST_replicate 2	CRK1ΔPEST_replicate 3	CRK1ΔPEST_replicate 4
	1	24.8993	26.9868	28.5834	25.9354	25.8678	17.3353	19.7536	15.4431	20.1336	27.4576	25.9216	23.7972	31.0395	25.2088	27.2102	31.236	27.704	28.936	30.631
	2	22.1084	22.8933	20.8481	23.8111	18.3222	16.8	19.4256	15.18	19.136	24.0184	20.536	23.0339	29.9389	24.864	26.4622	27.785	26.548	26.827	29.659
	3	19.6308	20.3182	18.9289	19.9726	17.2739	14.6181	19.0192	14.8887	18.928	23.3568	19.7904	21.7329	29.0788	23.212	25.7695	26.644	26.221	25.715	24.868
	4	19.6216	20.2721	17.7923	19.6308	15.2586	14.5889	18.3016	14.843	18.8416	23.0416	19.712	20.8481	28.8453	22.6145	22.9962	26.415	26.003	24.881	24.518
	5	19.1662	19.6401	17.7923	18.8099	15.1695	14.4	16.732	14.5957	18.448	22.5264	19.0256	20.726	28.79	22.2121	22.4963	25.175	25.678	24.726	24.475
	6	18.6486	19.6308	17.6548	18.4358	14.7272	14.1028	16.1616	13.9295	18.4288	20.6592	18.4032	19.786	28.0205	22.0762	22.3826	24.871	25.628	24.518	24.067
	7	18.4466	19.6216	17.2669	18.4051	14.5889	13.6835	15.28	13.6946	17.6008	20.132	18.2208	19.7791	27.9652	21.7874	22.3196	24.852	25.33	24.452	24.067
	8	17.7923	19.4773	17.2124	17.8245	14.3232	13.3571	14.7928	13.2598	17.1856	19.6704	17.0832	19.1954	27.3193	20.8205	21.9479	24.403	24.803	24.268	24.003
	9	17.4513	19.2538	17.1802	16.7363	14.2933	13.344	14.7872	13.1525	16.6344	18.5392	17.0384	19.0034	26.7594	20.7506	21.461	24.083	24.518	24.166	23.937
	10	17.343	18.9289	17.1479	16.6579	14.1957	13.2395	13.8384	13.1182	16.204	17.5944	15.9056	18.6793	26.2057	20.5778	21.3934	24.083	24.334	23.614	23.792
	11	17.2124	18.4466	16.5673	16.6011	13.9615	13.023	13.3408	13.031	16.0832	16.056	15.6928	18.3974	25.6305	20.4311	21.2851	24.067	24.003	23.614	23.614
	12	17.1802	17.7923	15.6326	16.5673	13.8693	13.0015	12.7896	12.7125	15.9744	14.8168	15.6176	18.3974	24.9262	20.0225	21.2344	24.003	23.91	22.832	23.603
	13	17.1379	17.7823	14.698	16.2347	13.6835	12.8248	12.6688	12.6412	15.4304	14.7776	15.5488	18.1816	24.2511	19.6308	21.2252	23.927	23.654	22.585	23.324
	14	16.8369	17.4405	15.4153	16.1879	13.3893	12.8225	12.24	12.6412	14.504	14.6688	15.3392	18.1302	24.2381	19.2538	20.9779	23.866	23.559	22.131	23.231
	15	16.5673	17.1717	15.3784	15.9898	13.2718	12.7473	12.0728	12.2153	14.2824	14.5256	15.1696	18.0342	23.8111	19.0971	20.8681	23.637	23.437	22.131	22.754
	16	16.4529	16.9597	15.3416	15.9191	13.2211	12.5591	11.9672	11.8087	14.16	14.2176	14.9392	18.005	23.7343	19.0479	20.8566	23.491	23.42	22.127	22.574
	17	16.3384	16.7478	15.3293	15.7171	13.1942	12.106	11.8664	11.7066	13.8856	14.1312	14.9008	17.9658	23.1974	18.9043	20.5571	23.221	23.368	22.091	22.414
	18	16.224	16.2347	15.082	15.6326	13.1213	11.7335	11.7424	11.7066	13.5744	14.092	14.7168	17.9113	22.772	18.8221	20.5501	23.082	23.296	21.633	22.015
	19	15.9544	16.0481	15.0321	15.5121	13.0752	11.553	11.5	11.5896	13.2496	13.992	14.632	17.9082	22.2182	18.7922	20.5141	22.912	23.023	21.633	21.733
	20	15.9421	15.9898	14.9192	14.7418	13.0337	11.467	11.4024	11.4514	13.12	13.9528	14.4848	17.8767	21.7244	18.7691	20.3827	22.912	22.971	21.574	21.733
	21	15.5244	15.9544	14.3148	14.7287	13.0337	11.2128	11.1112	11.337	12.9112	13.8928	14.3472	17.2616	20.895	18.624	20.2652	22.656	22.888	21.215	21.615
	22	15.3784	15.9191	14.1166	14.5751	12.553	11.1429	11.0304	11.3115	12.8696	13.8136	14.2832	17.2124	20.8412	18.5226	20.2253	22.414	22.775	20.961	21.503
	23	15.3416	15.8838	13.5452	14.3148	12.4393	11.1429	11.012	11.3062	12.848	13.52	14.2688	17.1387	20.5985	18.336	20.0202	22.314	22.768	20.649	21.44
	24	15.3293	15.3784	13.4899	14.2226	12.4193	10.9855	10.6864	10.9798	12.7632	13.1736	14.016	17.0373	20.5141	18.2308	20.0125	22.217	22.285	20.498	21.26
	25	15.3047	15.3293	13.4346	14.1565	12.4078	10.9624	10.616	10.7967	12.7112	13.0504	13.728	16.8622	20.2368	18.0987	19.9872	22.091	22.285	20.463	21.234
	26	14.9315	15.2801	13.2365	14.1166	12.3963	10.878	10.6136	10.7756	12.592	12.9632	13.6688	16.6579	20.1746	18.0887	19.8551	22.062	22.091	20.064	21.234
	27	14.7287	14.9192	13.1597	14.0091	12.3733	10.858	10.6136	10.4764	12.5456	12.8968	13.52	16.5926	20.1623	17.7738	19.6239	22	21.858	20.004	20.769
	28	14.7164	14.7548	13.1082	13.834	12.3041	10.6967	10.5728	10.4711	12.5264	12.7872	13.4832	16.5358	19.5279	17.7638	19.4872	21.633	21.751	19.992	20.443
	29	14.5751	14.7418	12.9347	13.7111	12.2926	10.5661	10.5408	10.318	12.48	12.6816	13.3376	16.5274	19.511	17.3998	19.1662	21.633	21.751	19.86	20.416
	30	14.3539	14.7287	12.8763	13.5452	12.2696	10.5493	10.3976	10.2071	12.4176	12.4176	13.2064	16.3446	19.3175	17.237	19.0479	21.563	21.347	19.86	20.4
	31	14.3148	14.5751	12.8033	13.5037	12.0945	10.5055	10.3976	10.1957	12.3768	12.1632	13.1344	16.2755	19.1662	17.1825	18.889	21.335	21.109	19.637	20.321
	32	14.1565	14.3148	12.7304	13.0076	12.0737	10.5055	10.3336	10.1455	12.3048	12.0416	13.1024	16.2609	18.8444	17.1387	18.8244	21.121	20.896	19.44	20.278
	33	14.1166	14.1166	12.6413	13.0076	11.5438	10.4133	10.2776	10.1226	12.2632	11.972	13.008	16.2517	18.8221	17.0811	18.6417	21.109	20.861	19.354	19.791
	34	14.1028	14.0544	12.5061	12.8909	11.467	10.3757	10.2192	10.1226	12.0624	11.8784	12.968	16.2002	18.8099	16.9736	18.4205	21.045	20.788	19.237	19.6
	35	14.0767	13.963	12.2788	12.8033	11.3165	10.3035	10.1984	10.1174	12.0368	11.8192	12.6528	16.0627	18.8099	16.8622	18.3974	20.942	20.568	19.171	19.267
	36	13.9822	13.834	12.2173	12.5814	11.2535	10.3035	9.9208	10.01	12.0336	11.7896	12.6032	16.0627	18.8022	16.7954	18.2853	20.746	20.143	18.919	19.267
	37	13.5452	13.7795	12.1444	12.5061	11.2504	10.1476	9.8912	9.98712	11.9168	11.7264	12.5696	16.0159	18.7246	16.7839	18.2154	20.649	20.088	18.804	19.2
	38	13.4899	13.5452	11.9055	12.4155	11.1997	10.1368	9.852	9.92464	11.7192	11.6992	12.5264	15.9544	18.6517	16.6802	18.091	20.396	19.763	18.804	18.953
	39	13.1082	13.4899	11.6667	12.4009	10.9947	10.133	9.3488	9.91848	11.616	11.6344	12.5168	15.9421	18.5203	16.618	17.995	20.365	19.616	18.556	18.804
	40	13.0076	13.3916	11.659	12.3249	10.9947	10.0946	9.3376	9.91848	11.5928	11.5928	12.2672	15.8392	18.4358	16.6011	17.8767	20.278	19.616	18.469	18.53
	41	13.0076	13.2933	11.6506	12.3249	10.9855	10.0101	9.3336	9.87272	11.5392	11.58	12.216	15.8269	18.4005	16.4675	17.8376	20.179	19.612	18.439	18.491
	42	12.9347	13.1228	11.3065	12.2788	10.9624	9.96326	9.3168	9.83224	11.4576	11.5704	12.1008	15.6388	18.4005	16.2517	17.6548	20.132	19.6	18.089	18.456
	43	12.8763	13.0076	11.0538	12.2634	10.878	9.89875	9.284	9.7856	11.4272	11.5624	11.9072	15.6357	18.3974	16.214	17.5933	20.036	19.567	17.767	18.322
	44	12.8763	12.993	10.9171	12.2173	10.858	9.89875	9.2616	9.66328	11.3728	11.492	11.736	15.6242	18.2853	16.0043	17.5503	20.016	19.551	17.564	18.247
	45	12.8033	12.9347	10.8657	12.1713	10.858	9.89568	9.2504	9.58672	11.3488	11.4816	11.7232	15.5666	18.2308	15.9544	17.5503	19.864	19.535	17.472	18.243
	46	12.5061	12.9347	10.8142	12.0937	10.7896	9.63686	9.2504	9.54448	11.2736	11.4664	11.5632	15.2218	18.1302	15.9421	17.3023	19.86	19.481	17.385	18.124
	47	12.4009	12.8909	10.7628	12.0783	10.7497	9.63302	9.2336	9.53832	11.2352	11.3432	11.5392	15.1749	18.0265	15.8269	17.1963	19.807	19.354	17.367	18.089
	48	12.3249	12.8763	10.848	12.0468	10.7497	9.61459	9.1624	9.53832	11.1624	11.3328	11.4912	14.9192	17.856	15.7317	17.1717	19.807	19.354	17.242	18.04
	49	12.2788	12.8471	10.7259	11.9055	10.7197	9.61459	9.044	9.52072	11.152	11.2936	11.4816	14.7671	17.7976	15.6242	17.1279	19.506	19.142	17.242	17.978
	50	12.2634	12.8179	10.709	11.8756	10.6698	9.57389	8.9648	9.49696	11.1384	11.2816	11.4576	14.7287	17.7423	15.5666	16.9736	19.349	18.906	17.233	17.978
	51	12.2481	12.8033	10.5853	11.7949	10.5055	9.5593	8.948	9.44328	11.128	11.2808	11.4416	14.6811	17.697	15.3293	16.896	19.237	18.868	17.181	17.821
	52	12.2342	12.5061	10.4955	11.7642	10.4855	9.49555	8.948	9.328	10.9976	11.1784	11.4272	14.5682	17.6064	15.2218	16.8622	19.217	18.804	17.177	17.763
	53	12.2173	12.4155	10.4056	11.7143	10.4548	9.46944	8.928	9.328	10.98	11.0656	11.3696	14.5267	17.5718	15.2003	16.6011	19.016	18.804	17.008	17.754
	54	12.2158	12.3402	10.4417	11.6667	10.4133	9.45792	8.8408	9.27872	10.9592	11.0376	11.2944	14.4131	17.4405	15.0973	16.5588	19.016	18.728	16.952	17.673
	55	12.1713	12.2788	10.4241	11.6506	10.4133	9.42413	8.7224	9.2048	10.9272	11.0104	11.2864	14.367	17.3891	15.0728	16.4329	18.969	18.612	16.824	17.6
	56	12.0468	12.2173	10.1499	11.6344	10.4133	9.42413	8.6512	9.16168	10.884	10.892	11.2352	14.3148	17.3537	15.0728	16.3446	18.969	18.556	16.69	17.532
	57	11.9224	12.0937	10.113	11.6337	10.4133	9.34886	8.6288	9.16168	10.8696	10.8848	11.1792	14.3148	17.3107	14.976	16.2002	18.919	18.181	16.594	17.495
	58	11.9055	12.0468	9.9817	11.4547	10.3979	9.3143	8.6288	9.10536	10.8416	10.868	11.128	14.3017	17.1034	14.9476	16.1795	18.868	18.159	16.575	17.316
	59	11.7949	11.9055	9.88723	11.4148	10.3726	9.12154	8.6288	9.08072	10.7696	10.8416	11.1072	14.2917	17.0865	14.9315	16.1564	18.804	18.159	16.287	17.311
	60	11.7181	11.8426	9.79277	11.3065	10.2067	9.11386	8.4984	8.99888	10.7224	10.8208	11.096	14.2026	17.0865	14.8308	16.0159	18.804	18.089	16.179	17.311
	61	11.7143	11.7949	9.6983	11.275	10.1645	9.08237	8.3584	8.92936	10.6824	10.8168	10.9808	14.1727	16.9067	14.8178	15.9337	18.676	18.04	16.125	17.233
	62	11.6844	11.7642	9.60384	11.2259	10.0385	9.07085	8.3376	8.90384	10.6128	10.8032	10.952	14.1327	16.7839	14.8178	15.8031	18.668	18.018	16.045	17.205
	63	11.6667	11.7473	9.82963	11.189	10.0385	9.05472	8.3376	8.79472	10.5952	10.7744	10.9264	14.0091	16.5105	14.7448	15.7824	18.646	17.532	15.94	16.98
	64	11.659	11.7143	9.65914	11.1053	9.98477	8.94413	8.2912	8.79472	10.5912	10.7632	10.8704	13.8816	16.4329	14.6557	15.711	18.491	17.385	15.925	16.971
	65	11.6513	11.6813	9.51936	11.0538	9.96326	8.94413	8.2448	8.79472	10.4624	10.7344	10.8416	13.8816	16.3991	14.6266	15.6357	18.243	17.307	15.784	16.952
	66	11.6506	11.6506	9.37958	11.0369	9.96326	8.90035	8.2416	8.76832	10.4136	10.716	10.7552	13.8539	16.3876	14.6166	15.5121	18.243	17.205	15.564	16.819
	67	11.6344	11.6483	9.37498	11.0024	9.95635	8.90035	8.1856	8.7032	10.3728	10.632	10.7216	13.8509	16.3215	14.5751	15.4936	18.124	17.177	15.388	16.819
	68	11.6022	11.6152	9.37037	10.9509	9.9241	8.86426	8.1424	8.7032	10.3464	10.5336	10.672	13.8509	16.2954	14.5682	15.4184	17.964	16.98	15.367	16.79
	69	11.5738	11.4056	9.36576	10.848	9.87034	8.83661	8.0792	8.7032	10.3272	10.5064	10.6672	13.8271	16.2954	14.5682	15.3293	17.929	16.971	15.331	16.704
	70	11.4632	11.3065	9.33965	10.848	9.8665	8.81587	8.0096	8.67064	10.3128	10.4768	10.6128	13.7111	16.0865	14.5267	15.274	17.713	16.881	15.232	16.69
	71	11.4547	11.2566	9.31354	10.709	9.77971	8.80435	7.984	8.67064	10.1456	10.3584	10.6064	13.7111	15.969	14.4714	15.1004	17.618	16.652	15.015	16.671
	72	11.3065	11.1053	9.2183	10.6007	9.70675	8.80435	7.9072	8.59848	10.1032	10.3208	10.576	13.6873	15.9421	14.4614	15.1004	17.6	16.575	14.849	16.652
	73	11.2566	11.0538	9.19757	10.5853	9.61459	8.80435	7.8568	8.59848	10.1032	10.3136	10.5168	13.6873	15.9099	14.4131	15.0351	17.426	16.473	14.805	16.652
	74	11.1053	11.0369	9.17683	10.57	9.54086	8.77133	7.8224	8.59848	10.0952	10.268	10.5072	13.6074	15.8776	14.3347	15.0229	17.181	16.444	14.67	16.405
	75	11.0976	10.9686	9.1561	10.4955	9.45101	8.73523	7.7704	8.59848	10.0688	10.2464	10.4768	13.5352	15.8776	14.3148	14.9699	17.032	16.125	14.5	16.327
	76	11.0899	10.8657	9.13536	10.4241	9.3673	8.73523	7.724	8.492	10.0336	10.1728	10.3728	13.311	15.8269	14.2226	14.8715	16.975	16.125	14.45	16.317
	77	11.0822	10.858	9.11462	10.3526	9.2759	8.70682	7.6832	8.45768	10.0064	10.1584	10.2816	13.2826	15.5758	14.1757	14.8339	16.881	16.09	14.428	16.317
	78	11.0746	10.8503	9.09389	10.2789	9.19526	8.65306	7.6776	8.45768	9.9792	10.1504	10.2336	13.2403	15.4391	14.1227	14.7671	16.824	16.02	14.294	16.125
	79	11.0669	10.848	9.11539	10.1499	9.17606	8.63693	7.6712	8.43128	9.948	10.0896	10.1456	13.1228	15.3969	14.0698	14.6711	16.575	15.97	14.204	16.105
	80	11.0538	10.7259	9.1369	10.057	9.17606	8.53786	7.6424	8.43128	9.8976	10.0112	10.1024	13.0975	15.3969	13.9861	14.6166	16.492	15.97	14.136	16.09
	81	11.0523	10.709	9.05318	10.0209	9.07085	8.53786	7.5	8.37672	9.8544	9.9768	10.072	13.0437	15.3784	13.9016	14.5751	16.492	15.682	13.914	16.045
	82	11.0508	10.6322	8.96947	9.9817	9.05472	8.53786	7.4792	8.37672	9.8504	9.9768	10.0688	13.0145	15.3293	13.8916	14.4906	16.42	15.646	13.885	15.579
	83	11.0369	10.4955	8.84352	9.90643	9.05088	8.53786	7.4792	8.34944	9.8024	9.9768	10.0528	13.0076	15.231	13.8816	14.4223	16.179	15.6	13.816	15.31
	84	11.0369	10.4886	8.77901	9.90643	8.99558	8.50867	7.476	8.34328	9.7872	9.8976	10.0384	12.9677	14.9729	13.8816	14.4092	16.005	15.579	13.81	15.142
	85	10.9171	10.4817	8.7145	9.88723	8.9641	8.50867	7.4744	8.3292	9.7592	9.8952	10.0064	12.9347	14.8715	13.8816	14.367	15.864	15.44	13.81	14.805
	86	10.848	10.4778	8.64998	9.83117	8.9641	8.50867	7.4552	8.29488	9.7512	9.8944	9.9904	12.8947	14.6557	13.8816	14.2026	15.743	15.315	13.624	14.8
	87	10.8465	10.4748	8.58547	9.82963	8.90035	8.34816	7.412	8.2676	9.7512	9.8504	9.9712	12.7626	14.6427	13.7964	14.1727	15.579	15.232	13.582	14.757
	88	10.8449	10.4417	8.67149	9.81043	8.87654	8.34816	7.352	8.2676	9.6752	9.788	9.9712	12.7519	14.6166	13.7964	13.9822	15.063	14.945	13.535	14.757
	89	10.709	10.4241	8.60621	9.77203	8.86426	8.28365	7.3336	8.20512	9.6752	9.7712	9.96	12.7043	14.5682	13.7111	13.9046	14.935	14.935	13.535	14.422
	90	10.7082	10.4064	8.54093	9.71443	8.77133	8.27981	7.2968	8.20512	9.6752	9.6648	9.9488	12.6413	14.5428	13.6596	13.8816	14.886	14.935	13.315	14.136
	91	10.7075	10.3887	8.5847	9.71136	8.74752	8.27059	7.2824	8.15672	9.5984	9.6224	9.9248	12.6413	14.4484	13.6596	13.7695	14.751	14.849	13.254	14
	92	10.7067	10.3711	8.54016	9.69523	8.67379	8.27059	7.2824	8.10832	9.5128	9.568	9.8976	12.6037	14.4223	13.6074	13.728	14.56	14.843	13.242	14
	93	10.5853	10.3534	8.49562	9.5977	8.67379	8.26675	7.2704	8.10832	9.4928	9.5416	9.8976	12.48	14.4131	13.5521	13.728	14.5	14.686	13.206	13.914
	94	10.5493	10.3357	8.45107	9.57773	8.65306	8.21453	7.0984	8.10832	9.4808	9.4856	9.8848	12.4155	14.3701	13.4692	13.5214	14.5	14.56	13.121	13.746
	95	10.5469	10.2789	8.51866	9.51936	8.63693	8.15846	7.0912	8.10832	9.476	9.4776	9.8848	12.3402	14.2917	13.4377	13.493	14.494	14.45	13.06	13.653
	96	10.5446	10.1499	8.33971	9.48403	8.60006	8.15846	7.0696	7.9376	9.476	9.4312	9.8848	12.298	14.1327	13.3916	13.4899	14.322	14.361	12.955	13.606
	97	10.4955	10.1322	8.24909	9.37958	8.60006	8.1408	7.0552	7.90152	9.4024	9.348	9.8624	12.2711	14.1066	13.3916	13.4377	14.136	14.322	12.924	13.588
	98	10.4778	10.113	8.22682	9.35962	8.57088	8.12774	7.0112	7.90152	9.348	9.348	9.8496	12.2711	13.996	13.311	13.3248	14.068	14.204	12.881	13.535
	99	10.4771	10.057	8.18074	9.33965	8.47488	8.11008	6.9944	7.86544	9.2648	9.3464	9.7552	12.2673	13.8816	13.311	13.1651	14.051	14.176	12.712	13.535
	100	10.4763	9.9817	8.13466	9.27898	8.43264	8.11008	6.9752	7.82232	9.2648	9.3408	9.7344	12.0937	13.8002	13.2403	13.0721	14	14.142	12.554	13.494
	101	10.4241	9.90643	8.0663	9.2183	8.3735	8.04019	6.9448	7.78624	9.2648	9.3024	9.6944	11.9293	13.8002	13.0975	13.0107	13.994	14.136	12.528	13.297
	102	10.4241	9.88723	8.0425	9.19757	8.3689	8.02253	6.9448	7.76424	9.2648	9.2872	9.6624	11.9255	13.7964	13.0107	12.9385	13.914	14.068	12.4	13.242
	103	10.1499	9.82963	8.01869	9.15763	8.352	8.0041	6.8944	7.76424	9.2352	9.2824	9.6224	11.9055	13.7725	13.0076	12.9385	13.41	14.006	12.322	13.224
	104	10.113	9.82963	7.99488	9.11539	8.28365	8.0041	6.8792	7.76424	9.2312	9.2824	9.5984	11.8341	13.7725	12.9239	12.9093	13.224	13.994	12.185	13.103
	105	10.1123	9.81043	7.97107	9.05318	8.28365	8.00026	6.872	7.70528	9.2144	9.2824	9.5424	11.7143	13.728	12.9093	12.8909	13.121	13.914	12.166	13.06
	106	10.1115	9.79123	7.94726	8.77901	8.28365	7.95571	6.8328	7.70528	9.2016	9.2488	9.5248	11.6744	13.6873	12.8763	12.8909	13.023	13.653	12.093	13.06
	107	10.1107	9.77203	7.92346	8.7145	8.27059	7.95571	6.7896	7.70528	9.2016	9.2016	9.5248	11.6544	13.6873	12.7519	12.8363	12.756	13.606	11.764	12.9
	108	10.1099	9.77203	7.89965	8.67149	8.23219	7.92883	6.7744	7.69736	9.168	9.1904	9.48	11.6544	13.6143	12.6636	12.8033	12.63	13.588	11.662	12.9
	109	10.1092	9.69523	7.87584	8.60621	8.11008	7.89734	6.7368	7.69736	9.168	9.1776	9.4768	11.5569	13.6143	12.6037	12.7519	12.522	13.535	11.662	12.881
	110	10.1084	9.61843	7.96032	8.5847	8.09702	7.8743	6.7184	7.69032	9.1424	9.1448	9.464	11.5569	13.5214	12.5099	12.7519	12.426	13.416	11.662	12.856
	111	9.9817	9.54163	7.83514	8.54093	8.0617	7.8743	6.6688	7.69032	9.1	9.1104	9.3696	11.5569	13.5214	12.3587	12.6743	12.093	13.297	11.607	12.856
	112	9.98093	9.51936	7.70995	8.54016	8.04019	7.77446	6.6456	7.69032	9.0784	9.1008	9.3648	11.5407	13.5037	12.2404	12.6152	12.033	13.297	11.461	12.8
	113	9.98016	9.49709	7.58477	8.51866	8.02253	7.77446	6.6456	7.64632	9.0744	9.0968	9.2768	11.5208	13.4692	12.2058	12.5852	12.033	13.158	11.461	12.712
	114	9.97939	9.37958	7.76371	8.49562	8.02253	7.76525	6.584	7.63136	9.0744	9.0848	9.2768	11.447	13.311	12.1405	12.5852	12.027	13.103	11.454	12.522
	115	9.97862	9.35962	7.68768	8.33971	8.02253	7.75142	6.5384	7.60848	9.0656	9.0424	9.2656	11.4102	13.311	12.0668	12.5138	12.007	13.103	11.157	12.522
	116	9.97786	9.33965	7.61165	8.20454	8.0041	7.75142	6.5384	7.60848	8.936	9.0064	9.2352	11.4102	13.2365	11.9923	12.5138	12	12.806	11.143	12.522
	117	9.88723	9.27898	7.53562	8.18074	7.91962	7.7376	6.4792	7.57856	8.9056	9.0064	9.2272	11.4102	13.1973	11.9923	12.5061	11.846	12.731	10.984	12.426
	118	9.82963	9.27821	7.45958	8.13466	7.84282	7.7376	6.4664	7.57856	8.9056	8.9648	9.2016	11.3103	13.1866	11.9923	12.48	11.71	12.649	10.628	12.406
	119	9.82195	9.27744	7.38355	8.06477	7.80672	7.7376	6.4664	7.54072	8.8536	8.9544	9.2016	11.1475	13.1866	11.6867	12.45	11.662	12.419	10.628	12.406
	120	9.81043	9.27667	7.30752	8.02176	7.78829	7.69613	6.4272	7.54072	8.8008	8.9472	9.1936	11.0538	13.1689	11.6506	12.4047	11.384	12.192	10.591	12.406
	121	9.79661	9.2759	7.23149	7.99488	7.77446	7.64083	6.4272	7.48792	8.7472	8.9232	9.1936	11.0538	13.1689	11.5407	12.4009	11.377	12.06	10.56	12.033
	122	9.69523	9.2183	7.35821	7.99488	7.77446	7.63622	6.4128	7.46504	8.6584	8.912	9.168	10.8872	13.0145	11.5085	12.374	11.314	12.033	10.56	11.933
	123	9.57773	9.1415	7.27834	7.97107	7.77446	7.58938	6.3952	7.46504	8.6448	8.8248	9.1296	10.8657	13.0145	11.3933	12.3587	11.063	11.846	10.469	11.893
	124	9.53856	9.0647	7.19846	7.94726	7.76525	7.58938	6.3872	7.45008	8.5496	8.8136	9.0784	10.8395	12.9347	11.348	12.3587	11.063	11.819	10.284	11.819
	125	9.5232	8.9879	7.17696	7.92346	7.75142	7.58477	6.34	7.45008	8.5496	8.8008	9.0736	10.7827	12.8947	11.3434	12.3441	10.925	11.454	10.222	11.812
	126	9.51936	8.928	7.15546	7.89965	7.75142	7.54714	6.34	7.45008	8.5272	8.7896	9.0272	10.7351	12.7596	11.3065	12.3249	10.733	11.314	10.198	11.682
	127	9.33965	8.8681	7.13395	7.87584	7.7376	7.54714	6.3392	7.4272	8.4768	8.788	8.9888	10.6291	12.7519	11.2812	12.1597	10.56	11.229	10.198	11.648
	128	9.33658	8.84352	7.11245	7.86278	7.6777	7.54253	6.3392	7.4272	8.4352	8.7752	8.976	10.5362	12.7043	11.2435	12.0545	10.5	11.114	10.198	11.607
	129	9.3335	8.77901	7.09094	7.85203	7.63622	7.5095	6.3344	7.4272	8.352	8.7752	8.9584	10.487	12.6636	11.2435	12.02	10.5	11.063	10	11.6
	130	9.33043	8.7145	6.9911	7.82822	7.58016	7.5095	6.3232	7.41928	8.2872	8.7216	8.9584	10.4778	12.6298	11.189	11.9724	10.4	10.881	9.879	11.545
	131	9.32736	8.71296	6.89126	7.80442	7.54714	7.4711	6.2976	7.41928	8.1976	8.692	8.9232	10.4417	12.5737	11.1598	11.9293	9.879	10.881	9.879	11.454
	132	9.27898	8.71142	6.79142	7.78061	7.54714	7.4665	6.2976	7.40432	8.1976	8.6904	8.9232	10.4417	12.5699	11.0799	11.9255	9.765	10.733	9.879	11.454
	133	9.27821	8.67149	6.69158	7.7568	7.54253	7.40966	6.2856	7.3964	8.1976	8.6816	8.9232	10.4417	12.5253	11.007	11.8341	9.675	10.733	9.765	11.44
	134	9.27744	8.60621	7.1017	7.73299	7.52794	7.37587	6.2672	7.3964	8.1592	8.6648	8.9184	10.4241	12.4155	10.9901	11.7949	9.338	10.628	9.633	11.292
	135	9.27667	8.6016	7.01952	7.70918	7.52794	7.37587	6.2424	7.3964	8.14	8.6376	8.8928	10.4102	12.3587	10.8741	11.6744	9.33	10.469	9.617	11.229
	136	9.2759	8.60083	6.93734	7.68538	7.5095	7.37587	6.2424	7.3656	8.1256	8.596	8.8704	10.3427	12.2711	10.8395	11.6744	9.33	10.408	9.617	11.034
	137	9.2183	8.59546	6.85517	7.66157	7.5095	7.35667	6.2112	7.28024	8.1016	8.5864	8.8528	10.2328	12.2711	10.8349	11.6544	9.2	10.4	9.6	11.005
	138	9.21754	8.59008	6.84365	7.63776	7.4711	7.27834	6.2008	7.28024	8.1016	8.5784	8.8144	10.2052	12.2634	10.7658	11.6544	9.139	10.198	9.508	10.918
	139	9.21677	8.5847	6.83213	7.61395	7.4665	7.27834	6.168	7.28024	8.0872	8.5416	8.8	10.1914	12.1482	10.7351	11.6544	8.809	9.904	9.372	10.77
	140	9.19757	8.57933	6.82061	7.59014	7.43808	7.25376	6.1488	7.24064	8.0248	8.3904	8.8	10.1914	12.0545	10.7351	11.5208	8.8	9.879	9.33	10.733
	141	9.1968	8.57395	6.80909	7.56634	7.37587	7.24454	6.1432	7.20984	8.0248	8.3904	8.7296	10.1914	11.9923	10.7351	11.4916	8.736	9.741	9.278	10.733
	142	9.11539	8.56858	6.79757	7.54253	7.3367	7.21997	6.1432	7.1544	7.9808	8.3848	8.712	10.1591	11.9923	10.6645	11.4547	8.588	9.675	9.235	10.431
	143	9.05395	8.5632	6.78605	7.51872	7.24454	7.21997	6.136	7.1544	7.9712	8.38	8.6576	10.1545	11.9724	10.6429	11.447	8.56	9.675	9.209	10.4
	144	9.05318	8.55782	6.77299	7.49491	7.21997	7.2	6.1344	7.1544	7.9272	8.372	8.6544	10.1222	11.9608	10.6253	11.447	8.56	9.666	9.121	10.385
	145	9.05242	8.51866	6.75994	7.4711	7.21997	7.18003	6.1176	7.1544	7.9272	8.3112	8.6448	10.1222	11.957	10.5892	11.447	8.485	9.617	9.069	10.377
	146	9.05165	8.47949	6.74688	7.4473	7.20461	7.18003	6.1016	7.1544	7.9224	8.2888	8.608	10.113	11.957	10.5853	11.4102	8.323	9.617	9.069	10.323
	147	9.05088	8.33971	6.74458	7.35821	7.20461	7.18003	6.1016	7.11392	7.888	8.28	8.608	10.0239	11.9409	10.5853	11.381	8.237	9.6	8.944	10.323
	148	8.928	8.33741	6.74227	7.35744	7.20461	7.16544	6.076	7.11392	7.8536	8.2456	8.4944	9.79661	11.9255	10.5715	11.3065	8.158	9.508	8.782	10.198
	149	8.8873	8.3351	6.73997	7.35667	7.2	7.10093	6.0592	7.09016	7.8088	8.244	8.4912	9.78202	11.9255	10.487	11.2812	8.05	9.121	8.56	9.683
	150	8.84352	8.3328	6.73766	7.3559	7.18003	7.08557	6.0592	7.09016	7.8088	8.2352	8.4912	9.74362	11.8341	10.487	11.1598	8.04	8.881	8.485	9.675
	151	8.84122	8.24909	6.63245	7.33363	7.18003	7.06022	6.0096	7.09016	7.7744	8.2272	8.4912	9.74362	11.8341	10.4778	11.1137	8	8.809	8.485	9.633
	152	8.83891	8.18074	6.60403	7.30752	7.18003	7.06022	6	7.09016	7.7744	8.204	8.4768	9.74362	11.6744	10.4648	11.0799	7.94	8.809	8.323	9.508
	153	8.83661	8.1792	6.57562	7.28141	7.08557	7.04563	6	7.04176	7.764	8.1664	8.384	9.74362	11.6544	10.4417	11.0753	7.94	8.8	8.246	9.44
	154	8.77901	8.11238	6.51802	7.2553	7.06022	6.99955	5.9832	7.018	7.6536	8.1176	8.384	9.69523	11.6506	10.4241	11.0415	7.694	8.782	8.099	9.415
	155	8.7767	8.06477	6.46042	7.22918	7.04563	6.97958	5.9832	6.95288	7.6128	8.084	8.3616	9.54854	11.6506	10.4241	11.0369	7.376	8.653	8.04	9.33
	156	8.7744	8.06323	6.40282	7.20307	7.04563	6.97958	5.9664	6.87808	7.6128	8.0648	8.3616	9.54854	11.5246	10.3058	11.007	7.376	8.485	8.01	9.33
	157	8.7721	8.0617	6.40205	7.17696	7.04026	6.93811	5.964	6.87808	7.6072	8.0552	8.2864	9.51936	11.4916	10.3012	10.9901	7.343	8.246	8	9.304
	158	8.67149	8.06016	6.40128	7.15085	7.04026	6.93811	5.9408	6.87808	7.6072	8.0552	8.2864	9.51936	11.447	10.2789	10.9901	7.299	8.246	7.97	9.278
	159	8.64845	8.04403	6.40051	7.12474	6.99955	6.93811	5.9408	6.8288	7.5816	8.0416	8.2864	9.51936	11.447	10.2098	10.9432	7.211	8.158	7.94	9.2
	160	8.60621	7.99488	6.39974	7.09862	6.99955	6.93811	5.8712	6.8288	7.572	8.0408	8.2544	9.46944	11.447	10.2098	10.8872	7.211	8.099	7.889	9.069
	161	8.6016	7.98797	6.31296	7.07251	6.95347	6.91814	5.8712	6.82	7.572	8.0248	8.2352	9.46944	11.2435	10.2052	10.8872	7.211	8.089	7.767	8.736
	162	8.59853	7.9872	6.25306	7.0464	6.95347	6.85594	5.8712	6.77864	7.5456	8.0112	8.1408	9.46944	11.2435	10.1914	10.8741	7.122	7.767	7.694	8.616
	163	8.5847	7.98106	6.16243	7.02029	6.95347	6.85594	5.8624	6.77864	7.5304	7.9872	8.1168	9.40493	11.1429	10.1499	10.8395	7.122	7.725	7.694	8.438
	164	8.54016	7.97414	6.15859	6.99418	6.95347	6.81446	5.8624	6.77864	7.5256	7.9872	8.088	9.38496	11.1091	10.1499	10.8004	7.122	7.589	7.611	8.4
	165	8.46336	7.97107	6.15475	6.96806	6.91814	6.79834	5.84	6.75312	7.5048	7.9808	8.0832	9.38496	11.0538	10.1361	10.7827	7.088	7.515	7.611	8.207
	166	8.352	7.96723	6.15091	6.94195	6.88205	6.79834	5.84	6.75312	7.5048	7.9632	7.9856	9.38496	10.9901	10.1222	10.7658	6.905	7.473	7.473	8.089
	167	8.33971	7.96186	6.14707	6.85517	6.8352	6.79834	5.84	6.7452	7.4992	7.948	7.9328	9.37958	10.9432	10.1176	10.7482	6.905	7.376	7.376	8
	168	8.30131	7.95264	6.13171	6.77299	6.82982	6.79834	5.78	6.71968	7.4368	7.924	7.928	9.32429	10.8395	10.057	10.7305	6.847	7.211	7.354	7.97
	169	8.22682	7.94342	6.11635	6.77222	6.79834	6.78835	5.7576	6.69416	7.4056	7.8896	7.9232	9.32429	10.8395	10.0431	10.7259	6.812	7.155	7.299	7.92
	170	8.22605	7.93421	6.10099	6.77146	6.79834	6.75149	5.7264	6.69416	7.4056	7.8648	7.9232	9.24365	10.8395	10.0101	10.6645	6.812	7.155	7.211	7.859
	171	8.22528	7.92499	6.08563	6.77069	6.72998	6.75149	5.7264	6.67744	7.3584	7.8552	7.8544	9.22291	10.8004	9.9817	10.6291	6.788	7.122	7.2	7.684
	172	8.21683	7.91578	6.07027	6.76992	6.71462	6.74611	5.72	6.62552	7.316	7.8448	7.8096	9.22291	10.7827	9.9817	10.6291	6.788	6.997	7.155	7.642
	173	8.2007	7.90656	6.05491	6.76838	6.66701	6.71462	5.72	6.62552	7.316	7.8352	7.8096	9.22291	10.7482	9.9817	10.6291	6.462	6.997	7.077	7.642
	174	8.18074	7.89734	6.07027	6.74458	6.6025	6.68774	5.7128	6.51288	7.2944	7.8088	7.8096	9.22291	10.7305	9.88723	10.5853	6.325	6.847	6.997	7.589
	175	8.16077	7.75603	6.03878	6.72077	6.58637	6.68774	5.6656	6.48736	7.268	7.8088	7.7648	9.22291	10.709	9.87264	10.5715	6.261	6.8	6.905	7.473
	176	8.15846	7.68614	6.0073	6.69696	6.58637	6.68237	5.6248	6.48736	7.268	7.7744	7.744	9.2183	10.5715	9.78202	10.5585	6.261	6.657	6.705	7.44
	177	8.1408	7.61626	5.81683	6.6816	6.55949	6.68237	5.5832	6.48736	7.2464	7.744	7.7088	9.14611	10.5715	9.75821	10.5362	5.946	6.512	6.657	6.8
	178	8.12083	7.58477	5.81453	6.67315	6.44429	6.67162	5.5832	6.48736	7.236	7.74	7.6688	9.11539	10.5585	9.74362	10.4955	5.769	6.512	6.512	6.8
	179	8.10086	7.55328	5.81222	6.64934	6.42202	6.67162	5.5776	6.47856	7.2304	7.7104	7.6528	9.11539	10.5493	9.74362	10.487	5.727	6.325	6.325	6.512
	180	8.0809	7.52179	5.80992	6.62554	6.40589	6.66701	5.5344	6.44336	7.1056	7.696	7.6528	9.11539	10.487	9.69523	10.4778	5.727	6.093	6.325	6.45
	181	8.07322	7.4903	5.80762	6.60173	6.39974	6.6025	5.5136	6.41696	7.1056	7.6864	7.5712	9.11539	10.4241	9.69523	10.4648	5.727	6.053	6.325	6.412
	182	8.07014	7.46419	5.80531	6.59482	6.3383	6.59712	5.5136	6.41696	7.1056	7.6864	7.5712	9.10003	10.3741	9.69523	10.4648	5.657	6.013	6.223	6.325
	183	8.06477	7.4496	5.80301	6.57792	6.3383	6.58637	5.5136	6.40728	7.0568	7.6848	7.5312	9.10003	10.3427	9.68064	10.4648	5.571	6	6.106	6.119
	184	8.05939	7.4496	5.8007	6.55411	6.3383	6.53722	5.5128	6.40728	7.0568	7.68	7.5312	8.97485	10.1914	9.62688	10.4287	5.557	5.946	6.093	6
	185	8.05402	7.43808	5.78458	6.50803	6.32141	6.49344	5.4944	6.39848	7.0568	7.6744	7.504	8.89114	10.1361	9.62688	10.4287	5.441	5.946	6.093	6
	186	8.04864	7.41197	5.76845	6.40205	6.29376	6.49344	5.4944	6.36328	7.0344	7.6656	7.504	8.8489	10.1361	9.62227	10.4102	5.441	5.685	6.093	5.946
	187	8.04019	7.38586	5.75232	6.40128	6.24845	6.49344	5.4784	6.36328	6.9736	7.6288	7.4784	8.8489	10.1222	9.62227	10.3741	5.337	5.6	5.946	5.769
	188	8.01024	7.38355	5.73619	6.39053	6.22541	6.48806	5.4784	6.336	6.9736	7.624	7.4064	8.7145	10.1176	9.50938	10.3427	5.261	5.441	5.946	5.685
	189	7.99488	7.38125	5.72006	6.31603	6.22541	6.45504	5.4712	6.336	6.9232	7.624	7.3632	8.7145	10.1176	9.37958	10.3427	5.215	5.367	5.685	5.614
	190	7.99258	7.37894	5.65325	6.31296	6.22541	6.44966	5.4664	6.336	6.9008	7.5264	7.3632	8.67686	10.1176	9.32429	10.3427	5.091	5.367	5.571	5.571
	191	7.99027	7.37664	5.65094	6.28531	6.22003	6.36134	5.4576	6.336	6.9008	7.4544	7.3584	8.67149	9.92947	9.26899	10.2835	5.06	5.2	5.571	5.571
	192	7.98797	7.37434	5.64864	6.25459	6.18547	6.32141	5.4384	6.29992	6.8952	7.4184	7.3584	8.59008	9.90643	9.24365	10.2789	4.833	5.122	5.571	5.381
	193	7.98566	7.37203	5.64634	6.25306	6.15629	6.27686	5.4384	6.27352	6.8952	7.3856	7.3584	8.59008	9.82963	9.22291	10.2789	4.561	4.948	5.367	5.2
	194	7.98336	7.35821	5.64403	6.22387	6.15629	6.27686	5.4288	6.27352	6.8552	7.324	7.3312	8.5847	9.81581	9.22291	10.2052	4.525	4.817	5.367	4.948
	195	7.98106	7.34438	5.64173	6.19315	6.15629	6.24845	5.4288	6.27352	6.8328	7.3016	7.3152	8.55168	9.81043	9.20294	10.1914	4.079	4.8	5.215	4.665
	196	7.97875	7.33056	5.63942	6.19315	6.13939	6.20237	5.4288	6.21808	6.8328	7.2944	7.3152	8.50176	9.62688	9.19757	10.1361	3.94	4.561	5.2	4.561
	197	7.97645	7.17696	5.63712	6.16243	6.13939	6.18547	5.3936	6.21808	6.7872	7.292	7.3152	8.47949	9.62688	9.18758	10.113	3.94	4.252	5.012	4.561
	198	7.97414	7.02336	5.63482	6.13325	6.13325	6.15629	5.3936	6.21808	6.7816	7.292	7.2944	8.45722	9.5977	9.18758	10.0846	3.94	4	5.012	4.561
	199	7.97107	6.9911	5.63251	6.13171	6.09254	6.13939	5.3432	6.21808	6.7816	7.28	7.2512	8.36813	9.54854	9.11539	10.0101	3.578	3.441	4.948	4.472
	200	7.96493	6.9888	5.63021	6.10099	6.09254	6.13325	5.3432	6.21808	6.7416	7.2704	7.1664	8.36813	9.52397	9.11539	10.0101	3.046	3.225	4.948	4.4
	201	7.95878	6.9888	5.6279	6.07334	6.0864	6.13325	5.3432	6.21808	6.7416	7.268	7.1664	8.36813	9.51936	9.05318	9.9817	2.884	3.225	4.866	3.795
	202	7.95264	6.98726	5.6256	6.07027	6.0864	6.0864	5.336	6.20048	6.7416	7.2424	7.1392	8.2775	9.50938	9.02246	9.9817		3.124	4.866	3.578
	203	7.87891	6.98342	5.6233	6.07027	6.0864	6.08102	5.336	6.20048	6.7416	7.2424	7.1216	8.2775	9.504	9.01709	9.88723		3.046	4.817	2.828
	204	7.85894	6.97958	5.55264	6.07027	6.08102	6.03418	5.3152	6.20048	6.712	7.1992	7.1056	8.25523	9.46944	8.97485	9.85344		2.4	4.8	2.8
	205	7.76678	6.97574	5.54342	6.03955	6.03418	5.96275	5.3152	6.20048	6.6888	7.1672	7.1056	8.22682	9.46483	8.93875	9.82963			4.682
	206	7.75603	6.9719	5.53421	6.01344	6.01651	5.96275	5.3152	6.20048	6.6248	7.1416	7.1056	8.22682	9.40493	8.93875	9.81581			4.327
	207	7.73299	6.96806	5.51885	6.00883	5.9927	5.96275	5.3152	6.1908	6.56	7.1344	6.9904	8.22682	9.27898	8.89651	9.81581			4.327
	208	7.68307	6.96422	5.5104	5.97811	5.9927	5.96275	5.3152	6.1908	6.5008	7.1016	6.9904	8.04787	9.26899	8.8489	9.81043			4.327
	209	7.67616	6.96038	5.50195	5.95354	5.9927	5.92128	5.3072	6.15384	6.4824	7.0472	6.984	8.04787	9.22291	8.84352	9.81043			4.252
	210	7.66925	6.95654	5.4935	5.94739	5.96275	5.92128	5.3072	6.10808	6.4648	7.0304	6.968	8.04787	9.22291	8.78438	9.78202			4.252
	211	7.66234	6.93734	5.48506	5.91667	5.96275	5.90285	5.2864	6.07992	6.4344	7.008	6.9232	8.04787	9.19757	8.77901	9.77741			4.118
	212	7.65542	6.91814	5.48275	5.89363	5.92128	5.85446	5.2864	6.07992	6.4344	6.9984	6.9232	7.97722	9.11539	8.77901	9.74362			4.079
	213	7.64851	6.8736	5.48045	5.83373	5.92128	5.84832	5.2848	6.07992	6.4344	6.9984	6.8944	7.95341	9.11539	8.67149	9.69523			3.94
	214	7.64237	6.85517	5.47814	5.81683	5.90285	5.84832	5.2848	6.07992	6.4168	6.9904	6.8944	7.8528	9.11539	8.67149	9.69523			3.94
	215	7.63622	6.79219	5.47584	5.81606	5.89056	5.84832	5.2704	6.07992	6.4104	6.9808	6.8944	7.8167	9.11539	8.67149	9.62227			3.774
	216	7.60013	6.77299	5.47354	5.8153	5.8729	5.82374	5.2704	6.07992	6.368	6.9584	6.8048	7.8167	9.10541	8.63923	9.53856			3.688
	217	7.59552	6.76685	5.47123	5.81453	5.85446	5.75616	5.2704	6.07992	6.356	6.9192	6.8048	7.8167	9.10003	8.63923	9.52397			3.688
	218	7.58938	6.7607	5.27462	5.81376	5.82374	5.74387	5.2672	6.07992	6.356	6.884	6.8048	7.75603	9.0793	8.63923	9.50938			3.622
	219	7.58477	6.7584	5.2393	5.77382	5.75616	5.74387	5.2192	6.07024	6.356	6.8624	6.7872	7.7376	8.93875	8.63386	9.46944			3.622
	220	7.5691	6.7584	5.2032	5.71392	5.75616	5.72544	5.2192	6.07024	6.356	6.8344	6.712	7.68922	8.928	8.60621	9.44486			3.441
	221	7.55343	6.7584	5.1671	5.65402	5.74387	5.72544	5.1992	6.07024	6.288	6.8344	6.712	7.68307	8.928	8.59008	9.44486			3.394
	222	7.53777	6.75456	5.05651	5.65325	5.70086	5.72544	5.1992	6.07024	6.288	6.8328	6.7008	7.68307	8.82739	8.5847	9.3097			3.298
	223	7.5221	6.75379	5.04038	5.64403	5.70086	5.70701	5.1896	6.0324	6.2632	6.8168	6.7008	7.67078	8.82739	8.52403	9.24365			3.2
	224	7.47418	6.75149	5.02426	5.63482	5.70086	5.70086	5.1672	6.00424	6.232	6.7816	6.7008	7.59091	8.72525	8.47949	9.20294			3.124
	225	7.47264	6.74918	5.00813	5.6256	5.66938	5.66938	5.1496	6.00424	6.232	6.7728	6.648	7.57248	8.71987	8.47949	9.19757			2.4
	226	7.45958	6.74842	4.992	5.61638	5.65709	5.65709	5.1496	5.97608	6.232	6.76	6.648	7.57248	8.71987	8.47949	9.18758			2
	227	7.44883	6.74688	4.94362	5.60717	5.65709	5.65094	5.1496	5.89952	6.232	6.712	6.6256	7.48493	8.67149	8.41882	9.11539
	228	7.43808	6.74458	4.9367	5.59795	5.65094	5.65094	5.12	5.89952	6.1888	6.712	6.6256	7.45958	8.67149	8.36813	9.10541
	229	7.42733	6.74227	4.92979	5.59411	5.65094	5.6256	5.1096	5.88984	6.1568	6.6952	6.608	7.42195	8.59008	8.36813	9.0793
	230	7.41658	6.72922	4.92288	5.59258	5.65094	5.6256	5.0992	5.88984	6.1568	6.692	6.5776	7.41504	8.55168	8.36813	9.05856
	231	7.40582	6.66624	4.91597	5.58874	5.65094	5.6256	5.0688	5.82208	6.1384	6.6904	6.56	7.38355	8.47949	8.33971	9.05318
	232	7.39507	6.63245	4.90906	5.58259	5.65094	5.6256	5.0496	5.82208	6.1384	6.6904	6.5312	7.38355	8.43494	8.33971	9.01709
	233	7.38432	6.63014	4.90214	5.57952	5.6256	5.568	5.008	5.80184	6.1128	6.644	6.5312	7.38355	8.41882	8.32896	8.93875
	234	7.38355	6.62784	4.89523	5.57261	5.6064	5.43898	5.008	5.80184	6.1128	6.6104	6.5312	7.38355	8.36813	8.30054	8.91187
	235	7.38278	6.60403	4.88832	5.5703	5.6064	5.39981	4.9888	5.80184	6.0168	6.6104	6.5312	7.3705	8.36813	8.28365	8.89114
	236	7.38202	6.60326	4.88141	5.56262	5.6064	5.3929	4.9688	5.80184	6.004	6.5672	6.5072	7.3705	8.36813	8.22682	8.89114
	237	7.38125	6.58022	4.8745	5.56109	5.6064	5.36678	4.968	5.7728	5.984	6.56	6.5008	7.3129	8.36813	8.18074	8.72525
	238	7.38048	6.55642	4.86758	5.55264	5.5488	5.35987	4.9576	5.76312	5.984	6.556	6.4112	7.28755	8.33971	8.14618	8.68224
	239	7.35821	6.53261	4.86067	5.55187	5.49734	5.35987	4.9456	5.76312	5.9648	6.5512	6.368	7.26835	8.32896	8.14618	8.63923
	240	7.3536	6.40205	4.85376	5.54266	5.49734	5.3399	4.9456	5.74288	5.9648	6.424	6.3552	7.23533	8.24909	8.09395	8.63386
	241	7.21075	6.39821	4.84685	5.51885	5.4912	5.33299	4.9224	5.74288	5.9128	6.424	6.3184	7.21613	8.22682	8.04787	8.60621
	242	7.17696	6.39437	4.90522	5.44512	5.43898	5.33299	4.8856	5.74288	5.9128	6.424	6.3184	7.21613	8.18074	8.04787	8.59008
	243	7.16774	6.31296	4.90214	5.37139	5.43898	5.31302	4.8752	5.74288	5.9056	6.4168	6.3072	7.21613	8.18074	8.02406	8.59008
	244	7.15853	6.2592	4.89907	5.29766	5.43898	5.29306	4.8752	5.74288	5.9056	6.4056	6.288	7.21613	8.16384	7.99488	8.54016
	245	7.14931	6.2592	4.896	5.27462	5.3929	5.29306	4.864	5.74288	5.8792	6.3936	6.264	7.17696	8.14618	7.97107	8.54016
	246	7.1401	6.2592	4.89293	5.27232	5.36678	5.29306	4.8592	5.74288	5.8792	6.3936	6.264	7.17696	8.04787	7.95955	8.54016
	247	7.13088	6.25306	4.78925	5.27002	5.3399	5.25926	4.8592	5.74288	5.86	6.3816	6.232	7.15699	8.02406	7.8167	8.51866
	248	6.9911	6.25075	4.68557	5.2393	5.3399	5.25235	4.8008	5.7332	5.86	6.3576	6.1888	7.13088	7.99488	7.8167	8.47949
	249	6.98573	6.24845	4.6848	5.22394	5.33299	5.25235	4.7904	5.72352	5.7456	6.3096	6.1888	7.13088	7.97107	7.71994	8.43494
	250	6.98496	6.24614	4.68403	5.20858	5.33299	5.25235	4.7904	5.65312	5.7456	6.3016	6.1888	7.07789	7.97107	7.67078	8.41882
	251	6.98342	6.24384	4.66944	5.2032	5.31302	5.25235	4.7904	5.65312	5.7392	6.296	6.1888	7.07789	7.95341	7.67078	8.3735
	252	6.98189	6.24154	4.65485	5.17786	5.31302	5.17786	4.7904	5.65312	5.7184	6.296	6.1568	7.05792	7.91194	7.57248	8.36813
	253	6.93734	6.23923	4.64026	5.15021	5.31302	5.15021	4.7904	5.58272	5.6848	6.288	6.1568	7.05178	7.88198	7.54099	8.33971
	254	6.9335	6.23693	4.62566	5.14714	5.28	5.12947	4.7544	5.58272	5.6848	6.2776	6.1376	7.05178	7.8528	7.51642	8.28365
	255	6.92966	6.23462	4.61107	5.11642	5.28	5.12947	4.748	5.5308	5.6848	6.2632	6.1312	6.9911	7.83437	7.41504	8.25523
	256	6.92582	6.23232	4.59648	5.0857	5.25235	5.09491	4.748	5.49032	5.6432	6.2248	6.1184	6.91661	7.8167	7.41504	8.25523
	257	6.92198	6.23155	4.58189	5.07648	5.17786	5.0665	4.7304	5.49032	5.6088	6.2088	6.112	6.91661	7.8167	7.41504	8.25523
	258	6.90509	6.16243	4.46362	5.05651	5.17786	5.03117	4.7152	5.49032	5.6088	6.1568	6.112	6.91661	7.76218	7.4089	8.25523
	259	6.90432	6.15398	4.46285	5.05651	5.15021	5.01043	4.7144	5.49032	5.5744	6.1336	6.0288	6.88973	7.75603	7.38355	8.22682
	260	6.85517	6.14554	4.46208	5.00275	5.12256	4.96051	4.6568	5.44808	5.5536	6.132	6.0288	6.88973	7.7376	7.38355	8.22682
	261	6.84672	6.144	4.46131	4.94362	5.12256	4.96051	4.6496	5.43752	5.5536	6.0712	5.984	6.88973	7.71994	7.3705	8.16384
	262	6.84365	6.144	4.46054	4.94208	5.09491	4.96051	4.6232	5.40672	5.532	6.0376	5.9648	6.85517	7.71994	7.36435	8.11699
	263	6.79987	6.144	4.45978	4.94054	5.09491	4.96051	4.5728	5.40672	5.4968	6.0296	5.9648	6.85517	7.71994	7.35821	8.1001
	264	6.77299	6.144	4.45901	4.93901	5.09491	4.91674	4.5728	5.39616	5.4968	6.0168	5.9584	6.80755	7.71994	7.28755	8.04787
	265	6.77069	6.13709	4.45824	4.93747	5.07341	4.91674	4.556	5.39616	5.412	6.0072	5.9248	6.78682	7.71994	7.23533	8.04787
	266	6.76838	6.13171	4.45747	4.93594	5.07341	4.91674	4.556	5.33192	5.412	5.9936	5.912	6.77299	7.66464	7.23533	7.97722
	267	6.76608	6.12634	4.42138	4.9344	5.0665	4.91674	4.5392	5.33192	5.3608	5.9936	5.88	6.75226	7.51642	7.21613	7.97107
	268	6.76378	6.12096	4.38528	4.93286	5.03117	4.91674	4.5392	5.33192	5.3536	5.9192	5.8592	6.75226	7.46573	7.18387	7.95955
	269	6.74458	6.11558	4.34918	4.93133	4.98202	4.91674	4.5168	5.33192	5.3248	5.9128	5.8592	6.75226	7.45958	7.15699	7.85818
	270	6.63245	6.11021	4.31309	4.92902	4.98202	4.90291	4.5168	5.27912	5.3248	5.9056	5.8592	6.73075	7.42195	7.11091	7.85818
	271	6.62093	6.07027	4.33613	4.90522	4.96051	4.89523	4.4824	5.15856	5.3248	5.86	5.8	6.73075	7.41504	7.07789	7.8167
	272	6.60941	6.0672	4.33382	4.8791	4.96051	4.82918	4.4792	5.15856	5.3248	5.86	5.8	6.72384	7.4089	7.07789	7.8167
	273	6.60403	6.03878	4.33152	4.8553	4.91674	4.80768	4.4792	5.15856	5.3248	5.8544	5.7456	6.69619	7.38355	7.07789	7.80442
	274	6.51802	6.0288	4.32922	4.85299	4.91674	4.80768	4.4792	5.148	5.288	5.8344	5.7456	6.63245	7.3705	7.05792	7.76218
	275	6.51187	6.0288	4.32691	4.78925	4.91674	4.80768	4.4792	5.148	5.2584	5.8232	5.7456	6.61862	7.36435	7.05792	7.7376
	276	6.46195	6.0073	4.32461	4.78157	4.91674	4.74778	4.4528	5.148	5.2368	5.8232	5.7392	6.60403	7.36435	6.99802	7.66464
	277	6.432	5.81683	4.3223	4.70784	4.90291	4.71782	4.4528	5.10312	5.2072	5.7456	5.7184	6.56102	7.35821	6.9911	7.66464
	278	6.43046	5.79917	4.29235	4.5481	4.90291	4.71782	4.4368	5.06968	5.1848	5.7288	5.6096	6.51802	7.3129	6.9911	7.61549
	279	6.4128	5.7815	4.2624	4.50586	4.90291	4.71782	4.4368	5.06968	5.1848	5.7288	5.6016	6.50342	7.28755	6.93734	7.61549
	280	6.40205	5.76384	4.23245	4.46362	4.89523	4.71782	4.392	5.05912	5.1848	5.6848	5.6016	6.50342	7.26835	6.88973	7.59091
	281	6.37363	5.74618	4.2025	4.42138	4.86605	4.71782	4.392	5.05912	5.1392	5.6568	5.5808	6.50342	7.21613	6.85517	7.59091
	282	6.34522	5.65325	4.11341	4.37914	4.86605	4.66483	4.344	5.05912	5.1392	5.6104	5.5536	6.46733	7.21613	6.85517	7.57248
	283	6.3168	5.6448	4.02432	4.3369	4.86605	4.60339	4.344	5.05912	5.1392	5.5968	5.5536	6.44582	7.18387	6.85517	7.46573
	284	6.31296	5.63635	4.06886	4.33613	4.80768	4.60339	4.344	5.05912	5.124	5.5688	5.4976	6.32064	7.17696	6.85517	7.38355
	285	6.30912	5.6279	4.02125	4.33229	4.80768	4.60339	4.344	5.05912	5.1168	5.564	5.4976	6.32064	7.15699	6.80755	7.38355
	286	6.30528	5.61946	3.97363	4.32845	4.80768	4.56422	4.344	5.05912	5.048	5.5496	5.4896	6.32064	7.11091	6.80755	7.3705
	287	6.25306	5.61101	3.92602	4.32538	4.80768	4.56422	4.3216	5.01336	5.048	5.4992	5.4896	6.32064	7.07789	6.78682	7.36435
	288	6.23923	5.60256	3.8784	4.32461	4.8	4.56422	4.312	5.01336	5.048	5.4968	5.4752	6.31296	7.05792	6.77299	7.28755
	289	6.16166	5.568	3.83078	4.32077	4.77005	4.55654	4.312	5.01336	5.0248	5.476	5.4752	6.25306	7.05792	6.77299	7.28755
	290	6.1609	5.568	3.78317	4.31693	4.77005	4.54118	4.2968	5.01336	5.0248	5.476	5.4752	6.20774	7.05178	6.75226	7.23533
	291	6.16013	5.55264	3.73555	4.31309	4.74778	4.54118	4.2968	5.01336	5.0248	5.4656	5.4112	6.20774	7.05178	6.72384	7.18387
	292	6.15936	5.54266	3.72941	4.30925	4.66483	4.54118	4.2848	5.01336	5.0168	5.4512	5.4112	6.20774	7.00493	6.69619	7.17696
	293	6.15859	5.53267	3.72326	4.30541	4.66483	4.5335	4.2848	4.97904	4.9856	5.4424	5.4112	6.20006	7.00493	6.69619	7.15699
	294	6.15782	5.5296	3.71712	4.30157	4.65715	4.5335	4.2608	4.9104	4.9392	5.412	5.3616	6.16243	6.9911	6.69619	7.15699
	295	6.15706	5.5296	3.71098	4.29466	4.65715	4.5335	4.2608	4.86376	4.9392	5.3632	5.3616	6.13939	6.95117	6.61862	7.15085
	296	6.15629	5.5296	3.70483	4.29235	4.65715	4.47053	4.2008	4.82856	4.9312	5.3632	5.3536	6.13939	6.95117	6.56102	7.13088
	297	6.15552	5.52269	3.69869	4.28314	4.65715	4.47053	4.2008	4.79336	4.8752	5.3416	5.288	6.13939	6.93734	6.55411	7.07789
	298	6.13171	5.51885	3.67872	4.27392	4.58803	4.47053	4.2008	4.7696	4.8752	5.336	5.2592	6.13171	6.88973	6.46733	7.00493
	299	6.13094	5.5127	3.65875	4.2647	4.56422	4.47053	4.176	4.7696	4.8752	5.336	5.2064	6.13171	6.85517	6.46733	6.99802
	300	6.11866	5.50656	3.63878	4.25549	4.56422	4.47053	4.1664	4.7696	4.8752	5.2752	5.2064	6.13171	6.80755	6.46733	6.99802
	301	6.05338	5.50042	3.61882	4.17638	4.55654	4.37376	4.164	4.69744	4.8672	5.2184	5.184	6.08563	6.80755	6.46733	6.9911
	302	6.03878	5.49427	3.59885	4.11341	4.54118	4.37376	4.164	4.69744	4.8672	5.128	5.1392	6.04646	6.78682	6.46733	6.95117
	303	6.03878	5.48813	3.57504	4.1111	4.54118	4.37376	4.152	4.69744	4.8672	5.1168	5.1392	6.03878	6.78682	6.44582	6.93734
	304	6.01344	5.48198	3.55123	4.1088	4.54118	4.37376	4.152	4.69744	4.8112	5.1112	5.1392	6.02342	6.77299	6.40205	6.91661
	305	6.00576	5.47584	3.52742	4.1065	4.5335	4.34074	4.152	4.68512	4.7952	4.9312	5.1392	6.02342	6.72384	6.32064	6.80755
	306	5.94662	5.4697	3.46829	4.02739	4.5335	4.30848	4.152	4.68512	4.7952	4.9096	5.1248	5.95277	6.72384	6.31296	6.75226
	307	5.93664	5.46355	3.3024	3.92602	4.5335	4.30003	4.152	4.53728	4.7384	4.8936	5.1168	5.95277	6.72384	6.31296	6.74458
	308	5.82374	5.45741	3.25632	3.8784	4.5335	4.30003	4.1296	4.53728	4.7296	4.8792	5.1168	5.95277	6.60403	6.20006	6.73075
	309	5.81683	5.27462	3.21024	3.74554	4.47053	4.26701	4.1296	4.53728	4.672	4.8616	5.1168	5.95277	6.51802	6.13939	6.73075
	310	5.81606	5.2608	3.16416	3.72941	4.47053	4.21632	4.1296	4.53728	4.6384	4.8616	5.024	5.92128	6.51802	6.13171	6.73075
	311	5.8153	5.2608	3.12653	3.72941	4.41446	4.17408	4.1296	4.52496	4.6384	4.8536	5.024	5.89747	6.50342	6.08563	6.60403
	312	5.81453	5.2393	3.0889	3.67872	4.39834	4.14874	4.0896	4.49944	4.5968	4.8136	5.024	5.89747	6.50342	5.95277	6.58253
	313	5.81376	5.2224	3.05126	3.67411	4.37376	4.13952	4.0896	4.49944	4.5368	4.8112	4.9856	5.89747	6.49651	5.95277	6.55411
	314	5.72698	5.2224	3.01363	3.62803	4.37376	4.07885	4.0896	4.43608	4.4944	4.7296	4.8752	5.89747	6.46733	5.95277	6.55411
	315	5.71392	5.20397	2.976	3.57734	4.37376	4.0704	4.04	4.43608	4.468	4.7152	4.7952	5.89747	6.46733	5.95277	6.55411
	316	5.65709	5.184	2.93837	3.57504	4.34074	4.0704	4.04	4.38416	4.468	4.6512	4.7952	5.85754	6.46733	5.89747	6.55411
	317	5.65325	5.0688	2.90074	3.56506	4.34074	4.0704	4.0016	4.38416	4.4072	4.5496	4.7376	5.85754	6.44582	5.89747	6.44582
	318	5.65248	5.05651	2.8631	3.52666	4.34074	4.0704	3.9768	4.38416	4.4072	4.5368	4.7376	5.83296	6.32064	5.78458	6.44582
	319	5.65171	5.0519	2.82547	3.47597	4.30848	4.0704	3.948	4.38416	4.4072	4.3784	4.7296	5.82528	6.32064	5.76	6.43814
	320	5.65094	5.01581	2.78784	3.46829	4.26701	4.03507	3.8984	4.31904	4.4072	4.3736	4.7296	5.81683	6.29069	5.72774	6.32064
	321	5.65018	4.97971	2.75021	3.3024	4.21632	4.00896	3.8984	4.31904	4.3624	4.3648	4.6384	5.76	6.29069	5.65325	6.32064
	322	5.61408	4.9536	2.71258	3.13651	4.21632	4.00896	3.8984	4.26624	4.3624	4.3224	4.5712	5.72774	6.25306	5.65325	6.32064
	323	5.60026	4.94362	2.67494	3.12653	4.16563	3.99974	3.8984	4.26624	4.3536	4.3024	4.5376	5.72774	6.25306	5.6279	6.31296
	324	5.55725	4.94208	2.63731	3.06586	4.16563	3.99974	3.8984	4.22576	4.3536	4.2656	4.5376	5.70317	6.25306	5.55264	6.29069
	325	5.55264	4.94054	2.88384	3.00518	4.14874	3.96442	3.8848	4.22576	4.336	4.2544	4.5024	5.65325	6.25306	5.5273	6.25306
	326	5.54496	4.93901	2.74253	2.97062	4.13952	3.88301	3.8848	4.1712	4.3272	4.2312	4.5024	5.59488	6.20774	5.5273	6.20774
	327	5.53728	4.93747	2.60122	2.94451	4.13952	3.84614	3.8592	4.11664	4.2544	4.192	4.4944	5.59488	6.20006	5.5273	6.13171
	328	5.5296	4.93594	2.52826	2.88384	4.07885	3.84614	3.8592	4.11664	4.2456	4.1832	4.4688	5.55264	6.20006	5.51885	6.08563
	329	5.51885	4.9344	2.52595	2.82317	4.0704	3.84614	3.8592	4.11664	4.2456	4.1808	4.4064	5.5273	6.16243	5.51885	6.07027
	330	5.51808	4.93286	2.52365	2.80474	4.06195	3.74246	3.8456	4.10256	4.2176	4.1432	4.4064	5.5273	6.16243	5.42438	6.07027
	331	5.51731	4.93133	2.45299	2.7625	4.03507	3.74246	3.8456	4.0612	4.1808	4.1008	4.4064	5.5273	6.13939	5.27462	6.02342
	332	5.51654	4.92979	2.38234	2.74253	4.00896	3.70483	3.8456	4.04712	4.1432	4.0984	4.3632	5.5273	5.95277	5.22086	5.95277
	333	5.51578	4.9152	2.31168	2.70182	3.99974	3.70483	3.8456	3.94768	4.1432	4.0984	4.3536	5.51885	5.95277	5.22086	5.95277
	334	5.51501	4.9152	2.24102	2.64115	3.96442	3.62726	3.8456	3.93272	4.1152	4.08	4.3536	5.45894	5.95277	5.21165	5.92128
	335	5.48429	4.90522	2.21107	2.58048	3.96442	3.62726	3.8456	3.93272	4.0584	3.9464	4.3536	5.43283	5.95277	5.21165	5.89747
	336	5.44051	4.88064	1.9392	2.52826	3.96442	3.62726	3.7784	3.93272	4.02	3.912	4.336	5.42438	5.92128	5.13946	5.89747
	337	5.33683	4.85606		1.9392	3.93754	3.62726	3.7384	3.93272	3.9904	3.872	4.3264	5.42438	5.92128	4.90522	5.88902
	338	5.27462	4.83149			3.93754	3.58733	3.7264	3.8456	3.9616	3.7656	4.2544	5.3545	5.85754	4.69018	5.85754
	339	5.27309	4.80691			3.93754	3.58733	3.724	3.7708	3.9616	3.7624	4.1808	5.29229	5.85754	4.60877	5.85754
	340	5.2393	4.8			3.93754	3.58733	3.724	3.7708	3.9616	3.6896	4.1808	5.24774	5.72774	4.60877	5.85754
	341	5.21549	4.6848			3.84614	3.57734	3.724	3.7708	3.9616	3.6576	4.144	5.2393	5.65325	4.59878	5.83296
	342	5.2032	4.66944			3.81773	3.57734	3.724	3.6476	3.9616	3.6472	4.144	5.22086	5.6279	4.55808	5.83296
	343	5.20013	4.46362			3.79008	3.57734	3.6416	3.63264	3.9616	3.6152	4.144	5.22086	5.6279	4.55808	5.82528
	344	5.19936	4.45517			3.79008	3.50746	3.6416	3.58512	3.9416	3.5832	4.144	5.22086	5.6279	4.55808	5.76
	345	5.19859	4.42138			3.77088	3.47674	3.6416	3.58512	3.912	3.5256	4.144	5.22086	5.5273	4.52659	5.76
	346	5.05958	4.416			3.77088	3.46675	3.6416	3.52088	3.8824	3.5256	4.1152	5.21165	5.5273	4.52659	5.76
	347	5.05651	4.38758			3.74246	3.4153	3.6112	3.52088	3.8824	3.4952	4.1152	5.13946	5.5273	4.33613	5.72774
	348	5.05421	4.35379			3.73325	3.4153	3.5704	3.38888	3.872	3.4952	4.0192	5.10259	5.45894	4.29235	5.70317
	349	5.0519	4.33613			3.71405	3.37306	3.5576	3.37216	3.7912	3.4024	3.9616	5.10259	5.42438	4.29235	5.63635
	350	5.04883	4.3008			3.70483	3.29856	3.5576	3.37216	3.7912	3.3704	3.9616	5.10259	5.42438	4.25933	5.55264
	351	4.94746	4.26547			3.62726	3.24403	3.5128	3.33872	3.6344	3.3704	3.9616	5.10259	5.3545	4.12493	5.55264
	352	4.94362	4.23014			3.62726	3.24403	3.5128	3.32112	3.6344	3.356	3.9616	5.10259	5.3545	3.98592	5.5273
	353	4.94208	4.19482			3.58733	3.22253	3.44	3.19968	3.6344	3.3128	3.9424	5.10259	5.27462	3.90221	5.48429
	354	4.94054	4.29235			3.58733	3.21101	3.44	3.19968	3.6232	3.2416	3.8816	5.05651	5.24774	3.90221	5.48429
	355	4.93901	4.24858			3.57734	3.10963	3.3448	3.10904	3.5696	3.184	3.872	5.05651	5.24774	3.84154	5.48429
	356	4.93747	4.2048			3.47674	3.04051	3.3344	3.0536	3.492	3.1776	3.7904	5.0281	5.2393	3.79238	5.45894
	357	4.93594	4.16102			3.47674	3.04051	3.3344	3.01664	3.492	2.9	3.7504	4.99123	5.21165	3.69178	5.45894
	358	4.9344	4.11725			3.46675	2.98138	3.3336	3.01664	3.4024	2.8184	3.7392	4.94362	5.13946	3.69178	5.43283
	359	4.93286	4.07347			3.46675	2.98138	3.2568	2.56872	3.4024	2.7056	3.7392	4.94362	5.07494	3.49594	5.42438
	360	4.93133	4.0297			3.46675	2.94528	3.1936	2.43232	3.3904	2.2032	3.5696	4.94362	4.99123	3.42758	5.42438
	361	4.92979	3.98592			3.39379	2.94528	3.1936	2.43232	3.368		3.448	4.9152	4.94362	3.38611	5.3545
	362	4.92826	3.8784			3.34157	2.87232	3.1672		3.356		3.368	4.90522	4.84762	3.31622	5.29229
	363	4.86605	3.77088			3.34157	2.83469	3.1616		3.3448		3.3568	4.90522	4.69018	3.06586	5.29229
	364	4.8169	3.72941			3.29856	2.7456	3.1616		3.2504		3.1776	4.84762	4.69018	3.03514	5.29229
	365	4.8	3.7271			3.24403	2.71949	3.1616		3.116		3.0144	4.84762	4.68019		5.24774
	366	4.78925	3.7248			3.21101	2.68032	3.1456		3.0016		2.5696	4.84762	4.59878		5.24774
	367	4.68173	3.7225			3.21101	2.68032	3.0296		2.9624			4.84762	4.55808		5.2393
	368	4.66944	3.67872			3.20026	2.51597	3.0128		2.8696			4.79846	4.52659		5.2393
	369	4.66483	3.63264			3.10963	2.51597	3.0128		2.8424			4.78925	4.38989		5.22086
	370	4.47206	3.58656			2.98138	2.29402	2.9528		2.8008			4.78925	4.35763		5.07494
	371	4.46362	3.57504			2.98138	2.29402	2.944		2.7592			4.78925	4.3031		5.07494
	372	4.45517	3.54048			2.93299	2.27866	2.944		2.7448			4.7593	4.17024		5.0281
	373	4.42138	3.4944			2.88461	2.03059	2.944		2.4928			4.69018	4.09037		4.99123
	374	4.4183	3.44832			2.87232	2.03059	2.944		2.3816			4.69018	3.98592		4.94362
	375	4.41754	3.3024			2.83469	1.35936	2.892		1.9712			4.66944	3.84154		4.9152
	376	4.39987	3.15648			2.6665		2.892					4.60877	3.84154		4.9152
	377	4.33459	3.2256			2.63962		2.8568					4.59878	3.84154		4.84762
	378	4.33382	3.1488			2.62656		2.8568					4.55808	3.49594		4.84762
	379	4.33306	3.12653			2.62656		2.7776					4.55808	3.42758		4.79846
	380	4.33229	3.10426			2.45837		2.5552					4.55808	3.38611		4.69018
	381	4.33152	3.08198			2.14963		2.02					4.46362			4.69018
	382	4.33075	3.05971			2.03059		1.916					4.42138			4.59878
	383	4.32998	3.03744			1.92307							4.42138			4.59878
	384	4.32922	3.01517			0.595968							4.42138			4.59878
	385	4.32691	2.9929										4.42138			4.55808
	386	4.30848	2.97062										4.38989			4.55808
	387	4.29235	2.94835										4.38989			4.52659
	388	4.29158	2.75405										4.35763			4.35763
	389	4.29082	2.67878										4.35763			4.33613
	390	4.29005	2.60352										4.33613			4.33613
	391	4.28928	2.60122										4.33613			4.29235
	392	4.28851	2.57818										4.3031			4.27008
	393	4.28774	2.5344										4.29235			4.12493
	394	4.25242	2.52826										4.27008			4.11341
	395	4.11802	2.45299										4.17024			4.09037
	396	4.11802	2.37773										4.11341			3.99744
	397	4.07885	2.30246										4.11341			3.74246
	398	3.99974	2.21107										3.92602			3.69178
	399	3.99974	1.96915										3.92602			3.42758
	400	3.99974	1.9392										3.90221			3.25939
	401	3.92602	1.90925										3.84154
	402	3.8784	1.8793										3.84154
	403	3.85536	1.8432										3.74246
	404	3.77395	1.83936										3.74246
	405	3.72941	1.76947										3.74246
	406	3.68794	1.69958										3.69178
	407	3.68794	0.612864										3.69178
	408	3.68794											3.69178
	409	3.67872											3.69178
	410	3.67104											3.57504
	411	3.65568											3.57504
	412	3.60038											3.49594
	413	3.46829											3.49594
	414	3.46829											3.49594
	415	3.44064											3.46829
	416	3.4176											3.42758
	417	3.39456											3.15648
	418	3.29856											3.06586
	419	3.20026											2.61965
	420	3.10195											2.47142
	421	3.06586
	422	3.06509
	423	3.06355
	424	3.06202
	425	2.80013
	426	2.74253
	427	2.74176
	428	2.68339
	429	2.52979
	430	2.45299
	431	2.4
	432	2.34701
	433	2.15424
	434	1.83936
	435	1.4423
	436	1.04525
	Cauclated
	Sample	Median	Lower confidence limit	Upper confidence limit	P-value
	WT	6.958	6.768	7.177
	crk1Δ	6.133	5.993	6.242	<0.0001
	crk1Δ+CRK1	7.386	7.166	7.654	0.304
	CRK1OE	13.21	12.73	13.75	<0.0001
	CRK1ΔPEST	9.38	9.115	9.695	<0.0001

[truncated: 25 more sheets: fig.3g, fig.3i, fig.4a, fig.4b, fig.4h, fig.4j, fig.4k, fig.5a, fig.5b, fig.5c, fig.5d, fig.5e, fig.5f, Supplementary Figure 4a, Supplementary Figure 6a, Supplementary Figure 6b, Supplementary Figure 6c, Supplementary Figure 6e, Supplementary Figure 6f, Supplementary Figure 7a …]
